# Supplementary material for: In vivo High-Content Screening in Zebrafish for Developmental Nephrotoxicity of Approved Drugs
Source: Front Cell Dev Biol. 2020 Jul 10;8:583. doi: 10.3389/fcell.2020.00583 (PMC7366291; doi:10.3389/fcell.2020.00583)
Supplement: TABLE S1.XLSX — Supplementary Table 1.xlsx. [file Table_1.XLSX]

## Sheet: results
chemical_name	compoundID	literature_ref	ATCcode	ATC (A-Level)	description (A-level)	ATCcode (B-level)	description (B-level)	ATCcode (C-Level)	description (C-level)	ATCcode (D-Level)	description (D-Level)	ATC code (E-Level)	description (E-level)	FDA_approved	angleL (fold change)	angleL (SD fold change)	angleR (fold change)	angleR (SD fold change)	glomHeightL (fold change)	glomHeightL (SD fold change)	glomHeightR (fold change)	glomHeightR (SD fold change)	glomSep (fold change)	glomSep (SD fold change)	glomWidthL (fold change)	glomWidthL (SD fold change)	glomWidthR (fold change)	glomWidthR (SD fold change)	tubDiamL (fold change)	tubDiamL (SD fold change)	tubDiamR (fold change)	tubDiamR (SD fold change)	tubDist (fold change)	tubDist (SD fold change)	angleL (z-score)	angleL (SD z-score)	angleR (z-score)	angleR (SD z-score)	glomHeightL (z-score)	glomHeightL (SD z-score)	glomHeightR (z-score)	glomHeightR (SD z-score)	glomSep (z-score)	glomSep (SD z-score)	glomWidthL (z-score)	glomWidthL (SD z-score)	glomWidthR (z-score)	glomWidthR (SD z-score)	tubDiamL (z-score)
Acetazolamide	01A04	J Appl Physiol (1985). 2007 Apr 102(4):1313-22	S01EC01	S	SENSORY ORGANS	S01	OPHTHALMOLOGICALS	S01E	ANTIGLAUCOMA PREPARATIONS AND MIOTICS	S01EC	Carbonic anhydrase inhibitors	S01EC01	Acetazolamide	Yes	0.972268	0.0911592	0.981014	0.121997	0.99053	0.17194	0.991657	0.104666	0.750668	0.196325	0.99384	0.132278	0.952417	0.115851	1.15823	0.237566	1.10055	0.0592743	1.02456	0.0509583	-0.417044	0.0911592	-0.415996	0.121997	-0.37077	0.17194	-0.219703	0.104666	-0.523396	0.196325	0.0671978	0.132278	-0.236455	0.115851	1.83846
Metformin hydrochloride	01A05	Diab Vasc Dis Res. 2008 Sep 5(3):157-67	A10BA02	A	ALIMENTARY TRACT AND METABOLISM	A10	DRUGS USED IN DIABETES	A10B	BLOOD GLUCOSE LOWERING DRUGS, EXCL. INSULINS	A10BA	Biguanides	A10BA02	Metformin	Yes	1.05255	0.160049	1.11223	0.115049	1.08374	0.166515	1.03319	0.127668	0.803791	0.185696	0.905213	0.161028	0.955384	0.0944256	0.974239	0.289917	0.872188	0.124266	0.958042	0.057305	0.0574238	0.160049	0.394615	0.115049	0.203219	0.166515	0.117708	0.127668	-0.467922	0.185696	-0.651263	0.161028	-0.211232	0.0944256	-0.162676
Atracurium besylate	01A06	Anesthesiology. 1984 Oct 61(4):444-53	M03AC04	M	MUSCULO-SKELETAL SYSTEM	M03	MUSCLE RELAXANTS	M03A	MUSCLE RELAXANTS, PERIPHERALLY ACTING AGENTS	M03AC	Other quaternary ammonium compounds	M03AC04	Atracurium	Yes	0.942953	0.0604712	0.965884	0.0706613	0.980286	0.0725062	1.01061	0.152224	1.20312	0.60342	0.95245	0.119074	0.935032	0.107793	1.16281	0.260939	1.10511	0.143071	0.970318	0.0433023	-0.590294	0.0604712	-0.509464	0.0706613	-0.433849	0.0725062	-0.0657013	0.152224	-0.0509122	0.60342	-0.26833	0.119074	-0.384216	0.107793	1.88825
Amiloride hydrochloride dihydrate	01A08	Am J Physiol. 1982 Mar 242(3):C131-45	C03DB01	C	CARDIOVASCULAR SYSTEM	C03	DIURETICS	C03D	POTASSIUM-SPARING AGENTS	C03DB	Other potassium-sparing agents	C03DB01	Amiloride	Yes	0.967982	0.113509	1.00107	0.164451	1.00033	0.268527	1.08413	0.31065	0.83484	0.273877	0.925437	0.0953145	1.03055	0.175732	1.12179	0.26854	1.07854	0.256675	0.971817	0.0384721	-0.442376	0.113509	-0.292126	0.164451	-0.310399	0.268527	0.531605	0.31065	-0.435498	0.273877	-0.487315	0.0953145	0.427649	0.175732	1.44216
Hydrochlorothiazide	01A10	Hypertension. 2012 Jun 59(6):1110-7	C03AA03	C	CARDIOVASCULAR SYSTEM	C03	DIURETICS	C03A	LOW-CEILING DIURETICS, THIAZIDES	C03AA	Thiazides, plain	C03AA03	Hydrochlorothiazide	Yes	0.927584	0.0595463	0.946121	0.0915563	0.940067	0.197671	0.978278	0.0996989	1.02692	0.251193	0.954742	0.0728618	0.98849	0.121134	0.930815	0.293883	1.06324	0.19556	1.013	0.0626108	-0.681122	0.0595463	-0.631551	0.0915563	-0.681507	0.197671	-0.328404	0.0996989	-0.234914	0.251193	-0.249749	0.0728618	0.070149	0.121134	-0.634971
Sulfaguanidine	01A11	Contact Dermatitis. 2002 Mar 46(3):186-7	A07AB03	A	ALIMENTARY TRACT AND METABOLISM	A07	ANTIDIARRHEALS, INTESTINAL ANTIINFLAMMATORY/ANTIINFECTIVE AGENTS	A07A	INTESTINAL ANTIINFECTIVES	A07AB	Sulfonamides	A07AB03	Sulfaguanidine	n/a	1.04226	0.138981	0.991522	0.0737215	1.04312	0.12235	0.969777	0.162084	1.04153	0.346271	1.00286	0.108205	0.954456	0.154883	1.01651	0.227064	1.03334	0.201593	0.997054	0.0427466	-0.00342468	0.138981	-0.351083	0.0737215	-0.0469437	0.12235	-0.397469	0.162084	-0.219656	0.346271	0.140355	0.108205	-0.219121	0.154883	0.29703
Meticrane	01B02	Lille Med. 1968 Jan 13(1):Suppl:13-6	C03BA09	C	CARDIOVASCULAR SYSTEM	C03	DIURETICS	C03B	LOW-CEILING DIURETICS, EXCL. THIAZIDES	C03BA	Sulfonamides, plain	C03BA09	Meticrane	n/a	0.977988	0.0743276	1.034	0.099938	1.01854	0.255976	0.961104	0.182287	0.987343	0.284518	0.943516	0.0702417	0.945854	0.0892737	1.02567	0.216182	0.984841	0.2153	0.990242	0.065336	-0.383241	0.0743276	-0.0886946	0.099938	-0.198288	0.255976	-0.467931	0.182287	-0.276243	0.284518	-0.340754	0.0702417	-0.292233	0.0892737	0.396736
Benzonatate	01B03	Palliat Med. 1998 Jan 12(1):55-8	R05DB01	R	RESPIRATORY SYSTEM	R05	COUGH AND COLD PREPARATIONS	R05D	COUGH SUPPRESSANTS, EXCL. COMBINATIONS WITH EXPECTORANTS	R05DB	Other cough suppressants	R05DB01	Benzonatate	Yes	1.06494	0.0834516	1.11984	0.2529	1.15773	0.387917	1.01448	0.167831	1.11936	0.542005	0.888757	0.0865471	0.90605	0.112134	0.958085	0.133528	0.916559	0.32038	0.959306	0.0899447	0.13064	0.0834516	0.441618	0.2529	0.658781	0.387917	-0.0342589	0.167831	-0.138379	0.542005	-0.78467	0.0865471	-0.63054	0.112134	-0.338376
Hydroflumethiazide	01B04	Acta Pharmacol Toxicol (Copenh). 1981 Nov 49(5):399-406	C03AA02	C	CARDIOVASCULAR SYSTEM	C03	DIURETICS	C03A	LOW-CEILING DIURETICS, THIAZIDES	C03AA	Thiazides, plain	C03AA02	Hydroflumethiazide	Yes	0.948002	0.127348	1.13996	0.328036	1.18891	0.867694	0.910164	0.277019	0.970458	0.252543	1.09099	0.492823	1.04155	0.392899	1.11828	0.335838	0.925218	0.303788	0.944923	0.14101	-0.560455	0.127348	0.565927	0.328036	0.850835	0.867694	-0.881799	0.277019	-0.293877	0.252543	0.854773	0.492823	0.521138	0.392899	1.404
Sulfacetamide sodic hydrate	01B05	J Clin Aesthet Dermatol. 2009 Aug 2(8):26-9	S01AB04	S	SENSORY ORGANS	S01	OPHTHALMOLOGICALS	S01A	ANTIINFECTIVES	S01AB	Sulfonamides	S01AB04	Sulfacetamide	Yes	0.995257	0.0521394	0.982088	0.107745	0.98248	0.159572	1.0996	0.157404	0.937394	0.252061	1.01222	0.135133	1.09333	0.112214	1.043	0.18836	1.07129	0.177379	1.02433	0.0369144	-0.281186	0.0521394	-0.409365	0.107745	-0.420338	0.159572	0.657288	0.157404	-0.328404	0.252061	0.216225	0.135133	0.961261	0.112214	0.585193
Heptaminol hydrochloride	01B06	Am J Ther. 2012 Jan 19(1):e8-17	C01DX08	C	CARDIOVASCULAR SYSTEM	C01	CARDIAC THERAPY	C01D	VASODILATORS USED IN CARDIAC DISEASES	C01DX	Other vasodilators used in cardiac diseases	C01DX08	Heptaminol	n/a	0.986974	0.101821	0.95421	0.0967277	1.0088	0.280879	0.879446	0.147718	1.1933	0.482696	1.03139	0.134727	0.968983	0.0758781	1.03666	0.249174	1.21822	0.280091	0.965587	0.0628606	-0.330139	0.101821	-0.581579	0.0967277	-0.25825	0.280879	-1.13137	0.147718	-0.0611699	0.482696	0.371629	0.134727	-0.0956502	0.0758781	0.516212
Sulfathiazole	01B07	Antimicrob Agents Chemother. 1998 Jan 42(1):88-93	J01EB07	J	ANTIINFECTIVES FOR SYSTEMIC USE	J01	ANTIBACTERIALS FOR SYSTEMIC USE	J01E	SULFONAMIDES AND TRIMETHOPRIM	J01EB	Short-acting sulfonamides	J01EB07	Sulfathiazole	Yes	0.970477	0.0851036	0.943586	0.0959206	0.953374	0.0673061	0.911438	0.128347	0.931401	0.364654	0.955162	0.111962	0.916624	0.0847207	0.892036	0.0922322	0.987184	0.100339	1.00791	0.0461234	-0.427629	0.0851036	-0.64721	0.0959206	-0.599566	0.0673061	-0.871451	0.128347	-0.334662	0.364654	-0.246347	0.111962	-0.540674	0.0847207	-1.05674
Levodopa	01B08	Clin Interv Aging. 2010 Sep 7 5:229-38	N04BA01	N	NERVOUS SYSTEM	N04	ANTI-PARKINSON DRUGS	N04B	DOPAMINERGIC AGENTS	N04BA	Dopa and dopa derivatives	N04BA01	Levodopa	Yes	0.984692	0.0715968	0.958653	0.069211	0.975745	0.0989968	1.00262	0.167905	1.02329	0.309006	1.08945	0.0980336	1.02217	0.103835	1.0431	0.180203	0.919431	0.146674	1.03631	0.0301783	-0.343623	0.0715968	-0.554133	0.069211	-0.461812	0.0989968	-0.130669	0.167905	-0.238702	0.309006	0.842263	0.0980336	0.356362	0.103835	0.58627
Idoxuridine	01B09	J Infect Dis. 1990 Feb 161(2):191-7	J05AB02	J	ANTIINFECTIVES FOR SYSTEMIC USE	J05	ANTIVIRALS FOR SYSTEMIC USE	J05A	DIRECT ACTING ANTIVIRALS	J05AB	Nucleosides and nucleotides excl. reverse transcriptase inhibitors	J05AB02	Idoxuridine	Yes	0.998368	0.129404	1.1015	0.222151	0.984349	0.334945	0.988087	0.32396	1.11696	0.425127	1.06124	0.134252	1.03682	0.167965	1.1563	0.337886	1.1073	0.33157	0.985682	0.0649357	-0.2628	0.129404	0.328298	0.222151	-0.408832	0.334945	-0.248705	0.32396	-0.140893	0.425127	0.613613	0.134252	0.480882	0.167965	1.8175
Captopril	01B10	Drugs Aging. 1995 Sep 7(3):226-53	C09AA01	C	CARDIOVASCULAR SYSTEM	C09	AGENTS ACTING ON THE RENIN-ANGIOTENSIN SYSTEM	C09A	ACE INHIBITORS, PLAIN	C09AA	ACE inhibitors, plain	C09AA01	Captopril	Yes	0.953637	0.0674069	1.08144	0.113818	1.01849	0.118081	0.955381	0.161047	1.00119	0.446074	0.983923	0.121378	1.04266	0.196615	1.23757	0.153844	0.958409	0.17254	0.955621	0.05703	-0.52715	0.0674069	0.2044	0.113818	-0.198608	0.118081	-0.514427	0.161047	-0.261788	0.446074	-0.0131935	0.121378	0.530595	0.196615	2.70139
Minoxidil	01B11	Br J Dermatol. 2004 Feb 150(2):186-94	C02DC01	C	CARDIOVASCULAR SYSTEM	C02	ANTIHYPERTENSIVES	C02D	ARTERIOLAR SMOOTH MUSCLE, AGENTS ACTING ON	C02DC	Pyrimidine derivatives	C02DC01	Minoxidil	Yes	0.944159	0.0832026	1.03653	0.067661	1.02686	0.235608	1.11248	0.148332	0.953228	0.240504	1.09017	0.111698	1.01531	0.0876919	1.03186	0.192413	1.02844	0.159631	1.00573	0.0493504	-0.583167	0.0832026	-0.0730275	0.067661	-0.147056	0.235608	0.761908	0.148332	-0.311869	0.240504	0.848135	0.111698	0.298141	0.0876919	0.464011
Sulfaphenazole	01C02	Genitourin Med. 1990 Apr 66(2):105-7	J01ED08	J	ANTIINFECTIVES FOR SYSTEMIC USE	J01	ANTIBACTERIALS FOR SYSTEMIC USE	J01E	SULFONAMIDES AND TRIMETHOPRIM	J01ED	Long-acting sulfonamides	J01ED08	Sulfaphenazole	Yes	0.998847	0.10198	1.03239	0.118717	0.791164	0.101356	0.983644	0.218358	1.05581	0.297344	1.02768	0.145934	1.01585	0.113482	0.939322	0.118443	1.08233	0.19325	1.00859	0.0490885	-0.259968	0.10198	-0.0985954	0.118717	-1.59842	0.101356	-0.284799	0.218358	-0.204746	0.297344	0.341565	0.145934	0.302723	0.113482	-0.542447
Panthenol (D)	01C03	Skin Pharmacol Physiol. 2012 25(5):241-8	A11HA30	A	ALIMENTARY TRACT AND METABOLISM	A11	VITAMINS	A11H	OTHER PLAIN VITAMIN PREPARATIONS	A11HA	Other plain vitamin preparations	A11HA30	Dexpanthenol	Yes	1.00405	0.150886	1.01105	0.141063	0.873931	0.217045	1.0712	0.219556	0.953731	0.354358	1.00536	0.171469	0.996607	0.142552	0.829779	0.145744	0.933969	0.215492	1.01237	0.0773535	-0.229226	0.150886	-0.230431	0.141063	-1.08876	0.217045	0.426574	0.219556	-0.311344	0.354358	0.16062	0.171469	0.139131	0.142552	-1.73387
Sulfadiazine	01C04	Antimicrob Agents Chemother. 1974 Jun 5(6):582-8	J01EC02	J	ANTIINFECTIVES FOR SYSTEMIC USE	J01	ANTIBACTERIALS FOR SYSTEMIC USE	J01E	SULFONAMIDES AND TRIMETHOPRIM	J01EC	Intermediate-acting sulfonamides	J01EC02	Sulfadiazine	Yes	0.965196	0.0581643	0.952239	0.0518265	0.892909	0.108843	1.03025	0.15571	0.946992	0.4079	1.00975	0.136263	1.05356	0.11841	0.835391	0.131095	0.900326	0.21153	1.03674	0.0223059	-0.458843	0.0581643	-0.593755	0.0518265	-0.971899	0.108843	0.0938267	0.15571	-0.318381	0.4079	0.196163	0.136263	0.623213	0.11841	-1.67283
Norethynodrel	01C05	J Steroid Biochem Mol Biol. 2012 Apr 129(3-5):139-44	G03FA09	G	GENITO URINARY SYSTEM AND SEX HORMONES	G03	SEX HORMONES AND MODULATORS OF THE GENITAL SYSTEM	G03F	PROGESTOGENS AND ESTROGENS IN COMBINATION	G03FA	Progestogens and estrogens, fixed combinations	G03FA09	Noretynodrel and estrogen	Yes	1.02692	0.0845523	0.941969	0.0841395	1.07626	0.274141	1.16854	0.203549	1.16522	0.407643	0.99541	0.113104	0.982908	0.133215	0.954008	0.0909117	1.06635	0.126974	1.05251	0.049522	-0.0940552	0.0845523	-0.6572	0.0841395	0.157144	0.274141	1.2174	0.203549	-0.0904901	0.407643	0.0799312	0.113104	0.0227008	0.133215	-0.382718
Thiamphenicol	01C06	Rev Inst Med Trop Sao Paulo. 2000 May-Jun 42(3):133-5	J01BA02	J	ANTIINFECTIVES FOR SYSTEMIC USE	J01	ANTIBACTERIALS FOR SYSTEMIC USE	J01B	AMPHENICOLS	J01BA	Amphenicols	J01BA02	Thiamphenicol	n/a	0.995789	0.116419	0.960693	0.108815	0.78343	0.140526	1.00708	0.114754	0.938058	0.217052	1.04794	0.135084	1.01405	0.138564	0.973934	0.206843	0.936804	0.243202	1.02638	0.0397739	-0.278043	0.116419	-0.541531	0.108815	-1.64604	0.140526	-0.0944223	0.114754	-0.32771	0.217052	0.505796	0.135084	0.287393	0.138564	-0.165998
Cimetidine	01C07	Ann Intern Med. 1982 Oct 97(4):573-80	A02BA01	A	ALIMENTARY TRACT AND METABOLISM	A02	DRUGS FOR ACID RELATED DISORDERS	A02B	DRUGS FOR PEPTIC ULCER AND GASTRO-OESOPHAGEAL REFLUX DISEASE (GORD)	A02BA	H2-receptor antagonists	A02BA01	Cimetidine	Yes	0.969993	0.109042	0.881885	0.0740128	0.79423	0.110638	0.997994	0.154597	1.01596	0.339166	1.04657	0.109031	1.05603	0.0999967	0.91702	0.153098	0.949197	0.125553	1.02163	0.0489905	-0.430491	0.109042	-1.02837	0.0740128	-1.57954	0.110638	-0.168217	0.154597	-0.24636	0.339166	0.494673	0.109031	0.644185	0.0999967	-0.785015
Doxylamine succinate	01C08	Obstet Gynecol. 2014 May 123 Suppl 1:151S	R06AA09	R	RESPIRATORY SYSTEM	R06	ANTIHISTAMINES FOR SYSTEMIC USE	R06A	ANTIHISTAMINES FOR SYSTEMIC USE	R06AA	Aminoalkyl ethers	R06AA09	Doxylamine	Yes	1.05768	0.149711	0.966393	0.172812	0.887725	0.148218	0.939877	0.162519	1.15083	0.533892	0.952605	0.143399	0.965295	0.0743012	0.833717	0.234244	0.901686	0.136224	0.964433	0.084566	0.0877	0.149711	-0.506322	0.172812	-1.00382	0.148218	-0.640397	0.162519	-0.10552	0.533892	-0.267078	0.143399	-0.126994	0.0743012	-1.69104
Ethambutol dihydrochloride	01C09	Int J Tuberc Lung Dis. 2013 Apr 17(4):447-55	J04AK02	J	ANTIINFECTIVES FOR SYSTEMIC USE	J04	ANTIMYCOBACTERIALS	J04A	DRUGS FOR TREATMENT OF TUBERCULOSIS	J04AK	Other drugs for treatment of tuberculosis	J04AK02	Ethambutol	Yes	1.07487	0.115433	0.966915	0.128494	0.997098	0.296222	1.04926	0.181493	1.27632	0.397657	0.945365	0.184174	0.984771	0.153456	0.915571	0.13932	0.971697	0.166857	0.961994	0.055427	0.189304	0.115433	-0.503098	0.128494	-0.330326	0.296222	0.2483	0.181493	0.0255208	0.397657	-0.325764	0.184174	0.038536	0.153456	-0.800764
Antipyrine	01C10	Cephalalgia. 2004 Oct 24(10):888-93	N02BB01	N	NERVOUS SYSTEM	N02	ANALGESICS	N02B	OTHER ANALGESICS AND ANTIPYRETICS	N02BB	Pyrazolones	N02BB01	Phenazone	n/a	1.0305	0.107721	0.969285	0.110472	0.847376	0.155858	1.04493	0.179195	1.0031	0.28188	0.96311	0.12014	0.997567	0.133454	0.783874	0.125341	0.936418	0.160787	0.997603	0.0665295	-0.0729179	0.107721	-0.488454	0.110472	-1.25228	0.155858	0.213089	0.179195	-0.259793	0.28188	-0.181919	0.12014	0.147298	0.133454	-2.23314
Chloramphenicol	01D02	South Med J. 1986 Sep 79(9):1129-34	J01BA01	J	ANTIINFECTIVES FOR SYSTEMIC USE	J01	ANTIBACTERIALS FOR SYSTEMIC USE	J01B	AMPHENICOLS	J01BA	Amphenicols	J01BA01	Chloramphenicol	Yes	0.971711	0.0518836	0.897744	0.0927139	0.816182	0.161353	0.928037	0.136588	1.3277	0.570844	0.978733	0.118884	0.928812	0.137962	0.882717	0.153802	0.905517	0.252528	1.02479	0.0495725	-0.420339	0.0518836	-0.930402	0.0927139	-1.44436	0.161353	-0.736591	0.136588	0.0791803	0.570844	-0.055267	0.118884	-0.437077	0.137962	-1.1581
Diprophylline	01D04	J Clin Pharmacol. 1983 Oct 23(10):414-8	R03DA01	R	RESPIRATORY SYSTEM	R03	DRUGS FOR OBSTRUCTIVE AIRWAY DISEASES	R03D	OTHER SYSTEMIC DRUGS FOR OBSTRUCTIVE AIRWAY DISEASES	R03DA	Xanthines	R03DA01	Diprophylline	n/a	1.08387	0.119257	1.01246	0.205345	0.907572	0.204832	1.04895	0.275609	0.976915	0.199459	0.972765	0.0729417	0.958629	0.216971	0.869983	0.221196	0.903422	0.233162	1.00101	0.0847831	0.24252	0.119257	-0.221769	0.205345	-0.881606	0.204832	0.245761	0.275609	-0.287134	0.199459	-0.103648	0.0729417	-0.183658	0.216971	-1.2966
Triamterene	01D05	Nephron. 1989 51(4):454-61	C03DB02	C	CARDIOVASCULAR SYSTEM	C03	DIURETICS	C03D	POTASSIUM-SPARING AGENTS	C03DB	Other potassium-sparing agents	C03DB02	Triamterene	Yes	0.967764	0.128595	0.902601	0.0951923	0.855215	0.15241	0.98933	0.178068	1.02297	0.417374	0.906482	0.162809	0.897557	0.121302	0.813776	0.153133	0.867629	0.162295	1.02135	0.0572697	-0.443666	0.128595	-0.900396	0.0951923	-1.20401	0.15241	-0.238609	0.178068	-0.239036	0.417374	-0.64098	0.162809	-0.702726	0.121302	-1.90793
Dapsone	01D06	Immunol Allergy Clin North Am. 2012 May 32(2):317-22	J04BA02	J	ANTIINFECTIVES FOR SYSTEMIC USE	J04	ANTIMYCOBACTERIALS	J04B	DRUGS FOR TREATMENT OF LEPRA	J04BA	Drugs for treatment of lepra	J04BA02	Dapsone	Yes	1.10805	0.314652	1.16717	0.398815	1.21423	0.856455	1.36054	0.728115	1.08192	0.439131	0.987876	0.208556	1.09664	0.398225	0.925511	0.166809	1.06995	0.172932	0.963886	0.163707	0.385408	0.314652	0.734004	0.398815	1.0067	0.856455	2.77734	0.728115	-0.177484	0.439131	0.0188499	0.208556	0.98933	0.398225	-0.692655
Troleandomycin	01D07	Drug Metab Dispos. 1998 Nov 26(11):1053-7	J01FA08	J	ANTIINFECTIVES FOR SYSTEMIC USE	J01	ANTIBACTERIALS FOR SYSTEMIC USE	J01F	MACROLIDES, LINCOSAMIDES AND STREPTOGRAMINS	J01FA	Macrolides	J01FA08	Troleandomycin	Yes	0.982576	0.137869	0.955626	0.130116	0.828347	0.156857	1.06935	0.205881	1.38948	0.741008	1.16925	0.13649	1.07664	0.105697	1.0012	0.229904	1.37753	0.19536	1.03765	0.045448	-0.356126	0.137869	-0.572836	0.130116	-1.36946	0.156857	0.411533	0.205881	0.143696	0.741008	1.48921	0.13649	0.819334	0.105697	0.130604
Pyrimethamine	01D08	Lancet. 2009 Oct 31 374(9700):1533-42	P01BD01	P	ANTIPARASITIC PRODUCTS, INSECTICIDES AND REPELLENTS	P01	ANTIPROTOZOALS	P01B	ANTIMALARIALS	P01BD	Diaminopyrimidines	P01BD01	Pyrimethamine	Yes	0.987512	0.0832437	0.961462	0.222257	0.994659	0.211929	1.22613	0.486263	0.780184	0.261825	1.17582	0.253075	1.11824	0.23907	1.02838	0.149789	1.20438	0.187858	1.02953	0.124283	-0.326959	0.0832437	-0.536779	0.222257	-0.345346	0.211929	1.68532	0.486263	-0.492574	0.261825	1.54244	0.253075	1.17296	0.23907	0.426128
Diflunisal	01D10	Drugs. 1980 Feb 19(2):84-106	N02BA11	N	NERVOUS SYSTEM	N02	ANALGESICS	N02B	OTHER ANALGESICS AND ANTIPYRETICS	N02BA	Salicylic acid and derivatives	N02BA11	Diflunisal	Yes	1.80847	0.11021	1.56292	0.17742	1.80254	0.267124	1.6203	0.322642	4.51252	2.44899	0.89657	0.202738	0.865123	0.157464	0.944651	0.168896	1.01558	0.167831	0.86229	0.0637881	4.52472	0.11021	3.17877	0.17742	4.6294	0.267124	4.88777	0.322642	3.40499	2.44899	-0.721331	0.202738	-0.978396	0.157464	-0.48449
Niclosamide	01D11	Am J Trop Med Hyg. 1979 Mar 28(2):300-2	P02DA01	P	ANTIPARASITIC PRODUCTS, INSECTICIDES AND REPELLENTS	P02	ANTHELMINTICS	P02D	ANTICESTODALS	P02DA	Salicylic acid derivatives	P02DA01	Niclosamide	Yes	1.19284	0.256413	1.32432	0.234249	0.986929	0.200357	1.21868	0.197116	1.52742	0.667192	0.935243	0.149817	0.878538	0.143308	0.831613	0.185845	1.08219	0.244293	0.814672	0.0872947	0.88651	0.256413	1.70482	0.234249	-0.392945	0.200357	1.62477	0.197116	0.287741	0.667192	-0.407823	0.149817	-0.864379	0.143308	-1.71392
Procaine hydrochloride	01E02	Drugs R D. 2004 5(2):108-9	N01BA02	N	NERVOUS SYSTEM	N01	ANESTHETICS	N01B	ANESTHETICS, LOCAL	N01BA	Esters of aminobenzoic acid	N01BA02	Procaine	Yes	1.08815	0.245139	1.07429	0.264459	1.02486	0.719138	1.29308	0.577586	0.827832	0.20472	1.05826	0.232394	1.05488	0.391209	0.936964	0.143869	1.2031	0.279836	1.00655	0.0809194	0.267784	0.245139	0.160223	0.264459	-0.159356	0.719138	2.22926	0.577586	-0.442816	0.20472	0.58939	0.232394	0.634444	0.391209	-0.56809
Moxisylyte hydrochoride	01E03	Fundam Clin Pharmacol. 1998 12(4):377-87	C04AX10	C	CARDIOVASCULAR SYSTEM	C04	PERIPHERAL VASODILATORS	C04A	PERIPHERAL VASODILATORS	C04AX	Other peripheral vasodilators	C04AX10	Moxisylyte	n/a	1.02563	0.101263	0.928917	0.0886098	0.841361	0.0975712	1.00401	0.063172	0.853339	0.238391	1.02597	0.114221	1.03345	0.140322	1.11038	0.140054	1.01398	0.312611	1.0143	0.0340111	-0.101662	0.101263	-0.737828	0.0886098	-1.28932	0.0975712	-0.119351	0.063172	-0.41618	0.238391	0.327656	0.114221	0.452249	0.140322	1.31802
Betazole hydrochloride	01E04	Br Med J. May 15, 1965 1(5445): 1287-1288	V04CG02	V	VARIOUS	V04	DIAGNOSTIC AGENTS	V04C	OTHER DIAGNOSTIC AGENTS	V04CG	Tests for gastric secretion	V04CG02	Betazole	Yes	1.05725	0.116985	1.04036	0.162224	0.893308	0.232196	1.09787	0.173131	1.27553	0.540189	0.972486	0.110543	0.968486	0.0880525	0.839853	0.160054	1.1425	0.163468	0.977775	0.108113	0.0851832	0.116985	-0.0493825	0.162224	-0.969442	0.232196	0.643204	0.173131	0.0247053	0.540189	-0.105905	0.110543	-0.0998742	0.0880525	-1.62431
Naproxen	01E06	Drugs. 1990 Jul 40(1):91-137	M01AE02	M	MUSCULO-SKELETAL SYSTEM	M01	ANTIINFLAMMATORY AND ANTIRHEUMATIC PRODUCTS	M01A	ANTIINFLAMMATORY AND ANTIRHEUMATIC PRODUCTS, NON-STEROIDS	M01AE	Propionic acid derivatives	M01AE02	Naproxen	Yes	1.54448	0.213713	1.49325	0.117105	1.71036	0.47593	1.7084	0.2274	2.88967	1.80525	0.946198	0.155903	0.955387	0.144851	0.931986	0.129132	0.990853	0.176257	0.893946	0.0637199	2.96461	0.213713	2.7484	0.117105	4.06181	0.47593	5.60357	0.2274	1.71029	1.80525	-0.319017	0.155903	-0.211212	0.144851	-0.622229
Naphazoline hydrochloride	01E07	Am J Rhinol. 1999 Sep-Oct 13(5):411-7	R01AA08	R	RESPIRATORY SYSTEM	R01	NASAL PREPARATIONS	R01A	DECONGESTANTS AND OTHER NASAL PREPARATIONS FOR TOPICAL USE	R01AA	Sympathomimetics, plain	R01AA08	Naphazoline	Yes	1.00965	0.0548848	1.00137	0.139539	1.01536	0.10728	0.994722	0.197773	1.16744	0.538882	1.00574	0.14794	0.99462	0.146502	0.962048	0.169331	1.05598	0.18521	0.999884	0.0414714	-0.196153	0.0548848	-0.290259	0.139539	-0.217883	0.10728	-0.194796	0.197773	-0.0881739	0.538882	0.163635	0.14794	0.122251	0.146502	-0.295269
Ticlopidine hydrochloride	01E08	Circulation. 1999 Oct 12 100(15):1667-72	B01AC05	B	BLOOD AND BLOOD FORMING ORGANS	B01	ANTITHROMBOTIC AGENTS	B01A	ANTITHROMBOTIC AGENTS	B01AC	Platelet aggregation inhibitors excl. heparin	B01AC05	Ticlopidine	Yes	1.00217	0.128739	1.0141	0.188265	1.01145	0.351778	1.03773	0.23614	1.12999	0.492314	1.12316	0.168436	1.05585	0.107849	1.01339	0.182681	1.10944	0.183336	0.972044	0.0595081	-0.240346	0.128739	-0.211596	0.188265	-0.241949	0.351778	0.154599	0.23614	-0.12728	0.492314	1.11551	0.168436	0.642672	0.107849	0.263115
Dicyclomine hydrochloride	01E09	J Neurotrauma. 2008 Nov 25(11):1355-65	A03AA07	A	ALIMENTARY TRACT AND METABOLISM	A03	DRUGS FOR FUNCTIONAL GASTROINTESTINAL DISORDERS	A03A	DRUGS FOR FUNCTIONAL GASTROINTESTINAL DISORDERS	A03AA	Synthetic anticholinergics, esters with tertiary amino group	A03AA07	Dicycloverine	Yes	1.10812	0.293309	1.21648	0.322134	1.31648	0.902484	1.30543	0.773225	1.29656	0.407849	1.14328	0.497207	1.10089	0.394027	1.0279	0.259725	1.19473	0.19897	0.956198	0.123595	0.385839	0.293309	1.03863	0.322134	1.63633	0.902484	2.32959	0.773225	0.0466617	0.407849	1.27866	0.497207	1.02551	0.394027	0.421009
Lidocaine hydrochloride	01E11	Rev Bras Anestesiol. 2010 May-Jun 60(3):325-33	C01BB01	C	CARDIOVASCULAR SYSTEM	C01	CARDIAC THERAPY	C01B	ANTIARRHYTHMICS, CLASS I AND III	C01BB	Antiarrhythmics, class Ib	C01BB01	Lidocaine	Yes	0.929294	0.0478163	0.939014	0.1115	1.0271	0.203297	1.071	0.200933	0.686161	0.287909	1.031	0.0890949	1.05299	0.0977773	0.931795	0.0964949	1.01357	0.224728	1.06723	0.0574175	-0.671012	0.0478163	-0.675458	0.1115	-0.145611	0.203297	0.424919	0.200933	-0.590759	0.287909	0.368456	0.0890949	0.618356	0.0977773	-0.624312
Mupirocin	01F02	J Hosp Infect. 1994 Jun;27(2):81-98	D06AX09	D	DERMATOLOGICALS	D06	ANTIBIOTICS AND CHEMOTHERAPEUTICS FOR DERMATOLOGICAL USE	D06A	ANTIBIOTICS FOR TOPICAL USE	D06AX	Other antibiotics for topical use	D06AX09	Mupirocin	Yes	0.952076	0.072548	1.01704	0.10352	0.970336	0.209652	1.06043	0.155162	0.879596	0.411451	1.00324	0.207075	1.02195	0.152572	0.969511	0.206721	1.00192	0.259863	1.04649	0.0547429	-0.536379	0.072548	-0.193461	0.10352	-0.495123	0.209652	0.339021	0.155162	-0.388761	0.411451	0.143402	0.207075	0.354496	0.152572	-0.214096
Carbamazepine	01F03	CNS Drugs. 2007 21(1):47-71	N03AF01	N	NERVOUS SYSTEM	N03	ANTIEPILEPTICS	N03A	ANTIEPILEPTICS	N03AF	Carboxamide derivatives	N03AF01	Carbamazepine	Yes	0.973057	0.093218	0.93776	0.134423	0.955798	0.223855	0.997729	0.117497	0.842328	0.187744	1.01806	0.138826	0.961808	0.146775	0.996556	0.210799	0.811564	0.106068	1.06125	0.0834904	-0.412386	0.093218	-0.683204	0.134423	-0.584642	0.223855	-0.170367	0.117497	-0.427678	0.187744	0.26353	0.138826	-0.156632	0.146775	0.0800469
Triflupromazine hydrochloride	01F04	Am J Psychiatry. 1966 Mar 122(9):1061-2	N05AA05	N	NERVOUS SYSTEM	N05	PSYCHOLEPTICS	N05A	ANTIPSYCHOTICS	N05AA	Phenothiazines with aliphatic side-chain	N05AA05	Triflupromazine	Yes	0.964114	0.0834859	0.944114	0.0855225	1.06582	0.17503	0.996155	0.145322	0.862659	0.367777	1.02853	0.122837	1.03795	0.114859	1.00489	0.225304	0.843996	0.171105	1.06235	0.0853491	-0.465235	0.0834859	-0.643948	0.0855225	0.0928386	0.17503	-0.183158	0.145322	-0.406447	0.367777	0.348398	0.122837	0.490484	0.114859	0.170709
Mefenamic acid	01F05	Expert Rev Clin Pharmacol. 2013 May 6(3):289-305	M01AG01	M	MUSCULO-SKELETAL SYSTEM	M01	ANTIINFLAMMATORY AND ANTIRHEUMATIC PRODUCTS	M01A	ANTIINFLAMMATORY AND ANTIRHEUMATIC PRODUCTS, NON-STEROIDS	M01AG	Fenamates	M01AG01	Mefenamic acid	Yes	1.66852	0.14205	1.58455	0.106509	1.69152	0.300862	1.43723	0.127352	5.08029	1.45025	0.662828	0.0705559	0.572132	0.0937384	0.862543	0.127258	1.05577	0.244841	0.797202	0.0946145	3.69766	0.14205	3.31238	0.106509	3.94576	0.300862	3.40046	0.127352	3.99789	1.45025	-2.61619	0.0705559	-3.46864	0.0937384	-1.37751
Acetohexamide	01F06	South Med J. 1977 Oct 70(10):1240-1	A10BB31	A	ALIMENTARY TRACT AND METABOLISM	A10	DRUGS USED IN DIABETES	A10B	BLOOD GLUCOSE LOWERING DRUGS, EXCL. INSULINS	A10BB	Sulfonylureas	A10BB31	Acetohexamide	Yes	0.983203	0.0972983	0.970152	0.123721	0.895351	0.12858	1.01908	0.10836	0.838771	0.253567	1.03439	0.150149	1.06738	0.116687	0.939795	0.169957	0.956697	0.177254	1.04827	0.0788024	-0.35242	0.0972983	-0.483099	0.123721	-0.956861	0.12858	0.00310038	0.10836	-0.431393	0.253567	0.395949	0.150149	0.74063	0.116687	-0.537306
Sulpiride	01F07	Clin Neuropharmacol. 1990 13 Suppl 1:S76-83	N05AL01	N	NERVOUS SYSTEM	N05	PSYCHOLEPTICS	N05A	ANTIPSYCHOTICS	N05AL	Benzamides	N05AL01	Sulpiride	n/a	1.00529	0.108024	0.959946	0.124187	1.04276	0.221957	0.897748	0.136026	1.07607	0.276204	1.00342	0.186332	1.03535	0.106602	0.93137	0.260515	0.950255	0.139136	1.05805	0.072774	-0.221867	0.108024	-0.546145	0.124187	-0.0491628	0.221957	-0.982675	0.136026	-0.183588	0.276204	0.144824	0.186332	0.468396	0.106602	-0.628937
Benoxinate hydrochloride	01F08	Optom Vis Sci. 1997 Dec 74(12):1025-9	S01HA02	S	SENSORY ORGANS	S01	OPHTHALMOLOGICALS	S01H	LOCAL ANESTHETICS	S01HA	Local anesthetics	S01HA02	Oxybuprocaine	Yes	0.974071	0.0978529	0.964472	0.127017	1.00002	0.141305	0.889385	0.0924056	0.797746	0.377144	1.07911	0.0687855	1.05299	0.103991	1.02072	0.125376	0.943042	0.218403	1.01675	0.0551527	-0.406391	0.0978529	-0.518186	0.127017	-0.31232	0.141305	-1.05063	0.0924056	-0.474234	0.377144	0.758441	0.0687855	0.618335	0.103991	0.342856
Oxethazaine	01F09	Optom Vis Sci. 2011 May 88(5):640-4	C05AD06	C	CARDIOVASCULAR SYSTEM	C05	VASOPROTECTIVES	C05A	AGENTS FOR TREATMENT OF HEMORRHOIDS AND ANAL FISSURES FOR TOPICAL USE	C05AD	Local anesthetics	C05AD06	Oxetacaine	n/a	0.981906	0.0696024	0.898665	0.0637148	0.958827	0.0859793	0.986467	0.0977244	0.855065	0.179089	1.10746	0.0699179	1.08334	0.0953459	0.959138	0.142298	0.941653	0.2042	1.07687	0.048405	-0.360089	0.0696024	-0.924711	0.0637148	-0.565993	0.0859793	-0.261865	0.0977244	-0.414378	0.179089	0.988305	0.0699179	0.876347	0.0953459	-0.326926
Pheniramine maleate	01F10	Clin Ther. 2005 May 27(5):568-77	R06AB05	R	RESPIRATORY SYSTEM	R06	ANTIHISTAMINES FOR SYSTEMIC USE	R06A	ANTIHISTAMINES FOR SYSTEMIC USE	R06AB	Substituted alkylamines	R06AB05	Pheniramine	Yes	0.923382	0.0955145	0.917826	0.0556321	0.964979	0.229956	0.902622	0.11323	0.928218	0.192385	1.11665	0.0886622	1.02662	0.128067	1.04104	0.224549	1.13601	0.180905	1.04771	0.0844207	-0.705953	0.0955145	-0.806348	0.0556321	-0.528108	0.229956	-0.943081	0.11323	-0.337986	0.192385	1.06277	0.0886622	0.394258	0.128067	0.563833
Tolazoline hydrochloride	01F11	AJR Am J Roentgenol. 1984 Apr 142(4):817-20	C04AB02	C	CARDIOVASCULAR SYSTEM	C04	PERIPHERAL VASODILATORS	C04A	PERIPHERAL VASODILATORS	C04AB	Imidazoline derivatives	C04AB02	Tolazoline	Yes	0.940146	0.0834196	0.95873	0.135782	0.950492	0.104807	0.94152	0.129223	0.955337	0.394922	1.06243	0.125219	0.988085	0.149471	0.959192	0.12106	0.961388	0.161836	1.05927	0.0353346	-0.606881	0.0834196	-0.55366	0.135782	-0.617312	0.104807	-0.627049	0.129223	-0.309667	0.394922	0.62325	0.125219	0.0667044	0.149471	-0.326335
Homatropine hydrobromide (R,S)	01G03	Acad Emerg Med. 1996 Sep 3(9):868-71	S01FA05	S	SENSORY ORGANS	S01	OPHTHALMOLOGICALS	S01F	MYDRIATICS AND CYCLOPLEGICS	S01FA	Anticholinergics	S01FA05	Homatropine	Yes	0.965579	0.144883	0.963054	0.145248	0.952148	0.13534	1.04731	0.054636	0.956808	0.293191	1.07376	0.195045	1.05298	0.175695	0.991927	0.242001	0.926075	0.136489	1.06675	0.085733	-0.456574	0.144883	-0.526945	0.145248	-0.607117	0.13534	0.232438	0.054636	-0.308131	0.293191	0.715048	0.195045	0.618255	0.175695	0.0297065
Nifedipine	01G04	Expert Rev Cardiovasc Ther. 2005 Jan 3(1):43-50	C08CA05	C	CARDIOVASCULAR SYSTEM	C08	CALCIUM CHANNEL BLOCKERS	C08C	SELECTIVE CALCIUM CHANNEL BLOCKERS WITH MAINLY VASCULAR EFFECTS	C08CA	Dihydropyridine derivatives	C08CA05	Nifedipine	Yes	1.26503	0.312628	1.39181	0.203404	1.77677	0.653983	1.46353	0.687803	1.10137	0.53477	1.10023	0.572302	0.991139	0.573856	0.884703	0.197584	1.05128	0.141268	0.865379	0.159962	1.31313	0.312628	2.12172	0.203404	4.47069	0.653983	3.61412	0.687803	-0.157166	0.53477	0.929683	0.572302	0.0926638	0.573856	-1.1365
Chlorpromazine hydrochloride	01G05	Can J Psychiatry. 2003 Dec 48(11):749-55	N05AA01	N	NERVOUS SYSTEM	N05	PSYCHOLEPTICS	N05A	ANTIPSYCHOTICS	N05AA	Phenothiazines with aliphatic side-chain	N05AA01	Chlorpromazine	Yes	0.990761	0.0741472	0.956827	0.20474	0.920533	0.213221	1.01863	0.154004	0.830401	0.371138	1.07917	0.175509	0.935475	0.106982	0.919654	0.181348	0.976609	0.106607	0.996702	0.0630253	-0.307756	0.0741472	-0.565418	0.20474	-0.801794	0.213221	-0.000534102	0.154004	-0.440133	0.371138	0.758925	0.175509	-0.380449	0.106982	-0.75636
Diphenhydramine hydrochloride	01G06	Pharm World Sci. 2007 Dec 29(6):577-83	R06AA02	R	RESPIRATORY SYSTEM	R06	ANTIHISTAMINES FOR SYSTEMIC USE	R06A	ANTIHISTAMINES FOR SYSTEMIC USE	R06AA	Aminoalkyl ethers	R06AA02	Diphenhydramine	Yes	0.93073	0.112856	0.953668	0.116105	0.847078	0.163981	0.958998	0.167765	0.907418	0.28109	1.03106	0.125948	1.02808	0.131567	0.97155	0.270707	1.04827	0.259462	1.01236	0.0884101	-0.662526	0.112856	-0.584932	0.116105	-1.25412	0.163981	-0.485041	0.167765	-0.359707	0.28109	0.368896	0.125948	0.406639	0.131567	-0.191929
Minaprine dihydrochloride	01G07	Br J Psychiatry. 1992 Jul 161:113-5	N06AX07	N	NERVOUS SYSTEM	N06	PSYCHOANALEPTICS	N06A	ANTIDEPRESSANTS	N06AX	Other antidepressants	N06AX07	Minaprine	n/a	0.989409	0.0994414	1.00327	0.137572	0.919014	0.204863	0.949106	0.16283	1.12968	0.949467	1.05512	0.128419	1.01268	0.109135	1.11226	0.305734	0.954093	0.188958	0.990064	0.0874979	-0.315743	0.0994414	-0.278482	0.137572	-0.811147	0.204863	-0.56541	0.16283	-0.127604	0.949467	0.563984	0.128419	0.275765	0.109135	1.33844
Miconazole	01G08	Expert Opin Pharmacother. 2012 Jun 13(8):1187-94	J02AB01	J	ANTIINFECTIVES FOR SYSTEMIC USE	J02	ANTIMYCOTICS FOR SYSTEMIC USE	J02A	ANTIMYCOTICS FOR SYSTEMIC USE	J02AB	Imidazole derivatives	J02AB01	Miconazole	Yes	1.47228	0.359397	1.48946	0.195535	1.63941	0.713354	1.44334	0.414954	3.415	1.63638	0.816092	0.231057	0.91318	0.141744	0.749886	0.133902	0.981834	0.154947	0.897363	0.079159	2.53792	0.359397	2.72497	0.195535	3.62485	0.713354	3.45003	0.414954	2.25888	1.63638	-1.37374	0.231057	-0.569945	0.141744	-2.60282
Isoxsuprine hydrochloride	01G09	Blood. 1986 May 67(5):1474-81	C04AA01	C	CARDIOVASCULAR SYSTEM	C04	PERIPHERAL VASODILATORS	C04A	PERIPHERAL VASODILATORS	C04AA	2-amino-1-phenylethanol derivatives	C04AA01	Isoxsuprine	n/a	0.947719	0.123572	0.907436	0.0966218	0.835895	0.0940013	0.994399	0.129109	1.06756	0.261306	1.06146	0.203474	1.09557	0.190057	0.994173	0.149412	1.07269	0.178152	1.07317	0.0715144	-0.562124	0.123572	-0.870527	0.0966218	-1.32298	0.0940013	-0.197423	0.129109	-0.19248	0.261306	0.615372	0.203474	0.980293	0.190057	0.0541356
Acebutolol hydrochloride	01G10	Pharmacotherapy. 1986 Mar-Apr 6(2):45-63	C07AB04	C	CARDIOVASCULAR SYSTEM	C07	BETA BLOCKING AGENTS	C07A	BETA BLOCKING AGENTS	C07AB	Beta blocking agents, selective	C07AB04	Acebutolol	Yes	0.964272	0.108769	0.954988	0.0656662	1.00624	0.1465	0.86634	0.142999	1.42851	0.555556	1.10977	0.159523	1.00337	0.106529	0.929185	0.0945177	1.22568	0.185571	1.0363	0.0619495	-0.464301	0.108769	-0.576776	0.0656662	-0.274057	0.1465	-1.23785	0.142999	0.184457	0.555556	1.00698	0.159523	0.196627	0.106529	-0.652696
Tolnaftate	01G11	Can Med Assoc J. 1965 Nov 6 93(19):1004-5	D01AE18	D	DERMATOLOGICALS	D01	ANTIFUNGALS FOR DERMATOLOGICAL USE	D01A	ANTIFUNGALS FOR TOPICAL USE	D01AE	Other antifungals for topical use	D01AE18	Tolnaftate	n/a	1.0072	0.0857177	1.09914	0.138269	1.11474	0.135889	0.925249	0.168111	2.27689	1.32151	0.973584	0.140075	0.931089	0.101763	1.01451	0.0784713	1.44483	0.181457	0.995307	0.0566859	-0.210595	0.0857177	0.313735	0.138269	0.394089	0.135889	-0.759244	0.168111	1.07039	1.32151	-0.0970075	0.140075	-0.417724	0.101763	0.275291
Imipramine hydrochloride	01H03	Br J Psychiatry. 1975 Dec 127:599-603	N06AA02	N	NERVOUS SYSTEM	N06	PSYCHOANALEPTICS	N06A	ANTIDEPRESSANTS	N06AA	Non-selective monoamine reuptake inhibitors	N06AA02	Imipramine	Yes	1.02557	0.0912499	0.967269	0.06589	1.06542	0.231813	0.786577	0.130025	0.945759	0.390595	1.12058	0.178533	0.92827	0.118568	0.940369	0.10046	1.10033	0.246302	0.992195	0.0419023	-0.10203	0.0912499	-0.500908	0.06589	0.0903572	0.231813	-1.88591	0.130025	-0.319669	0.390595	1.09466	0.178533	-0.441683	0.118568	-0.531056
Sulindac	01H04	Curr Opin Investig Drugs. 2001 May 2(5):677-83	M01AB02	M	MUSCULO-SKELETAL SYSTEM	M01	ANTIINFLAMMATORY AND ANTIRHEUMATIC PRODUCTS	M01A	ANTIINFLAMMATORY AND ANTIRHEUMATIC PRODUCTS, NON-STEROIDS	M01AB	Acetic acid derivatives and related substances	M01AB02	Sulindac	Yes	1.03782	0.130526	1.03692	0.106096	1.19315	0.364946	0.981819	0.235719	0.734618	0.151617	0.882681	0.191946	0.87205	0.0858221	1.01524	0.0996896	1.29354	0.227172	0.902291	0.0399517	-0.0296602	0.130526	-0.0706083	0.106096	0.876904	0.364946	-0.299627	0.235719	-0.540156	0.151617	-0.833923	0.191946	-0.919521	0.0858221	0.28331
Amitryptiline hydrochloride	01H05	Br J Psychiatry. 2001 Feb 178:129-44	N06AA09	N	NERVOUS SYSTEM	N06	PSYCHOANALEPTICS	N06A	ANTIDEPRESSANTS	N06AA	Non-selective monoamine reuptake inhibitors	N06AA09	Amitriptyline	Yes	1.073	0.0749055	0.971226	0.118949	0.98889	0.154554	0.871674	0.17721	1.29665	0.619877	1.07016	0.119223	0.876395	0.129168	0.877785	0.131398	1.17177	0.269355	0.99804	0.0654275	0.178279	0.0749055	-0.476464	0.118949	-0.380867	0.154554	-1.19452	0.17721	0.0467543	0.619877	0.685875	0.119223	-0.882588	0.129168	-1.21174
Dibucaine	01H07	Blood. 1986 Aug 68(2):463-71	N01BB06	N	NERVOUS SYSTEM	N01	ANESTHETICS	N01B	ANESTHETICS, LOCAL	N01BB	Amides	N01BB06	Cinchocaine	Yes	1.00089	0.0988111	1.01355	0.117074	1.17495	0.278448	0.838545	0.202315	1.35002	0.370668	0.964197	0.0948344	1.02702	0.13636	0.89687	0.166188	0.983025	0.153396	1.00629	0.0479818	-0.247899	0.0988111	-0.214989	0.117074	0.764849	0.278448	-1.46368	0.202315	0.102489	0.370668	-0.173105	0.0948344	0.39759	0.13636	-1.00417
Prednisone	01H08	Clin Exp Rheumatol. 2011 Sep-Oct 29(5 Suppl 68):S42-5	H02AB07	H	SYSTEMIC HORMONAL PREPARATIONS, EXCL. SEX HORMONES AND INSULINS	H02	CORTICOSTEROIDS FOR SYSTEMIC USE	H02A	CORTICOSTEROIDS FOR SYSTEMIC USE, PLAIN	H02AB	Glucocorticoids	H02AB07	Prednisone	Yes	1.0327	0.087413	1.12422	0.148277	1.14531	0.146985	0.986728	0.0837734	1.19196	0.48349	0.951219	0.143297	0.993281	0.105473	1.02858	0.14569	0.993029	0.337512	0.984237	0.0593514	-0.0598822	0.087413	0.468655	0.148277	0.582339	0.146985	-0.25975	0.0837734	-0.0625737	0.48349	-0.278309	0.143297	0.110867	0.105473	0.428329
Thioridazine hydrochloride	01H09	Ann Clin Psychiatry. 2000 Sep 12(3):147-51	N05AC02	N	NERVOUS SYSTEM	N05	PSYCHOLEPTICS	N05A	ANTIPSYCHOTICS	N05AC	Phenothiazines with piperidine structure	N05AC02	Thioridazine	Yes	0.996168	0.09932	1.00266	0.126727	1.05179	0.196646	0.893458	0.183673	1.11814	0.327235	1.06398	0.114359	0.997421	0.197821	1.02202	0.214674	0.972042	0.126396	1.01088	0.0437909	-0.275802	0.09932	-0.282271	0.126727	0.00645465	0.196646	-1.01753	0.183673	-0.139658	0.327235	0.635827	0.114359	0.146054	0.197821	0.357012
Diphemanil methylsulfate	01H10	J Pharmacol Exp Ther. 1981 Jan 216(1):1-5	A03AB15	A	ALIMENTARY TRACT AND METABOLISM	A03	DRUGS FOR FUNCTIONAL GASTROINTESTINAL DISORDERS	A03A	DRUGS FOR FUNCTIONAL GASTROINTESTINAL DISORDERS	A03AB	Synthetic anticholinergics, quaternary ammonium compounds	A03AB15	Diphemanil	Yes	1.00015	0.074086	1.04712	0.0973575	1.03737	0.217809	0.897358	0.0756529	1.34863	0.528219	1.02034	0.165739	0.963047	0.179921	1.03748	0.222996	1.05671	0.253045	1.00688	0.0505674	-0.252241	0.074086	-0.00764987	0.0973575	-0.0823615	0.217809	-0.98585	0.0756529	0.101037	0.528219	0.282008	0.165739	-0.146102	0.179921	0.525174
Metronidazole	02A02	Clin Infect Dis. 2010 Jan 1 50 Suppl 1:S16-23	P01AB01	P	ANTIPARASITIC PRODUCTS, INSECTICIDES AND REPELLENTS	P01	ANTIPROTOZOALS	P01A	AGENTS AGAINST AMOEBIASIS AND OTHER PROTOZOAL DISEASES	P01AB	Nitroimidazole derivatives	P01AB01	Metronidazole	Yes	0.926611	0.15518	0.840601	0.0884737	0.925395	0.177178	1.08434	0.173115	1.09974	0.314052	0.987924	0.149711	0.869046	0.0768886	0.99679	0.126553	1.04432	0.166834	1.01058	0.0510505	-0.686873	0.15518	-1.28341	0.0884737	-0.771855	0.177178	0.533295	0.173115	-0.158873	0.314052	0.0192442	0.149711	-0.945053	0.0768886	0.0825908
Fulvestrant	02A03	Cancer Treat Rev. 2013 Nov 39(7):753-8	L02BA03	L	ANTINEOPLASTIC AND IMMUNOMODULATING AGENTS	L02	ENDOCRINE THERAPY	L02B	HORMONE ANTAGONISTS AND RELATED AGENTS	L02BA	Anti-estrogens	L02BA03	Fulvestrant	Yes	0.920422	0.0568866	0.82849	0.115554	0.917217	0.244526	1.03811	0.182108	1.22387	0.453002	0.989301	0.125871	0.937576	0.0853328	1.00917	0.18028	1.09998	0.163392	1.06907	0.0568458	-0.723448	0.0568866	-1.35822	0.115554	-0.822214	0.244526	0.157677	0.182108	-0.0292488	0.453002	0.0304073	0.125871	-0.362592	0.0853328	0.217257
Moroxidine hydrochloride	02A05	Acta Derm Venereol Suppl (Stockh). 1994 183:1-9	J05AX01	J	ANTIINFECTIVES FOR SYSTEMIC USE	J05	ANTIVIRALS FOR SYSTEMIC USE	J05A	DIRECT ACTING ANTIVIRALS	J05AX	Other antivirals	J05AX01	Moroxydine	n/a	0.930863	0.0993523	0.876137	0.0612036	0.917562	0.172082	1.13636	0.154973	1.25604	0.437459	1.10159	0.147081	1.03205	0.165761	0.963476	0.21488	1.03858	0.0870772	1.05025	0.0570433	-0.661742	0.0993523	-1.06388	0.0612036	-0.820091	0.172082	0.956	0.154973	0.00435304	0.437459	0.940673	0.147081	0.440357	0.165761	-0.279736
Baclofen (R,S)	02A06	Clin Neuropharmacol. 1992 Aug 15(4):276-88	M03BX01	M	MUSCULO-SKELETAL SYSTEM	M03	MUSCLE RELAXANTS	M03B	MUSCLE RELAXANTS, CENTRALLY ACTING AGENTS	M03BX	Other centrally acting agents	M03BX01	Baclofen	Yes	0.868616	0.103636	0.788997	0.0930211	0.95694	0.121853	1.02762	0.163497	0.756628	0.299427	0.935053	0.126247	0.930884	0.1439	1.11349	0.183339	0.981439	0.259102	1.01924	0.0546221	-1.02961	0.103636	-1.60219	0.0930211	-0.57761	0.121853	0.0724781	0.163497	-0.517172	0.299427	-0.409362	0.126247	-0.419471	0.1439	1.35184
Acyclovir	02A07	Antiviral Res. 1984 Jun 4(3):99-117	J05AB01	J	ANTIINFECTIVES FOR SYSTEMIC USE	J05	ANTIVIRALS FOR SYSTEMIC USE	J05A	DIRECT ACTING ANTIVIRALS	J05AB	Nucleosides and nucleotides excl. reverse transcriptase inhibitors	J05AB01	Aciclovir	Yes	0.903959	0.112036	0.87302	0.131893	0.931176	0.2218	1.16078	0.268476	1.05169	0.48995	1.08913	0.166438	1.03077	0.136215	1.01072	0.146449	1.00417	0.206099	1.02345	0.0699216	-0.820739	0.112036	-1.08314	0.131893	-0.736259	0.2218	1.15435	0.268476	-0.209051	0.48995	0.83971	0.166438	0.429481	0.136215	0.234047
Diazoxide	02A08	Am J Physiol Endocrinol Metab. 2005 Jan 288(1):E80-5	C02DA01	C	CARDIOVASCULAR SYSTEM	C02	ANTIHYPERTENSIVES	C02D	ARTERIOLAR SMOOTH MUSCLE, AGENTS ACTING ON	C02DA	Thiazide derivatives	C02DA01	Diazoxide	Yes	0.966256	0.0925247	0.917471	0.102564	1.00778	0.194057	0.939284	0.167761	0.743388	0.261949	1.00963	0.104882	1.05121	0.0820495	1.05037	0.206695	1.24521	0.240868	1.00598	0.0631994	-0.452574	0.0925247	-0.808541	0.102564	-0.264579	0.194057	-0.645214	0.167761	-0.530998	0.261949	0.19524	0.104882	0.603267	0.0820495	0.665355
Amidopyrine	02A09	Carcinogenesis. 1985 Apr 6(4):545-8	N02BB03	N	NERVOUS SYSTEM	N02	ANALGESICS	N02B	OTHER ANALGESICS AND ANTIPYRETICS	N02BB	Pyrazolones	N02BB03	Aminophenazone	n/a	1.03735	0.0995315	0.99123	0.132324	0.953172	0.147708	0.959149	0.146124	0.645095	0.168171	1.00697	0.094612	0.993939	0.123054	1.11331	0.355981	0.999751	0.199062	0.971822	0.0592575	-0.0324305	0.0995315	-0.352891	0.132324	-0.60081	0.147708	-0.483818	0.146124	-0.633642	0.168171	0.17365	0.094612	0.116457	0.123054	1.34987
Busulfan	02A10	Ann Pharmacother. 1994 Sep 28(9):1055-62	L01AB01	L	ANTINEOPLASTIC AND IMMUNOMODULATING AGENTS	L01	ANTINEOPLASTIC AGENTS	L01A	ALKYLATING AGENTS	L01AB	Alkyl sulfonates	L01AB01	Busulfan	Yes	0.966832	0.0954213	0.91894	0.0934083	0.979921	0.115326	0.90279	0.10343	0.771461	0.212887	0.974788	0.150625	0.974272	0.110327	0.952812	0.172849	0.954865	0.181505	1.01336	0.0892997	-0.44917	0.0954213	-0.799463	0.0934083	-0.436099	0.115326	-0.941714	0.10343	-0.501683	0.212887	-0.0872492	0.150625	-0.0506945	0.110327	-0.395726
Pindolol	02A11	Br J Clin Pharmacol. 1982 13(Suppl 2):149S-158S	C07AA03	C	CARDIOVASCULAR SYSTEM	C07	BETA BLOCKING AGENTS	C07A	BETA BLOCKING AGENTS	C07AA	Beta blocking agents, non-selective	C07AA03	Pindolol	Yes	1.00147	0.0938744	0.966475	0.162502	0.958902	0.13516	0.856133	0.0980202	0.674474	0.194736	0.885939	0.12264	0.915114	0.154698	1.09531	0.278083	0.869828	0.331518	0.976399	0.0921729	-0.244477	0.0938744	-0.505813	0.162502	-0.565527	0.13516	-1.32079	0.0980202	-0.602963	0.194736	-0.807516	0.12264	-0.553508	0.154698	1.1541
Zimelidine dihydrochloride monohydrate	02B03	Drugs. 1982 Sep 24(3):169-206	N06AB02	N	NERVOUS SYSTEM	N06	PSYCHOANALEPTICS	N06A	ANTIDEPRESSANTS	N06AB	Selective serotonin reuptake inhibitors	N06AB02	Zimeldine	n/a	1.01006	0.0474877	0.932082	0.140538	0.891571	0.145365	1.08331	0.2179	0.758423	0.251351	0.981731	0.0876688	0.973802	0.0809789	0.904561	0.174932	0.811669	0.128869	1.00905	0.0477978	-0.193729	0.0474877	-0.718277	0.140538	-0.980138	0.145365	0.524959	0.2179	-0.515298	0.251351	-0.0309604	0.0876688	-0.0546909	0.0809789	-0.920518
Azathioprine	02B05	World J Gastroenterol. 2008 Sep 28 14(36):5519-22	L04AX01	L	ANTINEOPLASTIC AND IMMUNOMODULATING AGENTS	L04	IMMUNOSUPPRESSANTS	L04A	IMMUNOSUPPRESSANTS	L04AX	Other immunosuppressants	L04AX01	Azathioprine	Yes	1.00478	0.121179	0.983019	0.103608	1.00313	0.139439	0.964494	0.167935	1.19881	0.261308	1.04991	0.114101	0.990415	0.0843923	0.860989	0.109413	1.34408	0.280044	1.00376	0.0268776	-0.224907	0.121179	-0.40361	0.103608	-0.293202	0.139439	-0.440388	0.167935	-0.0554197	0.261308	0.521779	0.114101	0.0865097	0.0843923	-1.39442
Lynestrenol	02B06	Can Med Assoc J. 1966 Nov 12 95(20):1024-30	G03AC02	G	GENITO URINARY SYSTEM AND SEX HORMONES	G03	SEX HORMONES AND MODULATORS OF THE GENITAL SYSTEM	G03A	HORMONAL CONTRACEPTIVES FOR SYSTEMIC USE	G03AC	Progestogens	G03AC02	Lynestrenol	n/a	1.05366	0.129619	0.982082	0.0777921	1.00134	0.274464	0.831725	0.164824	0.800766	0.383705	1.03198	0.118131	0.955044	0.139561	0.798265	0.154567	1.04811	0.208595	1.01423	0.0812629	0.0639748	0.129619	-0.409403	0.0777921	-0.304179	0.274464	-1.51909	0.164824	-0.47108	0.383705	0.376383	0.118131	-0.214123	0.139561	-2.07663
Disulfiram	02B08	Alcohol Clin Exp Res. 2011 Oct 35(10):1749-58	N07BB01	N	NERVOUS SYSTEM	N07	OTHER NERVOUS SYSTEM DRUGS	N07B	DRUGS USED IN ADDICTIVE DISORDERS	N07BB	Drugs used in alcohol dependence	N07BB01	Disulfiram	Yes	1.73155	0.122904	1.67074	0.194787	1.3881	0.216996	1.29164	0.21763	3.3955	1.9338	0.422155	0.0850226	0.493114	0.144158	0.769201	0.100305	1.01835	0.225673	0.744599	0.0421207	4.07013	0.122904	3.84481	0.194787	2.07737	0.216996	2.21752	0.21763	2.23852	1.9338	-4.56724	0.0850226	-4.14024	0.144158	-2.39274
Mianserine hydrochloride	02B10	Drugs. 1978 Oct 16(4):273-301	N06AX03	N	NERVOUS SYSTEM	N06	PSYCHOANALEPTICS	N06A	ANTIDEPRESSANTS	N06AX	Other antidepressants	N06AX03	Mianserin	n/a	0.983956	0.10005	0.97319	0.0963868	1.0348	0.187486	1.03297	0.213385	1.29672	0.587665	1.00778	0.157673	0.957538	0.0938705	0.735731	0.0850027	1.12256	0.200454	1.01416	0.0602633	-0.347969	0.10005	-0.464329	0.0963868	-0.0981854	0.187486	0.115927	0.213385	0.0468293	0.587665	0.180188	0.157673	-0.192927	0.0938705	-2.75677
R(-) Apomorphine hydrochloride hemihydrate	02C02	Molecules. 2012 May 7 17(5):5289-309	N04BC07	N	NERVOUS SYSTEM	N04	ANTI-PARKINSON DRUGS	N04B	DOPAMINERGIC AGENTS	N04BC	Dopamine agonists	N04BC07	Apomorphine	Yes	0.963095	0.110365	0.903635	0.0684456	0.849944	0.291835	0.980586	0.355363	0.765104	0.249939	0.941905	0.169168	0.966925	0.112425	0.823766	0.175488	1.15887	0.215837	1.01241	0.0334169	-0.471259	0.110365	-0.894011	0.0684456	-1.23647	0.291835	-0.309645	0.355363	-0.508321	0.249939	-0.353819	0.169168	-0.113141	0.112425	-1.79927
Amoxapine	02C03	Drugs. 1982 Jul 24(1):1-23	N06AA17	N	NERVOUS SYSTEM	N06	PSYCHOANALEPTICS	N06A	ANTIDEPRESSANTS	N06AA	Non-selective monoamine reuptake inhibitors	N06AA17	Amoxapine	Yes	1.04368	0.116865	0.98871	0.0566471	0.951387	0.194119	0.900959	0.150998	1.039	0.331036	0.968893	0.132707	0.970878	0.121438	1.07425	0.233488	0.990699	0.16151	0.985354	0.0567544	0.00496122	0.116865	-0.368458	0.0566471	-0.611802	0.194119	-0.956591	0.150998	-0.222297	0.331036	-0.135032	0.132707	-0.0795496	0.121438	0.925061
Cyproheptadine hydrochloride	02C04	Arch Gen Psychiatry. 1986 Feb 43(2):177-81	R06AX02	R	RESPIRATORY SYSTEM	R06	ANTIHISTAMINES FOR SYSTEMIC USE	R06A	ANTIHISTAMINES FOR SYSTEMIC USE	R06AX	Other antihistamines for systemic use	R06AX02	Cyproheptadine	Yes	1.14143	0.172771	1.25618	0.240738	0.963861	0.299827	0.949547	0.226622	1.28041	0.310652	0.98239	0.234217	0.896991	0.166372	0.930263	0.131717	1.0767	0.159883	0.821057	0.0903382	0.582682	0.172771	1.28388	0.240738	-0.53499	0.299827	-0.56183	0.226622	0.0297943	0.310652	-0.0256223	0.234217	-0.707539	0.166372	-0.640973
Famotidine	02C05	Clin Drug Investig. 2013 Sep 33(9):689-97	A02BA03	A	ALIMENTARY TRACT AND METABOLISM	A02	DRUGS FOR ACID RELATED DISORDERS	A02B	DRUGS FOR PEPTIC ULCER AND GASTRO-OESOPHAGEAL REFLUX DISEASE (GORD)	A02BA	H2-receptor antagonists	A02BA03	Famotidine	Yes	0.982634	0.0865915	0.977491	0.0802025	0.927117	0.164122	0.910691	0.143981	1.11329	0.484191	1.00657	0.0894742	0.952652	0.0941453	1.05256	0.195154	0.918741	0.164606	1.01387	0.0436647	-0.355786	0.0865915	-0.437761	0.0802025	-0.761254	0.164122	-0.87752	0.143981	-0.144726	0.484191	0.17042	0.0894742	-0.234456	0.0941453	0.68913
Danazol	02C06	Am J Med. 1989 Sep 87(3N):49N-55N	G03XA01	G	GENITO URINARY SYSTEM AND SEX HORMONES	G03	SEX HORMONES AND MODULATORS OF THE GENITAL SYSTEM	G03X	OTHER SEX HORMONES AND MODULATORS OF THE GENITAL SYSTEM	G03XA	Antigonadotropins and similar agents	G03XA01	Danazol	Yes	1.01257	0.183709	1.18883	0.34772	1.38449	0.295506	1.22337	0.254638	3.69719	1.51807	0.587027	0.165922	0.597443	0.15417	0.743539	0.190926	0.812727	0.21413	1.01423	0.0994482	-0.178853	0.183709	0.867806	0.34772	2.05517	0.295506	1.66288	0.254638	2.55357	1.51807	-3.23068	0.165922	-3.25351	0.15417	-2.67184
Nicorandil	02C07	Expert Opin Pharmacother. 2001 May 2(5):845-56	C01DX16	C	CARDIOVASCULAR SYSTEM	C01	CARDIAC THERAPY	C01D	VASODILATORS USED IN CARDIAC DISEASES	C01DX	Other vasodilators used in cardiac diseases	C01DX16	Nicorandil	n/a	0.928863	0.0869395	0.917593	0.122057	1.07219	0.142033	0.979322	0.174093	1.0522	0.443155	1.04758	0.0634906	0.929973	0.119973	0.954346	0.180898	0.894844	0.257637	1.01222	0.0610227	-0.673561	0.0869395	-0.807788	0.122057	0.13207	0.142033	-0.319922	0.174093	-0.208516	0.443155	0.502821	0.0634906	-0.427212	0.119973	-0.379043
Pioglitazone	02C08	Expert Opin Pharmacother. 2011 Jul 12(10):1571-84	A10BG03	A	ALIMENTARY TRACT AND METABOLISM	A10	DRUGS USED IN DIABETES	A10B	BLOOD GLUCOSE LOWERING DRUGS, EXCL. INSULINS	A10BG	Thiazolidinediones	A10BG03	Pioglitazone	Yes	1.01493	0.193641	1.04036	0.125682	0.874724	0.177859	1.03954	0.10707	1.48344	0.831515	1.02514	0.162829	1.03402	0.117023	0.895098	0.232381	1.01425	0.329216	0.930006	0.0727577	-0.164894	0.193641	-0.0494086	0.125682	-1.08388	0.177859	0.169335	0.10707	0.241815	0.831515	0.320952	0.162829	0.457102	0.117023	-1.02344
Nomifensine maleate	02C09	Br J Clin Pharmacol. 1977 4Suppl 2:237S-241S	N06AX04	N	NERVOUS SYSTEM	N06	PSYCHOANALEPTICS	N06A	ANTIDEPRESSANTS	N06AX	Other antidepressants	N06AX04	Nomifensine	n/a	1.05826	0.147757	0.966952	0.1023	0.900068	0.210049	0.956101	0.200938	0.973153	0.337573	1.07562	0.170389	1.00406	0.107659	0.910671	0.135138	1.0514	0.252489	0.968408	0.0714607	0.0911783	0.147757	-0.502867	0.1023	-0.927816	0.210049	-0.508578	0.200938	-0.291062	0.337573	0.730125	0.170389	0.202466	0.107659	-0.854067
Oxandrolone	02C11	Pharmacotherapy. 2009 Feb 29(2):213-26	A14AA08	A	ALIMENTARY TRACT AND METABOLISM	A14	ANABOLIC AGENTS FOR SYSTEMIC USE	A14A	ANABOLIC STEROIDS	A14AA	Androstan derivatives	A14AA08	Oxandrolone	Yes	1.03246	0.0616081	0.981327	0.0885971	1.11413	0.226788	0.944181	0.155254	0.831616	0.350872	1.13286	0.154876	1.06169	0.127684	0.788204	0.12073	0.925221	0.162923	0.9762	0.0369077	-0.0613277	0.0616081	-0.414065	0.0885971	0.390355	0.226788	-0.605429	0.155254	-0.438865	0.350872	1.19422	0.154876	0.6923	0.127684	-2.18606
Naloxone hydrochloride	02D02	Expert Opin Drug Saf. 2007 Mar 6(2):125-32	V03AB15	V	VARIOUS	V03	ALL OTHER THERAPEUTIC PRODUCTS	V03A	ALL OTHER THERAPEUTIC PRODUCTS	V03AB	Antidotes	V03AB15	Naloxone	Yes	1.05787	0.255951	1.03365	0.221733	1.10789	0.342878	1.05499	0.270572	0.980621	0.331461	1.05197	0.174331	0.973705	0.164934	0.839163	0.120728	1.14737	0.186061	0.971096	0.0824357	0.0888538	0.255951	-0.0908252	0.221733	0.351893	0.342878	0.294834	0.270572	-0.283264	0.331461	0.538451	0.174331	-0.0555199	0.164934	-1.63181
Metolazone	02D03	Congest Heart Fail. 2003 Mar-Apr 9(2):100-5	C03BA08	C	CARDIOVASCULAR SYSTEM	C03	DIURETICS	C03B	LOW-CEILING DIURETICS, EXCL. THIAZIDES	C03BA	Sulfonamides, plain	C03BA08	Metolazone	Yes	1.0453	0.0771162	1.02234	0.0779864	0.951219	0.0690485	0.819888	0.0715663	0.8598	0.340477	1.04875	0.121735	0.960947	0.0767791	0.829786	0.215519	1.0613	0.408059	0.986721	0.0565379	0.0145677	0.0771162	-0.160725	0.0779864	-0.612837	0.0690485	-1.61526	0.0715663	-0.409433	0.340477	0.512316	0.121735	-0.16395	0.0767791	-1.73379
Ciprofloxacin hydrochloride monohydrate	02D04	Pulm Pharmacol Ther. 2010 Oct 23(5):373-5	J01MA02	J	ANTIINFECTIVES FOR SYSTEMIC USE	J01	ANTIBACTERIALS FOR SYSTEMIC USE	J01M	QUINOLONE ANTIBACTERIALS	J01MA	Fluoroquinolones	J01MA02	Ciprofloxacin	Yes	1.00376	0.096548	0.971556	0.0945247	0.914697	0.161694	0.864707	0.200364	0.91391	0.357846	0.939952	0.117199	0.940297	0.0815873	0.811227	0.179593	0.895828	0.157534	0.988395	0.0312474	-0.230956	0.096548	-0.474426	0.0945247	-0.837731	0.161694	-1.25112	0.200364	-0.352928	0.357846	-0.369652	0.117199	-0.339464	0.0815873	-1.93565
Ampicillin trihydrate	02D05	Expert Opin Drug Metab Toxicol. 2009 Sep 5(9):1099-112	J01CA01	J	ANTIINFECTIVES FOR SYSTEMIC USE	J01	ANTIBACTERIALS FOR SYSTEMIC USE	J01C	BETA-LACTAM ANTIBACTERIALS, PENICILLINS	J01CA	Penicillins with extended spectrum	J01CA01	Ampicillin	Yes	1.04823	0.143979	1.01313	0.141069	1.06526	0.210787	0.970662	0.169294	0.924042	0.409646	1.01612	0.104716	1.03887	0.0980923	0.882463	0.269263	1.07118	0.131373	0.959351	0.0689186	0.0318701	0.143979	-0.217574	0.141069	0.0893842	0.210787	-0.390276	0.169294	-0.342347	0.409646	0.247784	0.104716	0.498373	0.0980923	-1.16086
Haloperidol	02D06	J Clin Psychiatry. 2006 Jun 67(6):897-903	N05AD01	N	NERVOUS SYSTEM	N05	PSYCHOLEPTICS	N05A	ANTIPSYCHOTICS	N05AD	Butyrophenone derivatives	N05AD01	Haloperidol	Yes	1.00659	0.0791798	0.9413	0.0775235	0.959523	0.135779	0.961992	0.1654	1.18648	0.530154	0.978359	0.129312	0.857062	0.0731517	1.11348	0.205715	1.33314	0.175005	0.982835	0.0356855	-0.214183	0.0791798	-0.661336	0.0775235	-0.561707	0.135779	-0.460721	0.1654	-0.0682889	0.530154	-0.0582964	0.129312	-1.04691	0.0731517	1.3518
Naltrexone hydrochloride dihydrate	02D07	Curr Psychiatry Rep. 2010 Oct 12(5):448-53	N07BB04	N	NERVOUS SYSTEM	N07	OTHER NERVOUS SYSTEM DRUGS	N07B	DRUGS USED IN ADDICTIVE DISORDERS	N07BB	Drugs used in alcohol dependence	N07BB04	Naltrexone	Yes	0.987856	0.0557207	1.06963	0.156185	1.03333	0.142277	1.08407	0.242108	0.749473	0.21671	1.13009	0.105515	1.11847	0.108876	0.838194	0.233135	1.03346	0.151976	0.969571	0.0322595	-0.324923	0.0557207	0.131449	0.156185	-0.107236	0.142277	0.53109	0.242108	-0.524644	0.21671	1.17175	0.105515	1.17487	0.108876	-1.64234
Chlorpheniramine maleate	02D08	Med Hypotheses. 2006 66(4):689-90. Epub 2006 Jan 18	R06AB04	R	RESPIRATORY SYSTEM	R06	ANTIHISTAMINES FOR SYSTEMIC USE	R06A	ANTIHISTAMINES FOR SYSTEMIC USE	R06AB	Substituted alkylamines	R06AB04	Chlorphenamine	Yes	0.970899	0.0868735	0.967023	0.0857582	1.07831	0.209743	0.874649	0.111259	1.55988	0.766178	1.07119	0.108791	1.0116	0.0748839	1.06534	0.17035	1.13405	0.157504	1.01272	0.0613504	-0.425139	0.0868735	-0.502431	0.0857582	0.169761	0.209743	-1.17035	0.111259	0.321634	0.766178	0.694276	0.108791	0.266605	0.0748839	0.828156
Nalbuphine hydrochloride	02D09	Drugs. 1983 Sep 26(3):191-211	N02AF02	N	NERVOUS SYSTEM	N02	ANALGESICS	N02A	OPIOIDS	N02AF	Morphinan derivatives	N02AF02	Nalbuphine	Yes	1.04355	0.0954648	1.03557	0.141842	1.12305	0.142304	0.956763	0.117689	0.8742	0.265713	0.977511	0.0953079	1.02348	0.106848	0.985185	0.185693	0.875602	0.191251	0.980112	0.0676656	0.00423412	0.0954648	-0.0789732	0.141842	0.445274	0.142304	-0.5032	0.117689	-0.394395	0.265713	-0.0651723	0.0953079	0.367555	0.106848	-0.0436285
Picotamide monohydrate	02D10	Eur J Pharmacol. 1998 Aug 14 355(1):77-83	B01AC03	B	BLOOD AND BLOOD FORMING ORGANS	B01	ANTITHROMBOTIC AGENTS	B01A	ANTITHROMBOTIC AGENTS	B01AC	Platelet aggregation inhibitors excl. heparin	B01AC03	Picotamide	n/a	0.984072	0.0699545	0.998025	0.120937	1.03843	0.141963	0.939713	0.116371	0.955485	0.310404	1.0321	0.0846176	1.02472	0.103293	1.02155	0.206804	1.00886	0.154703	1.01866	0.0726956	-0.347285	0.0699545	-0.310912	0.120937	-0.0757949	0.141963	-0.641725	0.116371	-0.309512	0.310404	0.377382	0.0846176	0.378093	0.103293	0.351847
Triamcinolone	02D11	Expert Opin Pharmacother. 2001 Jul 2(7):1177-86	H02AB08	H	SYSTEMIC HORMONAL PREPARATIONS, EXCL. SEX HORMONES AND INSULINS	H02	CORTICOSTEROIDS FOR SYSTEMIC USE	H02A	CORTICOSTEROIDS FOR SYSTEMIC USE, PLAIN	H02AB	Glucocorticoids	H02AB08	Triamcinolone	Yes	1.11539	0.250081	1.12354	0.148511	1.24609	0.227007	1.12936	0.131988	1.19369	0.584849	1.20848	0.121181	1.25624	0.230821	1.04757	0.207571	1.02156	0.21696	0.977921	0.0662495	0.428798	0.250081	0.464476	0.148511	1.20291	0.227007	0.899069	0.131988	-0.0607573	0.584849	1.80719	0.121181	2.34582	0.230821	0.634916
Bromocryptine mesylate	02E02	Drugs. 1988 Jul 36(1):67-82	N04BC01	N	NERVOUS SYSTEM	N04	ANTI-PARKINSON DRUGS	N04B	DOPAMINERGIC AGENTS	N04BC	Dopamine agonists	N04BC01	Bromocriptine	Yes	1.00033	0.0752586	0.969686	0.143333	1.08949	0.195991	1.06151	0.09192	1.0111	0.34059	1.10992	0.18267	1.12633	0.145938	1.03286	0.291431	0.989499	0.247063	1.00603	0.046745	-0.251221	0.0752586	-0.485976	0.143333	0.238579	0.195991	0.347852	0.09192	-0.251432	0.34059	1.00825	0.18267	1.2417	0.145938	0.474914
Amfepramone hydrochloride	02E03	Med J Aust. 1975 Jan 4 1(1):13-5	A08AA03	A	ALIMENTARY TRACT AND METABOLISM	A08	ANTIOBESITY PREPARATIONS, EXCL. DIET PRODUCTS	A08A	ANTIOBESITY PREPARATIONS, EXCL. DIET PRODUCTS	A08AA	Centrally acting antiobesity products	A08AA03	Amfepramone	n/a	1.01519	0.107036	1.00503	0.0992872	1.04531	0.141182	0.897603	0.151375	0.872213	0.236121	0.971546	0.0982522	0.971916	0.137579	0.924619	0.219775	0.801215	0.133644	1.01891	0.0709892	-0.163384	0.107036	-0.267628	0.0992872	-0.0334237	0.141182	-0.983858	0.151375	-0.39647	0.236121	-0.113525	0.0982522	-0.0707248	0.137579	-0.702357
Tioconazole	02E05	Drugs. 1986 Jan 31(1):29-51	G01AF08	G	GENITO URINARY SYSTEM AND SEX HORMONES	G01	GYNECOLOGICAL ANTIINFECTIVES AND ANTISEPTICS	G01A	ANTIINFECTIVES AND ANTISEPTICS, EXCL. COMBINATIONS WITH CORTICOSTEROIDS	G01AF	Imidazole derivatives	G01AF08	Tioconazole	Yes	1.15509	0.182352	1.27468	0.212324	1.59146	0.25234	1.25313	0.170858	1.28685	0.508957	0.955694	0.156188	0.974337	0.158102	0.883344	0.114929	0.916056	0.14358	0.880666	0.0736665	0.663395	0.182352	1.39816	0.212324	3.32959	0.25234	1.90468	0.170858	0.0365174	0.508957	-0.242034	0.156188	-0.0501476	0.158102	-1.15128
Perphenazine	02E06	Psychiatr Q. 2012 Sep 83(3):335-41	N05AB03	N	NERVOUS SYSTEM	N05	PSYCHOLEPTICS	N05A	ANTIPSYCHOTICS	N05AB	Phenothiazines with piperazine structure	N05AB03	Perphenazine	Yes	1.0395	0.0476966	1.0226	0.14254	0.990058	0.224384	0.997019	0.117969	0.837652	0.234979	1.11205	0.143509	1.02268	0.134224	1.11194	0.315554	1.03978	0.257566	0.980163	0.0376803	-0.0196981	0.0476966	-0.159096	0.14254	-0.373675	0.224384	-0.176137	0.117969	-0.432561	0.234979	1.0255	0.143509	0.360763	0.134224	1.33496
Mefloquine hydrochloride	02E07	Malar J. 2010 Dec 9 9:357	P01BC02	P	ANTIPARASITIC PRODUCTS, INSECTICIDES AND REPELLENTS	P01	ANTIPROTOZOALS	P01B	ANTIMALARIALS	P01BC	Methanolquinolines	P01BC02	Mefloquine	Yes	1.01214	0.116088	1.02172	0.100295	1.01149	0.116996	0.967426	0.0827701	1.16959	0.514161	0.994536	0.17009	1.02181	0.101954	1.06585	0.221607	0.873606	0.119023	0.983913	0.0660946	-0.181418	0.116088	-0.164535	0.100295	-0.241689	0.116996	-0.416569	0.0827701	-0.0859296	0.514161	0.0728453	0.17009	0.353382	0.101954	0.833764
Isoconazole	02E08	Mycoses. 2013 May 56 Suppl 1:3-15	G01AF07	G	GENITO URINARY SYSTEM AND SEX HORMONES	G01	GYNECOLOGICAL ANTIINFECTIVES AND ANTISEPTICS	G01A	ANTIINFECTIVES AND ANTISEPTICS, EXCL. COMBINATIONS WITH CORTICOSTEROIDS	G01AF	Imidazole derivatives	G01AF07	Isoconazole	n/a	1.5906	0.267837	1.69776	0.203066	1.82862	0.257151	1.53686	0.262789	3.35907	1.88186	0.632238	0.15385	0.706471	0.173883	0.767448	0.127559	0.932892	0.171597	0.788938	0.105821	3.23717	0.267837	4.01177	0.203066	4.78998	0.257151	4.2099	0.262789	2.20048	1.88186	-2.86417	0.15385	-2.32684	0.173883	-2.4118
Spironolactone	02E09	Ann Pharmacother. 2010 Nov 44(11):1762-9	C03DA01	C	CARDIOVASCULAR SYSTEM	C03	DIURETICS	C03D	POTASSIUM-SPARING AGENTS	C03DA	Aldosterone antagonists	C03DA01	Spironolactone	Yes	0.96062	0.0667933	1.01186	0.11734	1.11359	0.124205	1.01484	0.151521	0.838241	0.128343	0.903886	0.117909	0.9197	0.131723	0.842716	0.145732	0.928222	0.159843	1.01564	0.0570353	-0.485885	0.0667933	-0.225441	0.11734	0.38702	0.124205	-0.0313529	0.151521	-0.431946	0.128343	-0.66202	0.117909	-0.514523	0.131723	-1.59316
Pirenzepine dihydrochloride	02E10	Drugs. 1985 Aug 30(2):85-126	A02BX03	A	ALIMENTARY TRACT AND METABOLISM	A02	DRUGS FOR ACID RELATED DISORDERS	A02B	DRUGS FOR PEPTIC ULCER AND GASTRO-OESOPHAGEAL REFLUX DISEASE (GORD)	A02BX	Other drugs for peptic ulcer and gastro-oesophageal reflux disease (GORD)	A02BX03	Pirenzepine	n/a	0.984216	0.080248	1.06725	0.131781	1.1433	0.287196	1.05381	0.172897	1.18669	0.651372	0.990188	0.153196	0.988116	0.118604	1.04347	0.180731	1.16419	0.139682	0.969921	0.0859512	-0.346438	0.080248	0.116712	0.131781	0.56995	0.287196	0.285293	0.172897	-0.0680686	0.651372	0.0375991	0.153196	0.066965	0.118604	0.590286
Dexamethasone acetate	02E11	Can Fam Physician. 2011 Oct 57(10):1134-6	H02AB02	H	SYSTEMIC HORMONAL PREPARATIONS, EXCL. SEX HORMONES AND INSULINS	H02	CORTICOSTEROIDS FOR SYSTEMIC USE	H02A	CORTICOSTEROIDS FOR SYSTEMIC USE, PLAIN	H02AB	Glucocorticoids	H02AB02	Dexamethasone	Yes	1.04108	0.0976539	0.992398	0.1547	1.32694	0.301452	1.32615	0.150204	1.0014	0.252066	1.25676	0.184358	1.24658	0.118716	1.08718	0.189828	1.07812	0.0922099	0.990343	0.0568371	-0.0103654	0.0976539	-0.345675	0.1547	1.70079	0.301452	2.49792	0.150204	-0.261563	0.252066	2.19858	0.184358	2.26371	0.118716	1.06568
Glipizide	02F02	Pharmacotherapy. 1985 Mar-Apr 5(2):63-77	A10BB07	A	ALIMENTARY TRACT AND METABOLISM	A10	DRUGS USED IN DIABETES	A10B	BLOOD GLUCOSE LOWERING DRUGS, EXCL. INSULINS	A10BB	Sulfonylureas	A10BB07	Glipizide	Yes	0.959107	0.0979171	0.92908	0.119773	1.09806	0.222242	0.977305	0.117002	0.983525	0.339808	1.05274	0.123766	1.05889	0.165773	1.04721	0.233003	1.11879	0.131581	1.04377	0.0360876	-0.494824	0.0979171	-0.736824	0.119773	0.291401	0.222242	-0.336309	0.117002	-0.280231	0.339808	0.544705	0.123766	0.668465	0.165773	0.631025
Loxapine succinate	02F03	CNS Drugs. 2013 Jun 27(6):479-89	N05AH01	N	NERVOUS SYSTEM	N05	PSYCHOLEPTICS	N05A	ANTIPSYCHOTICS	N05AH	Diazepines, oxazepines and thiazepines	N05AH01	Loxapine	Yes	1.04656	0.137159	1.06571	0.13606	0.944229	0.154472	0.967402	0.156677	1.15103	0.432598	0.964514	0.119426	0.983876	0.105037	0.964824	0.100194	0.992948	0.162244	0.987753	0.0495268	0.0219878	0.137159	0.107192	0.13606	-0.655881	0.154472	-0.416766	0.156677	-0.105314	0.432598	-0.170531	0.119426	0.0309263	0.105037	-0.265074
Hydroxyzine dihydrochloride	02F04	Acta Psychiatr Scand Suppl. 1998 393:102-8.	N05BB01	N	NERVOUS SYSTEM	N05	PSYCHOLEPTICS	N05B	ANXIOLYTICS	N05BB	Diphenylmethane derivatives	N05BB01	Hydroxyzine	Yes	0.998121	0.0976017	0.92977	0.0738014	1.03609	0.136367	1.06913	0.126199	0.754392	0.205386	1.01103	0.116539	1.02883	0.100549	1.08114	0.243957	1.06564	0.149794	1.04326	0.0428115	-0.264261	0.0976017	-0.732559	0.0738014	-0.0902394	0.136367	0.409731	0.126199	-0.519507	0.205386	0.206539	0.116539	0.412996	0.100549	1.00006
Diltiazem hydrochloride	02F05	J Clin Pharmacol. 1995 Mar 35(3):220-32	C08DB01	C	CARDIOVASCULAR SYSTEM	C08	CALCIUM CHANNEL BLOCKERS	C08D	SELECTIVE CALCIUM CHANNEL BLOCKERS WITH DIRECT CARDIAC EFFECTS	C08DB	Benzothiazepine derivatives	C08DB01	Diltiazem	Yes	1.21273	0.419375	1.20951	0.452429	1.31509	0.556061	1.35554	0.800254	0.914455	0.316838	1.16567	0.398018	1.31682	0.614439	1.01641	0.259491	1.09091	0.196013	0.924806	0.170361	1.00401	0.419375	0.995518	0.452429	1.62779	0.556061	2.73672	0.800254	-0.352358	0.316838	1.46015	0.398018	2.86071	0.614439	0.295993
Methotrexate	02F06	Trans Am Clin Climatol Assoc. 2013 124:16-25	L01BA01	L	ANTINEOPLASTIC AND IMMUNOMODULATING AGENTS	L01	ANTINEOPLASTIC AGENTS	L01B	ANTIMETABOLITES	L01BA	Folic acid analogues	L01BA01	Methotrexate	Yes	0.967747	0.244785	0.987351	0.119868	1.09487	0.260475	1.09925	0.0859327	1.18844	0.590078	1.00977	0.278075	1.01005	0.195372	1.08721	0.224634	1.07613	0.175591	1.03036	0.065187	-0.443766	0.244785	-0.376849	0.119868	0.271736	0.260475	0.654468	0.0859327	-0.0662476	0.590078	0.196335	0.278075	0.253387	0.195372	1.06602
Astemizole	02F07	Drugs. 1984 Jul 28(1):38-61	R06AX11	R	RESPIRATORY SYSTEM	R06	ANTIHISTAMINES FOR SYSTEMIC USE	R06A	ANTIHISTAMINES FOR SYSTEMIC USE	R06AX	Other antihistamines for systemic use	R06AX11	Astemizole	n/a	1.02988	0.127473	0.999042	0.0984835	1.37845	0.210396	1.18341	0.14505	2.82936	2.28381	0.693053	0.0709189	0.860397	0.105091	0.789523	0.161231	1.03734	0.167013	1.12694	0.059383	-0.0765619	0.127473	-0.304628	0.0984835	2.01797	0.210396	1.33819	0.14505	1.64732	2.28381	-2.37117	0.0709189	-1.01856	0.105091	-2.17171
Clindamycin hydrochloride	02F08	Expert Opin Pharmacother. 2007 Oct 8(14):2401-44	J01FF01	J	ANTIINFECTIVES FOR SYSTEMIC USE	J01	ANTIBACTERIALS FOR SYSTEMIC USE	J01F	MACROLIDES, LINCOSAMIDES AND STREPTOGRAMINS	J01FF	Lincosamides	J01FF01	Clindamycin	Yes	0.986096	0.0772287	1.00431	0.0755778	0.957123	0.119196	0.943399	0.159201	0.862036	0.196166	0.925996	0.1522	1.00114	0.0994199	0.950219	0.162347	0.865537	0.122534	0.982765	0.0712548	-0.335324	0.0772287	-0.272108	0.0755778	-0.576485	0.119196	-0.611778	0.159201	-0.407098	0.196166	-0.482781	0.1522	0.177648	0.0994199	-0.423924
Terfenadine	02F09	Drugs. 1990 Apr 39(4):552-74	R06AX12	R	RESPIRATORY SYSTEM	R06	ANTIHISTAMINES FOR SYSTEMIC USE	R06A	ANTIHISTAMINES FOR SYSTEMIC USE	R06AX	Other antihistamines for systemic use	R06AX12	Terfenadine	n/a	1.05181	0.106807	0.997226	0.0973887	1.12669	0.5071	1.00543	0.138323	0.943153	0.304383	1.02856	0.210044	1.01678	0.101313	0.913388	0.151916	0.946046	0.224336	0.995052	0.0560768	0.0530109	0.106807	-0.315845	0.0973887	0.467646	0.5071	-0.107774	0.138323	-0.32239	0.304383	0.348655	0.210044	0.310604	0.101313	-0.824515
Cefotaxime sodium salt	02F10	Drugs. 1997 Mar 53(3):483-510	J01DD01	J	ANTIINFECTIVES FOR SYSTEMIC USE	J01	ANTIBACTERIALS FOR SYSTEMIC USE	J01D	OTHER BETA-LACTAM ANTIBACTERIALS	J01DD	Third-generation cephalosporins	J01DD01	Cefotaxime	Yes	0.99409	0.0663397	0.970508	0.074593	0.983993	0.191493	0.955561	0.104621	0.857393	0.260941	0.949224	0.176043	0.964641	0.113023	0.781977	0.11548	0.794447	0.154835	0.988393	0.0373084	-0.28808	0.0663397	-0.480901	0.074593	-0.411023	0.191493	-0.51297	0.104621	-0.411947	0.260941	-0.294484	0.176043	-0.132557	0.113023	-2.25378
Tetracycline hydrochloride	02F11	Clin Infect Dis. 2003 Feb 15 36(4):462-7	J01AA07	J	ANTIINFECTIVES FOR SYSTEMIC USE	J01	ANTIBACTERIALS FOR SYSTEMIC USE	J01A	TETRACYCLINES	J01AA	Tetracyclines	J01AA07	Tetracycline	Yes	0.978939	0.120907	0.965367	0.0891982	0.927125	0.110092	0.959228	0.0767178	1.3251	0.624514	1.02774	0.114124	1.08652	0.0619265	0.880568	0.179402	1.01703	0.234428	0.970221	0.0553686	-0.377619	0.120907	-0.512659	0.0891982	-0.761206	0.110092	-0.483174	0.0767178	0.0764672	0.624514	0.342012	0.114124	0.903364	0.0619265	-1.18147
Verapamil hydrochloride	02G02	Br J Clin Pharmacol. 1986 21 Suppl 2:165S-171S	C08DA01	C	CARDIOVASCULAR SYSTEM	C08	CALCIUM CHANNEL BLOCKERS	C08D	SELECTIVE CALCIUM CHANNEL BLOCKERS WITH DIRECT CARDIAC EFFECTS	C08DA	Phenylalkylamine derivatives	C08DA01	Verapamil	Yes	1.07182	0.0692221	1.07786	0.102953	1.02863	0.214037	0.970757	0.190926	1.0971	0.407732	1.00813	0.0878726	0.981295	0.108856	0.769778	0.12191	0.972673	0.200178	0.977911	0.0507377	0.171316	0.0692221	0.182253	0.102953	-0.136159	0.214037	-0.389508	0.190926	-0.161632	0.407732	0.183037	0.0878726	0.00899475	0.108856	-2.38646
Dipyridamole	02G03	Adv Cardiol. 2012 47:78-86	B01AC07	B	BLOOD AND BLOOD FORMING ORGANS	B01	ANTITHROMBOTIC AGENTS	B01A	ANTITHROMBOTIC AGENTS	B01AC	Platelet aggregation inhibitors excl. heparin	B01AC07	Dipyridamole	Yes	1.02215	0.127811	1.01209	0.0850688	1.27645	0.444986	1.12075	0.26907	0.687028	0.126543	1.01458	0.15471	0.9496	0.207719	0.912258	0.19472	0.943959	0.111977	0.985302	0.048547	-0.122252	0.127811	-0.224027	0.0850688	1.38983	0.444986	0.829121	0.26907	-0.589854	0.126543	0.235366	0.15471	-0.260396	0.207719	-0.836807
Loperamide hydrochloride	02G05	Cell Mol Life Sci. 2000 Jan 20 57(1):149-57	A07DA03	A	ALIMENTARY TRACT AND METABOLISM	A07	ANTIDIARRHEALS, INTESTINAL ANTIINFLAMMATORY/ANTIINFECTIVE AGENTS	A07D	ANTIPROPULSIVES	A07DA	Antipropulsives	A07DA03	Loperamide	Yes	0.981857	0.107518	1.07397	0.149731	1.01303	0.261766	0.979045	0.188707	1.0744	0.323026	0.954941	0.160478	1.12471	0.137546	0.985034	0.171059	0.99897	0.199183	0.982691	0.0766284	-0.360374	0.107518	0.158273	0.149731	-0.232237	0.261766	-0.322172	0.188707	-0.185335	0.323026	-0.248138	0.160478	1.22792	0.137546	-0.0452624
Chlortetracycline hydrochloride	02G06	Ann Paediatr. 1964 203:401-12	J01AA03	J	ANTIINFECTIVES FOR SYSTEMIC USE	J01	ANTIBACTERIALS FOR SYSTEMIC USE	J01A	TETRACYCLINES	J01AA	Tetracyclines	J01AA03	Chlortetracycline	Yes	0.964569	0.0946037	0.973769	0.105642	0.913589	0.203739	0.981367	0.153397	1.18138	0.347672	1.02915	0.148777	1.0457	0.1218	1.01683	0.169551	0.960485	0.213304	1.00605	0.0552024	-0.462548	0.0946037	-0.460753	0.105642	-0.844555	0.203739	-0.303307	0.153397	-0.0736203	0.347672	0.353426	0.148777	0.556433	0.1218	0.30053
Tamoxifen citrate	02G07	Breast Cancer (Dove Med Press). 2014 Feb 17 6:29-36	L02BA01	L	ANTINEOPLASTIC AND IMMUNOMODULATING AGENTS	L02	ENDOCRINE THERAPY	L02B	HORMONE ANTAGONISTS AND RELATED AGENTS	L02BA	Anti-estrogens	L02BA01	Tamoxifen	Yes	1.04899	0.112893	0.985809	0.0639215	0.909021	0.0886749	0.828064	0.105554	0.967593	0.330262	0.963885	0.103278	0.990338	0.117639	0.943817	0.184873	0.963876	0.216489	0.976569	0.0489154	0.0363905	0.112893	-0.386374	0.0639215	-0.872685	0.0886749	-1.54884	0.105554	-0.296868	0.330262	-0.17563	0.103278	0.0858535	0.117639	-0.493553
Nicergoline	02G08	Clin Drug Investig. 2008 28(9):533-52	C04AE02	C	CARDIOVASCULAR SYSTEM	C04	PERIPHERAL VASODILATORS	C04A	PERIPHERAL VASODILATORS	C04AE	Ergot alkaloids	C04AE02	Nicergoline	n/a	0.985821	0.0917807	0.945711	0.103323	0.979137	0.194983	0.917361	0.250499	1.01715	0.386322	1.04977	0.0923827	0.997906	0.0974675	0.926937	0.144844	0.9266	0.190411	1.01539	0.0477666	-0.336951	0.0917807	-0.634082	0.103323	-0.440926	0.194983	-0.823332	0.250499	-0.245119	0.386322	0.520629	0.0923827	0.15018	0.0974675	-0.677152
Canrenoic acid potassium salt	02G09	Am J Hypertens. 1993 Apr 6(4):295-301.	C03DA02	C	CARDIOVASCULAR SYSTEM	C03	DIURETICS	C03D	POTASSIUM-SPARING AGENTS	C03DA	Aldosterone antagonists	C03DA02	Potassium canrenoate	n/a	0.937222	0.0910173	1.0029	0.140457	0.951402	0.123395	0.999	0.178209	1.06912	0.358018	1.01077	0.261737	1.05742	0.0940424	0.958524	0.220203	0.938417	0.209457	1.04059	0.0585345	-0.624161	0.0910173	-0.280767	0.140457	-0.611713	0.123395	-0.160045	0.178209	-0.190852	0.358018	0.204418	0.261737	0.656026	0.0940424	-0.333601
Thioproperazine dimesylate	02G10	J Clin Gastroenterol. 1982 Oct 4(5):445-9.	N05AB08	N	NERVOUS SYSTEM	N05	PSYCHOLEPTICS	N05A	ANTIPSYCHOTICS	N05AB	Phenothiazines with piperazine structure	N05AB08	Thioproperazine	n/a	0.977455	0.074667	0.912652	0.0845392	1.0402	0.274199	0.924492	0.130879	0.945209	0.302544	0.968316	0.289969	1.00755	0.112782	0.978268	0.182182	0.971428	0.145737	1.0256	0.0732102	-0.386389	0.074667	-0.83831	0.0845392	-0.0649098	0.274199	-0.765394	0.130879	-0.320243	0.302544	-0.139714	0.289969	0.232181	0.112782	-0.118859
Dihydroergotamine tartrate	02G11	Cephalalgia. 2013 Oct 33(13):1122-31	N02CA01	N	NERVOUS SYSTEM	N02	ANALGESICS	N02C	ANTIMIGRAINE PREPARATIONS	N02CA	Ergot alkaloids	N02CA01	Dihydroergotamine	Yes	0.958721	0.0803526	0.93784	0.148696	0.921523	0.128605	1.1101	0.140559	1.15285	0.559429	1.06622	0.200672	1.06599	0.17952	0.904098	0.143144	0.977201	0.184229	1.01948	0.0784466	-0.497107	0.0803526	-0.682708	0.148696	-0.795698	0.128605	0.742627	0.140559	-0.103413	0.559429	0.65393	0.200672	0.728884	0.17952	-0.925558
Erythromycin	02H02	J Antimicrob Chemother. 2007 Mar 59(3):347-58	J01FA01	J	ANTIINFECTIVES FOR SYSTEMIC USE	J01	ANTIBACTERIALS FOR SYSTEMIC USE	J01F	MACROLIDES, LINCOSAMIDES AND STREPTOGRAMINS	J01FA	Macrolides	J01FA01	Erythromycin	Yes	0.948273	0.0966795	0.950465	0.0915575	0.979718	0.214466	1.1166	0.197513	1.19029	0.738366	1.04485	0.182863	1.03868	0.0922278	0.893504	0.15942	0.947213	0.151087	1.02569	0.0471705	-0.558849	0.0966795	-0.604715	0.0915575	-0.437347	0.214466	0.795387	0.197513	-0.0643084	0.738366	0.480706	0.182863	0.496695	0.0922278	-1.04077
Didanosine	02H04	Drugs. 1996 Dec 52(6):928-62	J05AF02	J	ANTIINFECTIVES FOR SYSTEMIC USE	J05	ANTIVIRALS FOR SYSTEMIC USE	J05A	DIRECT ACTING ANTIVIRALS	J05AF	Nucleoside and nucleotide reverse transcriptase inhibitors	J05AF02	Didanosine	Yes	1.00135	0.141457	0.943256	0.0762388	0.977781	0.389039	0.990452	0.199418	1.239	0.559206	1.02245	0.132358	1.09661	0.11709	1.00992	0.239391	1.00396	0.194072	1.01054	0.118645	-0.245174	0.141457	-0.64925	0.0762388	-0.449274	0.389039	-0.229489	0.199418	-0.0134443	0.559206	0.29914	0.132358	0.989106	0.11709	0.225407
Josamycin	02H05	J Antimicrob Chemother. 1993 May 31(5):749-54	J01FA07	J	ANTIINFECTIVES FOR SYSTEMIC USE	J01	ANTIBACTERIALS FOR SYSTEMIC USE	J01F	MACROLIDES, LINCOSAMIDES AND STREPTOGRAMINS	J01FA	Macrolides	J01FA07	Josamycin	n/a	1.04247	0.143345	1.04208	0.097708	1.14056	0.296555	0.91834	0.101486	1.15553	0.389227	1.06098	0.118643	1.19299	0.141588	1.02895	0.199052	0.994908	0.096923	0.978592	0.0736644	-0.00219254	0.143345	-0.0387519	0.097708	0.55306	0.296555	-0.815375	0.101486	-0.100609	0.389227	0.611474	0.118643	1.80824	0.141588	0.432424
Paclitaxel	02H06	Angiogenesis. 2013 Jul 16(3):481-92	L01CD01	L	ANTINEOPLASTIC AND IMMUNOMODULATING AGENTS	L01	ANTINEOPLASTIC AGENTS	L01C	PLANT ALKALOIDS AND OTHER NATURAL PRODUCTS	L01CD	Taxanes	L01CD01	Paclitaxel	Yes	0.949309	0.0504384	0.979277	0.118873	0.834291	0.176899	1.10872	0.0982972	1.5922	0.546976	1.0535	0.132437	1.07547	0.161721	0.932531	0.199279	0.953391	0.136495	1.00008	0.0557012	-0.552731	0.0504384	-0.426726	0.118873	-1.33286	0.176899	0.731383	0.0982972	0.355385	0.546976	0.550822	0.132437	0.80938	0.161721	-0.61631
Ivermectin	02H07	Curr Pharm Biotechnol. 2012 May 13(6):1103-9	P02CF01	P	ANTIPARASITIC PRODUCTS, INSECTICIDES AND REPELLENTS	P02	ANTHELMINTICS	P02C	ANTINEMATODAL AGENTS	P02CF	Avermectines	P02CF01	Ivermectin	Yes	1.09094	0.0656736	1.17208	0.170707	1.12352	0.171892	1.17914	0.132809	1.75715	1.15943	0.722532	0.133685	0.805133	0.249244	0.817586	0.193184	0.905662	0.169841	0.897473	0.131562	0.28428	0.0656736	0.764294	0.170707	0.448148	0.171892	1.30351	0.132809	0.527644	1.15943	-2.13219	0.133685	-1.48827	0.249244	-1.86649
Gallamine triethiodide	02H08	Anesth Analg. 1981 May 60(5):289-96	M03AC02	M	MUSCULO-SKELETAL SYSTEM	M03	MUSCLE RELAXANTS	M03A	MUSCLE RELAXANTS, PERIPHERALLY ACTING AGENTS	M03AC	Other quaternary ammonium compounds	M03AC02	Gallamine	Yes	0.974574	0.0847242	1.02192	0.110828	0.983305	0.149791	1.00191	0.15825	1.13201	0.477107	1.05843	0.173048	1.00206	0.144816	0.787623	0.148803	0.948068	0.158712	1.03978	0.037134	-0.403421	0.0847242	-0.163302	0.110828	-0.415263	0.149791	-0.136405	0.15825	-0.125177	0.477107	0.590788	0.173048	0.185517	0.144816	-2.19237
Neomycin sulfate	02H09	Pharmacotherapy. 1985 Mar-Apr 5(2):91-4	J01GB05	J	ANTIINFECTIVES FOR SYSTEMIC USE	J01	ANTIBACTERIALS FOR SYSTEMIC USE	J01G	AMINOGLYCOSIDE ANTIBACTERIALS	J01GB	Other aminoglycosides	J01GB05	Neomycin	Yes	0.994227	0.111668	1.01745	0.0690904	0.970328	0.16248	0.989639	0.195376	0.97827	0.385352	1.02553	0.125173	1.01048	0.0967933	0.875049	0.1457	0.904423	0.17056	1.00183	0.0483905	-0.287271	0.111668	-0.19091	0.0690904	-0.495167	0.16248	-0.236099	0.195376	-0.285719	0.385352	0.324093	0.125173	0.25706	0.0967933	-1.2415
Dihydrostreptomycin sulfate	02H10	Acta Otolaryngol. 1999 119(3):322-5	S01AA15	S	SENSORY ORGANS	S01	OPHTHALMOLOGICALS	S01A	ANTIINFECTIVES	S01AA	Antibiotics	S01AA15	Dihydrostreptomycin	Yes	0.94096	0.116637	1.00868	0.0981307	1.07164	0.140811	0.953192	0.162064	0.843658	0.178661	1.04626	0.0998659	1.04762	0.151131	0.903671	0.13903	1.06573	0.226987	1.01109	0.0676233	-0.602072	0.116637	-0.245073	0.0981307	0.128691	0.140811	-0.532216	0.162064	-0.42629	0.178661	0.49216	0.0998659	0.572736	0.151131	-0.930203
Gentamicine sulfate	02H11	Toxicol Sci. 2011 Feb 119(2):245-56	J01GB03	J	ANTIINFECTIVES FOR SYSTEMIC USE	J01	ANTIBACTERIALS FOR SYSTEMIC USE	J01G	AMINOGLYCOSIDE ANTIBACTERIALS	J01GB	Other aminoglycosides	J01GB03	Gentamicin	Yes	0.9915	0.0604636	1.03313	0.0448192	1.10297	0.214311	1.02927	0.125858	0.941111	0.249928	1.03371	0.185625	0.99937	0.0810318	1.00327	0.18098	0.962106	0.227902	0.986614	0.054999	-0.30339	0.0604636	-0.0940587	0.0448192	0.321617	0.214311	0.0859209	0.125858	-0.324522	0.249928	0.39038	0.185625	0.162617	0.0810318	0.153101
Isoniazid	03A02	Int J Antimicrob Agents. 2007 Dec 30(6):477-86	J04AC01	J	ANTIINFECTIVES FOR SYSTEMIC USE	J04	ANTIMYCOBACTERIALS	J04A	DRUGS FOR TREATMENT OF TUBERCULOSIS	J04AC	Hydrazides	J04AC01	Isoniazid	Yes	0.991507	0.100549	0.963484	0.0983068	1.08786	0.113964	0.926629	0.0851027	0.89068	0.0992434	1.10895	0.092941	1.06432	0.0967638	0.990335	0.232354	1.03784	0.229397	1.01223	0.0471931	-0.303347	0.100549	-0.524291	0.0983068	0.228555	0.113964	-0.74803	0.0851027	-0.377186	0.0992434	1.00036	0.092941	0.71468	0.0967638	0.0123911
Pentylenetetrazole	03A03	J Pharmacol Exp Ther. 2001 Sep 298(3):986-95	R07AB03	R	RESPIRATORY SYSTEM	R07	OTHER RESPIRATORY SYSTEM PRODUCTS	R07A	OTHER RESPIRATORY SYSTEM PRODUCTS	R07AB	Respiratory stimulants	R07AB03	Pentetrazol	n/a	0.940961	0.139735	0.970436	0.116903	0.995516	0.255755	0.880482	0.149656	0.925473	0.277369	0.94443	0.157908	1.04294	0.187236	0.952217	0.216634	1.14643	0.204249	1.02982	0.0748972	-0.602067	0.139735	-0.481344	0.116903	-0.340068	0.255755	-1.12296	0.149656	-0.340853	0.277369	-0.33335	0.157908	0.532905	0.187236	-0.402193
Chlorzoxazone	03A04	Brain Res. 2003 Jan 3 959(1):86-97	M03BB03	M	MUSCULO-SKELETAL SYSTEM	M03	MUSCLE RELAXANTS	M03B	MUSCLE RELAXANTS, CENTRALLY ACTING AGENTS	M03BB	Oxazol, thiazine, and triazine derivatives	M03BB03	Chlorzoxazone	Yes	0.950064	0.10108	1.03318	0.0972074	0.995242	0.130045	0.925491	0.160121	0.767958	0.221045	0.999634	0.120008	1.06656	0.113097	0.751922	0.0875198	0.855999	0.112138	1.00939	0.0273904	-0.548265	0.10108	-0.0937113	0.0972074	-0.341756	0.130045	-0.757277	0.160121	-0.505341	0.221045	0.114174	0.120008	0.733714	0.113097	-2.58066
Ornidazole	03A05	Scand J Infect Dis. 2002 34(12):918-20	P01AB03	P	ANTIPARASITIC PRODUCTS, INSECTICIDES AND REPELLENTS	P01	ANTIPROTOZOALS	P01A	AGENTS AGAINST AMOEBIASIS AND OTHER PROTOZOAL DISEASES	P01AB	Nitroimidazole derivatives	P01AB03	Ornidazole	n/a	0.965963	0.0941598	1.00422	0.119208	1.0669	0.191335	0.988959	0.0906936	0.922826	0.386238	1.07551	0.204703	1.03575	0.0797992	0.96191	0.101956	1.04844	0.175003	1.01526	0.0653228	-0.454309	0.0941598	-0.272648	0.119208	0.099513	0.191335	-0.241617	0.0906936	-0.343616	0.386238	0.72929	0.204703	0.471865	0.0797992	-0.296769
Ethosuximide	03A06	CNS Drug Rev. 2007 Summer 13(2):224-39	N03AD01	N	NERVOUS SYSTEM	N03	ANTIEPILEPTICS	N03A	ANTIEPILEPTICS	N03AD	Succinimide derivatives	N03AD01	Ethosuximide	Yes	0.962685	0.0670706	0.980754	0.0878449	0.969	0.18711	0.988298	0.204834	0.979032	0.367884	1.09186	0.121462	1.05049	0.12304	0.901198	0.161946	1.1147	0.1341	1.01677	0.0253564	-0.473681	0.0670706	-0.417602	0.0878449	-0.503345	0.18711	-0.246989	0.204834	-0.284923	0.367884	0.861848	0.121462	0.597076	0.12304	-0.957091
Mafenide hydrochloride	03A07	J Burn Care Rehabil. 2001 Jan-Feb 22(1):35-40	D06BA03	D	DERMATOLOGICALS	D06	ANTIBIOTICS AND CHEMOTHERAPEUTICS FOR DERMATOLOGICAL USE	D06B	CHEMOTHERAPEUTICS FOR TOPICAL USE	D06BA	Sulfonamides	D06BA03	Mafenide	Yes	0.948999	0.0818517	0.953345	0.0670121	1.02427	0.142604	0.916113	0.0839245	0.887021	0.265107	1.07839	0.0972153	1.10493	0.155584	1.0786	0.196542	0.972541	0.173779	1.0466	0.0345603	-0.554564	0.0818517	-0.586925	0.0670121	-0.163031	0.142604	-0.833468	0.0839245	-0.381007	0.265107	0.752629	0.0972153	1.05985	0.155584	0.972374
Riluzole hydrochloride	03A08	CNS Neurosci Ther. 2011 Feb 17(1):4-31	N07XX02	N	NERVOUS SYSTEM	N07	OTHER NERVOUS SYSTEM DRUGS	N07X	OTHER NERVOUS SYSTEM DRUGS	N07XX	Other nervous system drugs	N07XX02	Riluzole	Yes	1.03704	0.126093	1.03407	0.207476	1.01793	0.209651	1.05692	0.308716	0.834468	0.222503	0.94985	0.107617	0.977805	0.190467	0.886545	0.181358	0.922136	0.140235	0.956161	0.0460674	-0.0342409	0.126093	-0.0882313	0.207476	-0.202023	0.209651	0.310516	0.308716	-0.435887	0.222503	-0.289409	0.107617	-0.020671	0.190467	-1.11647
Nitrofurantoin	03A09	Obstet Gynecol Surv. 1989 May 44(5):399-406	J01XE01	J	ANTIINFECTIVES FOR SYSTEMIC USE	J01	ANTIBACTERIALS FOR SYSTEMIC USE	J01X	OTHER ANTIBACTERIALS	J01XE	Nitrofuran derivatives	J01XE01	Nitrofurantoin	Yes	0.957601	0.138359	0.979337	0.189551	1.03864	0.195364	0.932882	0.138452	0.915286	0.345573	1.0454	0.191638	1.02808	0.103702	0.975291	0.142456	1.12478	0.278074	1.0474	0.0866429	-0.503727	0.138359	-0.426356	0.189551	-0.0745121	0.195364	-0.697227	0.138452	-0.351491	0.345573	0.485142	0.191638	0.406665	0.103702	-0.151233
Hydralazine hydrochloride	03A10	J Cardiovasc Pharmacol. 1984 6 Suppl 4:S646-55	C02DB02	C	CARDIOVASCULAR SYSTEM	C02	ANTIHYPERTENSIVES	C02D	ARTERIOLAR SMOOTH MUSCLE, AGENTS ACTING ON	C02DB	Hydrazinophthalazine derivatives	C02DB02	Hydralazine	Yes	0.994933	0.0848019	1.04958	0.190879	1.09894	0.229256	1.01056	0.161226	1.1378	0.532029	1.06498	0.130351	1.00768	0.116161	0.965541	0.111096	0.975051	0.166868	1.01473	0.085608	-0.283101	0.0848019	0.00760037	0.190879	0.296771	0.229256	-0.0661464	0.161226	-0.119125	0.532029	0.64387	0.130351	0.233239	0.116161	-0.257275
Phenelzine sulfate	03A11	Can Med Assoc J. 1960 May 14 82:1031-2	N06AF03	N	NERVOUS SYSTEM	N06	PSYCHOANALEPTICS	N06A	ANTIDEPRESSANTS	N06AF	Monoamine oxidase inhibitors, non-selective	N06AF03	Phenelzine	Yes	0.977346	0.0941073	0.882256	0.0945931	1.1495	0.182398	0.944461	0.115619	0.963528	0.265278	1.04799	0.0822654	1.02555	0.0839758	0.926347	0.187015	0.998248	0.135939	1.05093	0.0577234	-0.387037	0.0941073	-1.02608	0.0945931	0.608119	0.182398	-0.603152	0.115619	-0.301113	0.265278	0.506161	0.0822654	0.385115	0.0839758	-0.683571
Tranexamic acid	03B02	BMJ. 2012 May 17 344:e3054	B02AA02	B	BLOOD AND BLOOD FORMING ORGANS	B02	ANTIHEMORRHAGICS	B02A	ANTIFIBRINOLYTICS	B02AA	Amino acids	B02AA02	Tranexamic acid	Yes	1.06778	0.0930235	1.03695	0.126345	1.04896	0.202051	1.06277	0.0742781	0.900608	0.178383	0.982896	0.147159	0.971357	0.0699335	0.805206	0.17577	0.961182	0.215228	1.00516	0.0644249	0.147414	0.0930235	-0.0704294	0.126345	-0.0109444	0.202051	0.358042	0.0742781	-0.366819	0.178383	-0.0215204	0.147159	-0.0754711	0.0699335	-2.00113
Etofylline	03B03	Int J Clin Pharmacol Ther Toxicol. 1981 Jul 19(7):310-3	C04AD04	C	CARDIOVASCULAR SYSTEM	C04	PERIPHERAL VASODILATORS	C04A	PERIPHERAL VASODILATORS	C04AD	Purine derivatives	C04AD04	Etofylline nicotinate	n/a	0.977331	0.0774161	0.977871	0.0798864	1.08904	0.188088	0.976184	0.141066	0.926391	0.373975	0.966652	0.164002	0.934504	0.113727	0.892775	0.0961945	0.955139	0.0971533	1.02658	0.0536013	-0.387124	0.0774161	-0.435414	0.0798864	0.235803	0.188088	-0.345415	0.141066	-0.339894	0.373975	-0.1532	0.164002	-0.388703	0.113727	-1.0487
Tranylcypromine hydrochloride	03B04	Eur Arch Psychiatry Clin Neurosci. 2006 Aug 256(5):268-73	N06AF04	N	NERVOUS SYSTEM	N06	PSYCHOANALEPTICS	N06A	ANTIDEPRESSANTS	N06AF	Monoamine oxidase inhibitors, non-selective	N06AF04	Tranylcypromine	Yes	1.04188	0.120368	0.987502	0.0987112	1.18873	0.2653	0.926768	0.105803	1.03188	0.282228	1.02463	0.118432	1.01681	0.0618057	0.839643	0.164888	0.920599	0.163678	1.00976	0.0811749	-0.00563298	0.120368	-0.37592	0.0987112	0.849692	0.2653	-0.746898	0.105803	-0.229738	0.282228	0.316824	0.118432	0.310868	0.0618057	-1.62658
Alverine citrate salt	03B05	Br J Pharmacol. 2007 Dec 152(8):1228-38	A03AX08	A	ALIMENTARY TRACT AND METABOLISM	A03	DRUGS FOR FUNCTIONAL GASTROINTESTINAL DISORDERS	A03A	DRUGS FOR FUNCTIONAL GASTROINTESTINAL DISORDERS	A03AX	Other drugs for functional gastrointestinal disorders	A03AX08	Alverine	n/a	0.967035	0.0893373	0.917731	0.0559563	1.02723	0.145308	0.95296	0.0947938	0.843051	0.211128	1.056	0.165209	0.994014	0.143708	0.989741	0.174963	0.892322	0.126562	1.04377	0.041553	-0.447973	0.0893373	-0.806934	0.0559563	-0.144758	0.145308	-0.534096	0.0947938	-0.426923	0.211128	0.571102	0.165209	0.117094	0.143708	0.00592472
Aceclofenac	03B06	Expert Opin Pharmacother. 2004 Jun 5(6):1347-57	M01AB16	M	MUSCULO-SKELETAL SYSTEM	M01	ANTIINFLAMMATORY AND ANTIRHEUMATIC PRODUCTS	M01A	ANTIINFLAMMATORY AND ANTIRHEUMATIC PRODUCTS, NON-STEROIDS	M01AB	Acetic acid derivatives and related substances	M01AB16	Aceclofenac	n/a	1.12815	0.131017	1.34584	0.138848	1.59352	0.339942	1.22592	0.170429	3.55755	1.74646	1.11674	0.138982	0.885501	0.153787	0.921086	0.126635	1.05228	0.168976	0.968004	0.0776282	0.504165	0.131017	1.83771	0.138848	3.34229	0.339942	1.68358	0.170429	2.40774	1.74646	1.0635	0.138982	-0.805194	0.153787	-0.740785
Iproniazide phosphate	03B07	Biomed Pharmacother. 1987 41(1):13-26	N06AF05	N	NERVOUS SYSTEM	N06	PSYCHOANALEPTICS	N06A	ANTIDEPRESSANTS	N06AF	Monoamine oxidase inhibitors, non-selective	N06AF05	Iproniazide	n/a	0.982589	0.0886402	0.974918	0.0892177	1.01774	0.0943349	1.03421	0.116021	0.735455	0.215386	1.04213	0.151388	1.0083	0.134529	0.853331	0.113106	0.956781	0.207865	1.03934	0.034414	-0.356052	0.0886402	-0.453658	0.0892177	-0.203237	0.0943349	0.125998	0.116021	-0.539282	0.215386	0.458631	0.151388	0.238477	0.134529	-1.47772
Sulfamethoxazole	03B08	Clin Infect Dis. 2011 May 52(9):1184-94	J01EC01	J	ANTIINFECTIVES FOR SYSTEMIC USE	J01	ANTIBACTERIALS FOR SYSTEMIC USE	J01E	SULFONAMIDES AND TRIMETHOPRIM	J01EC	Intermediate-acting sulfonamides	J01EC01	Sulfamethoxazole	Yes	0.996196	0.0910859	0.999173	0.111951	1.03009	0.279258	0.985494	0.133763	0.87205	0.230136	1.06603	0.136883	1.02978	0.0869527	1.00949	0.152804	0.909826	0.167929	0.982324	0.0336294	-0.275636	0.0910859	-0.303818	0.111951	-0.12718	0.279258	-0.269773	0.133763	-0.396641	0.230136	0.652456	0.136883	0.421106	0.0869527	0.220677
Mephenesin	03B09	J Forensic Sci. 2007 Jan 52(1):221-3	M03BX06	M	MUSCULO-SKELETAL SYSTEM	M03	MUSCLE RELAXANTS	M03B	MUSCLE RELAXANTS, CENTRALLY ACTING AGENTS	M03BX	Other centrally acting agents	M03BX06	Mephenesin	n/a	0.969795	0.0924557	1.01689	0.119075	0.992022	0.178104	0.953914	0.143615	1.05883	0.572511	1.0004	0.126639	1.01778	0.101494	0.780921	0.180369	0.979744	0.115984	0.995773	0.0448803	-0.431662	0.0924557	-0.194349	0.119075	-0.361583	0.178104	-0.526348	0.143615	-0.201588	0.572511	0.120356	0.126639	0.319092	0.101494	-2.26526
Phenformin hydrochloride	03B10	J Emerg Med. 1998 Nov-Dec 16(6):881-6	A10BA01	A	ALIMENTARY TRACT AND METABOLISM	A10	DRUGS USED IN DIABETES	A10B	BLOOD GLUCOSE LOWERING DRUGS, EXCL. INSULINS	A10BA	Biguanides	A10BA01	Phenformin	n/a	0.976088	0.0714742	0.935802	0.0722781	1.01745	0.145219	0.979859	0.186986	0.949705	0.248704	0.992438	0.120076	0.96307	0.169607	1.01249	0.212652	1.09613	0.190798	0.990068	0.0638119	-0.394469	0.0714742	-0.695299	0.0722781	-0.205025	0.145219	-0.315556	0.186986	-0.315548	0.248704	0.055838	0.120076	-0.14591	0.169607	0.253304
Flutamide	03B11	Drugs Aging. 1991 Mar 1(2):104-15	L02BB01	L	ANTINEOPLASTIC AND IMMUNOMODULATING AGENTS	L02	ENDOCRINE THERAPY	L02B	HORMONE ANTAGONISTS AND RELATED AGENTS	L02BB	Anti-androgens	L02BB01	Flutamide	Yes	1.0304	0.0672898	1.0746	0.267172	1.60244	0.231652	1.2895	0.184323	1.54424	1.10274	1.14418	0.121315	1.10186	0.186479	0.849104	0.150623	0.951828	0.136053	0.960977	0.0496723	-0.0734813	0.0672898	0.162119	0.267172	3.39722	0.231652	2.20015	0.184323	0.305311	1.10274	1.28595	0.121315	1.03375	0.186479	-1.52369
Levamisole hydrochloride	03C03	Trends Parasitol. 2012 Jul 28(7):289-96	P02CE01	P	ANTIPARASITIC PRODUCTS, INSECTICIDES AND REPELLENTS	P02	ANTHELMINTICS	P02C	ANTINEMATODAL AGENTS	P02CE	Imidazothiazole derivatives	P02CE01	Levamisole	Yes	0.967785	0.100041	0.990362	0.0507427	1.06873	0.243252	0.92445	0.14085	0.698939	0.161143	1.06729	0.118472	1.09326	0.0513214	0.87964	0.184967	0.94114	0.107336	1.02704	0.0799943	-0.443539	0.100041	-0.358249	0.0507427	0.110768	0.243252	-0.76573	0.14085	-0.577416	0.161143	0.662664	0.118472	0.960621	0.0513214	-1.19156
Pargyline hydrochloride	03C04	Br J Clin Pharmacol. 1979 Jun 7(6):595-8	C02KC01	C	CARDIOVASCULAR SYSTEM	C02	ANTIHYPERTENSIVES	C02K	OTHER ANTIHYPERTENSIVES	C02KC	MAO inhibitors	C02KC01	Pargyline	Yes	0.939262	0.101193	0.960638	0.06686	1.09004	0.14328	1.22434	0.149936	1.03538	0.285964	1.04896	0.129159	1.12294	0.105015	0.91599	0.218193	0.921773	0.141769	1.01957	0.0601634	-0.612104	0.101193	-0.541872	0.06686	0.241992	0.14328	1.6708	0.149936	-0.226083	0.285964	0.514054	0.129159	1.21291	0.105015	-0.796212
Methocarbamol	03C05	Calif Med. 1959 Jan 90(1):26-8	M03BA03	M	MUSCULO-SKELETAL SYSTEM	M03	MUSCLE RELAXANTS	M03B	MUSCLE RELAXANTS, CENTRALLY ACTING AGENTS	M03BA	Carbamic acid esters	M03BA03	Methocarbamol	Yes	0.993114	0.116843	1.01177	0.12021	1.01589	0.161146	1.05689	0.264411	1.01821	0.454298	1.07515	0.15388	1.03213	0.134868	0.920286	0.153112	1.07112	0.263598	1.02465	0.0770627	-0.293852	0.116843	-0.225983	0.12021	-0.21464	0.161146	0.310288	0.264411	-0.244005	0.454298	0.726391	0.15388	0.441029	0.134868	-0.74949
Aztreonam	03C06	Am J Med Sci. 1991 Jul 302(1):46-9	J01DF01	J	ANTIINFECTIVES FOR SYSTEMIC USE	J01	ANTIBACTERIALS FOR SYSTEMIC USE	J01D	OTHER BETA-LACTAM ANTIBACTERIALS	J01DF	Monobactams	J01DF01	Aztreonam	Yes	0.970077	0.0707284	0.95671	0.0604398	1.17437	0.110818	1.0301	0.211756	0.856862	0.198179	1.14403	0.137512	1.14197	0.121754	0.897635	0.126393	1.0815	0.181859	1.01659	0.0606535	-0.429994	0.0707284	-0.566139	0.0604398	0.761249	0.110818	0.092671	0.211756	-0.412502	0.198179	1.28476	0.137512	1.37459	0.121754	-0.995844
Cloxacillin sodium salt	03C07	Med Mal Infect. 2012 Jun 42(6):241-6	J01CF02	J	ANTIINFECTIVES FOR SYSTEMIC USE	J01	ANTIBACTERIALS FOR SYSTEMIC USE	J01C	BETA-LACTAM ANTIBACTERIALS, PENICILLINS	J01CF	Beta-lactamase resistant penicillins	J01CF02	Cloxacillin	Yes	0.977311	0.106005	1.02626	0.0829605	1.06591	0.123985	0.999439	0.12675	1.06375	0.422927	1.16631	0.0881033	1.17781	0.0802428	0.965526	0.194333	1.07797	0.193807	1.00031	0.0267587	-0.387245	0.106005	-0.13646	0.0829605	0.0933737	0.123985	-0.156478	0.12675	-0.196455	0.422927	1.46539	0.0881033	1.67928	0.0802428	-0.257441
Tolbutamide	03C11	Can Med Assoc J. 1967 Mar 4 96(9):536-9	A10BB03	A	ALIMENTARY TRACT AND METABOLISM	A10	DRUGS USED IN DIABETES	A10B	BLOOD GLUCOSE LOWERING DRUGS, EXCL. INSULINS	A10BB	Sulfonylureas	A10BB03	Tolbutamide	Yes	1.02194	0.054604	1.05465	0.0782992	1.02428	0.156106	0.911114	0.167464	1.00957	0.526346	0.994919	0.124913	1.01528	0.1777	0.782156	0.157423	0.909235	0.196491	1.02315	0.0304339	-0.123521	0.054604	0.0389085	0.0782992	-0.162928	0.156106	-0.874086	0.167464	-0.253029	0.526346	0.0759513	0.124913	0.297866	0.1777	-2.25184
Midodrine hydrochloride	03D02	J Pharmacol Exp Ther. 2006 Jul 318(1):455-60	C01CA17	C	CARDIOVASCULAR SYSTEM	C01	CARDIAC THERAPY	C01C	CARDIAC STIMULANTS EXCL. CARDIAC GLYCOSIDES	C01CA	Adrenergic and dopaminergic agents	C01CA17	Midodrine	Yes	0.774544	0.10048	0.755541	0.0735067	0.95873	0.286299	0.915926	0.177296	0.483332	0.200041	1.24605	0.148958	1.15875	0.106845	1.05833	0.25922	1.0566	0.180399	1.10567	0.0677032	-1.58555	0.10048	-1.80887	0.0735067	-0.56659	0.286299	-0.834985	0.177296	-0.802567	0.200041	2.11176	0.148958	1.51728	0.106845	0.751927
Thalidomide	03D03	Swiss Med Wkly. 2003 Feb 8 133(5-6):77-87	L04AX02	L	ANTINEOPLASTIC AND IMMUNOMODULATING AGENTS	L04	IMMUNOSUPPRESSANTS	L04A	IMMUNOSUPPRESSANTS	L04AX	Other immunosuppressants	L04AX02	Thalidomide	Yes	0.77435	0.0711872	0.722179	0.0536489	0.799706	0.173237	0.891575	0.140797	0.438522	0.0974318	1.26952	0.163798	1.15869	0.122092	1.09155	0.149302	1.06057	0.190983	1.08838	0.0446303	-1.5867	0.0711872	-2.01496	0.0536489	-1.54582	0.173237	-1.03283	0.140797	-0.84936	0.0974318	2.30206	0.163798	1.51671	0.122092	1.11321
Oxolinic acid	03D04	Am J Hosp Pharm. 1979 Aug 36(8):1077-9	J01MB05	J	ANTIINFECTIVES FOR SYSTEMIC USE	J01	ANTIBACTERIALS FOR SYSTEMIC USE	J01M	QUINOLONE ANTIBACTERIALS	J01MB	Other quinolones	J01MB05	Oxolinic acid	n/a	0.816237	0.0461365	0.781836	0.111643	0.870649	0.138966	0.818161	0.0810546	0.659866	0.371217	1.13264	0.155061	0.99672	0.149597	1.23949	0.206169	0.999949	0.131506	1.12048	0.0692496	-1.33916	0.0461365	-1.64643	0.111643	-1.10897	0.138966	-1.62929	0.0810546	-0.618218	0.371217	1.19241	0.155061	0.140098	0.149597	2.72231
Nimesulide	03D05	Rheumatology (Oxford). 1999 May 38 Suppl 1:19-23	M01AX17	M	MUSCULO-SKELETAL SYSTEM	M01	ANTIINFLAMMATORY AND ANTIRHEUMATIC PRODUCTS	M01A	ANTIINFLAMMATORY AND ANTIRHEUMATIC PRODUCTS, NON-STEROIDS	M01AX	Other antiinflammatory and antirheumatic agents, non-steroids	M01AX17	Nimesulide	n/a	1.42623	0.0870041	1.32532	0.0769168	1.34307	0.299945	1.10324	0.232391	3.3868	1.89999	0.877182	0.186573	0.797426	0.200717	0.970202	0.131502	0.975087	0.11619	0.8233	0.0712475	2.26575	0.0870041	1.71094	0.0769168	1.80007	0.299945	0.686892	0.232391	2.22944	1.89999	-0.878505	0.186573	-1.55378	0.200717	-0.206586
Asenapine maleate	03D06	Drugs Today (Barc). 2009 Dec 45(12):865-76	N05AH05	N	NERVOUS SYSTEM	N05	PSYCHOLEPTICS	N05A	ANTIPSYCHOTICS	N05AH	Diazepines, oxazepines and thiazepines	N05AH05	Asenapine	Yes	0.775048	0.0706224	0.779432	0.0798202	0.833052	0.184341	0.791719	0.114111	0.805811	0.35179	0.928659	0.185324	1.05345	0.159316	1.23786	0.19996	0.950536	0.180571	1.10704	0.0547662	-1.58258	0.0706224	-1.66128	0.0798202	-1.34048	0.184341	-1.84413	0.114111	-0.465812	0.35179	-0.461193	0.185324	0.622263	0.159316	2.7045
Pentoxifylline	03D07	Eur J Heart Fail. 2009 Feb 11(2):113-8	C04AD03	C	CARDIOVASCULAR SYSTEM	C04	PERIPHERAL VASODILATORS	C04A	PERIPHERAL VASODILATORS	C04AD	Purine derivatives	C04AD03	Pentoxifylline	Yes	0.775449	0.0717508	0.729031	0.0653334	0.768255	0.117035	0.845026	0.114509	0.678037	0.19971	0.994229	0.117303	0.948726	0.233225	1.12482	0.238909	0.997176	0.103858	1.1254	0.0506107	-1.58021	0.0717508	-1.97264	0.0653334	-1.73949	0.117035	-1.41103	0.114509	-0.599243	0.19971	0.070356	0.117303	-0.267821	0.233225	1.47506
Metaraminol bitartrate	03D08	Int Braz J Urol. 2004 Mar-Apr 30(2):121-2	C01CA09	C	CARDIOVASCULAR SYSTEM	C01	CARDIAC THERAPY	C01C	CARDIAC STIMULANTS EXCL. CARDIAC GLYCOSIDES	C01CA	Adrenergic and dopaminergic agents	C01CA09	Metaraminol	Yes	0.783287	0.0315919	0.758802	0.071364	0.7711	0.135051	0.795004	0.10292	0.796695	0.441873	1.01944	0.140882	0.901731	0.152493	0.973331	0.136981	1.02851	0.144652	1.09961	0.0551236	-1.53389	0.0315919	-1.78873	0.071364	-1.72197	0.135051	-1.81744	0.10292	-0.475332	0.441873	0.27476	0.140882	-0.667249	0.152493	-0.172558
Salbutamol	03D09	Expert Opin Pharmacother. 2011 May 12(7):1133-41	R03AC02	R	RESPIRATORY SYSTEM	R03	DRUGS FOR OBSTRUCTIVE AIRWAY DISEASES	R03A	ADRENERGICS, INHALANTS	R03AC	Selective beta-2-adrenoreceptor agonists	R03AC02	Salbutamol	n/a	1.06455	0.162838	1.0067	0.125976	0.970758	0.262975	0.968972	0.105978	1.15072	0.517345	1.06418	0.151931	1.0455	0.146994	1.03624	0.226873	1.02031	0.216226	0.966542	0.0936387	0.128322	0.162838	-0.257342	0.125976	-0.49252	0.262975	-0.404006	0.105978	-0.105634	0.517345	0.637461	0.151931	0.554698	0.146994	0.511648
Prilocaine hydrochloride	03D10	Drugs. 1993 Jul 46(1):126-51	N01BB04	N	NERVOUS SYSTEM	N01	ANESTHETICS	N01B	ANESTHETICS, LOCAL	N01BB	Amides	N01BB04	Prilocaine	Yes	1.08046	0.158599	0.966583	0.136646	1.00844	0.162326	0.933882	0.078439	1.27721	1.13615	0.924651	0.150766	0.970006	0.104937	0.933018	0.127308	0.904525	0.264876	1.00882	0.0654236	0.222338	0.158599	-0.505144	0.136646	-0.260509	0.162326	-0.689098	0.078439	0.0264544	1.13615	-0.49369	0.150766	-0.086959	0.104937	-0.611014
Ranitidine hydrochloride	03E02	Can J Gastroenterol. 2001 Jun 15(6):389-98	A02BA02	A	ALIMENTARY TRACT AND METABOLISM	A02	DRUGS FOR ACID RELATED DISORDERS	A02B	DRUGS FOR PEPTIC ULCER AND GASTRO-OESOPHAGEAL REFLUX DISEASE (GORD)	A02BA	H2-receptor antagonists	A02BA02	Ranitidine	Yes	1.13129	0.148752	1.05897	0.235386	0.847895	0.206751	0.901001	0.0958566	0.922847	0.341951	0.888525	0.168086	0.993111	0.160664	1.00502	0.215491	1.12937	0.28072	0.911699	0.107895	0.522757	0.148752	0.0655585	0.235386	-1.24908	0.206751	-0.95625	0.0958566	-0.343595	0.341951	-0.786551	0.168086	0.109419	0.160664	0.172143
Flumequine	03E05	J Antimicrob Chemother. 1988 Jan 21(1):101-6	J01MB07	J	ANTIINFECTIVES FOR SYSTEMIC USE	J01	ANTIBACTERIALS FOR SYSTEMIC USE	J01M	QUINOLONE ANTIBACTERIALS	J01MB	Other quinolones	J01MB07	Flumequine	n/a	1.18629	0.238336	1.12074	0.192529	1.01646	0.158293	1.04622	0.12125	2.57028	1.17268	1.06293	0.121647	1.03042	0.0943123	1.12961	0.234267	1.14923	0.160392	0.922949	0.0784002	0.847785	0.238336	0.447136	0.192529	-0.211102	0.158293	0.223611	0.12125	1.37677	1.17268	0.627319	0.121647	0.42656	0.0943123	1.52716
Tibolone	03E08	Ann Pharmacother. 2004 May 38(5):874-81	G03CX01	G	GENITO URINARY SYSTEM AND SEX HORMONES	G03	SEX HORMONES AND MODULATORS OF THE GENITAL SYSTEM	G03C	ESTROGENS	G03CX	Other estrogens	G03CX01	Tibolone	n/a	0.978534	0.0788886	0.868524	0.0661901	0.944988	0.223699	0.873485	0.0940965	0.91473	0.400323	0.894883	0.115398	0.921354	0.136891	0.953416	0.123236	0.96451	0.195334	1.05794	0.0905546	-0.380018	0.0788886	-1.11091	0.0661901	-0.651208	0.223699	-1.1798	0.0940965	-0.352071	0.400323	-0.735006	0.115398	-0.500469	0.136891	-0.389153
Trimethoprim	03E09	Arch Intern Med. 2003 Feb 24 163(4):402-10	J01EA01	J	ANTIINFECTIVES FOR SYSTEMIC USE	J01	ANTIBACTERIALS FOR SYSTEMIC USE	J01E	SULFONAMIDES AND TRIMETHOPRIM	J01EA	Trimethoprim and derivatives	J01EA01	Trimethoprim	Yes	1.0903	0.0907911	1.00092	0.157121	1.07056	0.147717	1.06302	0.0662156	1.47658	0.760477	0.976861	0.0784785	0.994603	0.0724657	0.961521	0.110705	1.13665	0.0654526	1.01209	0.0826556	0.280513	0.0907911	-0.293041	0.157121	0.122015	0.147717	0.36008	0.0662156	0.234655	0.760477	-0.0704425	0.0784785	0.122103	0.0724657	-0.300999
Metoclopramide monohydrochloride	03E10	Ann Intern Med. 1983 Jan 98(1):86-95	A03FA01	A	ALIMENTARY TRACT AND METABOLISM	A03	DRUGS FOR FUNCTIONAL GASTROINTESTINAL DISORDERS	A03F	PROPULSIVES	A03FA	Propulsives	A03FA01	Metoclopramide	Yes	0.967061	0.104556	0.921845	0.0926287	0.864036	0.071136	0.930219	0.0881661	0.868147	0.251919	0.97294	0.112337	0.952006	0.151341	1.01047	0.193544	1.03208	0.31812	1.03374	0.0577034	-0.447818	0.104556	-0.78152	0.0926287	-1.14969	0.071136	-0.718864	0.0881661	-0.400717	0.251919	-0.102225	0.112337	-0.239943	0.151341	0.231339
Fenbendazole	03E11	J Parasit Dis. 2012 Oct 36(2):171-4	P02CA06	P	ANTIPARASITIC PRODUCTS, INSECTICIDES AND REPELLENTS	P02	ANTHELMINTICS	P02C	ANTINEMATODAL AGENTS	P02CA	Benzimidazole derivatives	P02CA06	Fenbendazole	n/a	1.8945	0.128037	1.70867	0.112993	1.27947	0.334536	1.01655	0.205656	4.00212	2.60381	0.54936	0.100799	0.587358	0.145792	1.0293	0.0682037	1.21042	0.219412	0.595018	0.0941226	5.03319	0.128037	4.07913	0.112993	1.40847	0.334536	-0.0174697	0.205656	2.872	2.60381	-3.53603	0.100799	-3.33922	0.145792	0.436159
Piroxicam	03F02	Pharmacotherapy. 1982 Mar-Apr 2(2):80-90	M01AC01	M	MUSCULO-SKELETAL SYSTEM	M01	ANTIINFLAMMATORY AND ANTIRHEUMATIC PRODUCTS	M01A	ANTIINFLAMMATORY AND ANTIRHEUMATIC PRODUCTS, NON-STEROIDS	M01AC	Oxicams	M01AC01	Piroxicam	Yes	1.85143	0.126551	1.71716	0.102777	1.29957	0.196561	1.04628	0.163545	6.42554	2.37053	0.533556	0.132775	0.5163	0.0831178	1.01575	0.178748	1.02211	0.116446	0.718962	0.0546898	4.77861	0.126551	4.13158	0.102777	1.53222	0.196561	0.224059	0.163545	5.4027	2.37053	-3.66415	0.132775	-3.94317	0.0831178	0.288765
Pyrantel tartrate	03F03	J Anim Sci. 1989 Mar 67(3):628-34	P02CC01	P	ANTIPARASITIC PRODUCTS, INSECTICIDES AND REPELLENTS	P02	ANTHELMINTICS	P02C	ANTINEMATODAL AGENTS	P02CC	Tetrahydropyrimidine derivatives	P02CC01	Pyrantel	n/a	1.07925	0.172086	1.06904	0.117315	1.01139	0.199624	0.987076	0.088193	0.899646	0.178229	0.919877	0.154013	0.953585	0.165868	1.01117	0.208814	1.18353	0.106531	0.922867	0.0922412	0.21522	0.172086	0.127763	0.117315	-0.242307	0.199624	-0.256921	0.088193	-0.367823	0.178229	-0.532386	0.154013	-0.226522	0.165868	0.238999
Fenspiride hydrochloride	03F04	Clin Drug Investig. 2005 25(4):257-64	R03BX01	R	RESPIRATORY SYSTEM	R03	DRUGS FOR OBSTRUCTIVE AIRWAY DISEASES	R03B	OTHER DRUGS FOR OBSTRUCTIVE AIRWAY DISEASES, INHALANTS	R03BX	Other drugs for obstructive airway diseases, inhalants	R03BX01	Fenspiride	n/a	1.11557	0.171919	1.06223	0.133219	1.10873	0.251905	0.922458	0.185133	1.2401	0.69641	0.927366	0.118984	0.960597	0.140879	0.93957	0.141429	1.18067	0.185474	0.952018	0.0806081	0.429855	0.171919	0.0857116	0.133219	0.357094	0.251905	-0.781917	0.185133	-0.0123003	0.69641	-0.47168	0.118984	-0.166924	0.140879	-0.539746
Gemfibrozil	03F05	Immunopharmacol Immunotoxicol. 2009 31(3):339-51	C10AB04	C	CARDIOVASCULAR SYSTEM	C10	LIPID MODIFYING AGENTS	C10A	LIPID MODIFYING AGENTS, PLAIN	C10AB	Fibrates	C10AB04	Gemfibrozil	Yes	1.65135	0.264416	1.81226	0.146891	1.46813	0.246287	1.33854	0.146942	5.87878	2.17499	0.559912	0.119149	0.644879	0.137677	1.0041	0.163409	1.01221	0.170255	0.874365	0.0761586	3.59619	0.264416	4.71909	0.146891	2.57016	0.246287	2.59863	0.146942	4.83174	2.17499	-3.45049	0.119149	-2.85033	0.137677	0.162119
Tiapride hydrochloride	03F07	Drugs. 1994 Jun 47(6):1010-32	N05AL03	N	NERVOUS SYSTEM	N05	PSYCHOLEPTICS	N05A	ANTIPSYCHOTICS	N05AL	Benzamides	N05AL03	Tiapride	n/a	1.03192	0.108102	1.03977	0.088544	0.975951	0.188227	0.999448	0.150127	1.0965	0.286313	0.850497	0.167622	0.953694	0.167273	0.938024	0.105875	1.0296	0.229355	0.990275	0.0526289	-0.0645318	0.108102	-0.053046	0.088544	-0.460543	0.188227	-0.156401	0.150127	-0.162252	0.286313	-1.09483	0.167622	-0.225595	0.167273	-0.556564
Mebendazole	03F08	Trans R Soc Trop Med Hyg. 2009 May 103(5):437-42	P02CA01	P	ANTIPARASITIC PRODUCTS, INSECTICIDES AND REPELLENTS	P02	ANTHELMINTICS	P02C	ANTINEMATODAL AGENTS	P02CA	Benzimidazole derivatives	P02CA01	Mebendazole	Yes	1.94565	0.141432	1.86563	0.121667	1.20009	0.177738	0.943914	0.183749	4.74921	1.66857	0.562116	0.100276	0.5425	0.158301	1.10501	0.327738	1.07762	0.318847	0.503067	0.115235	5.33544	0.141432	5.04878	0.121667	0.91968	0.177738	-0.607598	0.183749	3.65216	1.66857	-3.43262	0.100276	-3.72049	0.158301	1.25968
Fenbufen	03F09	Am J Med. 1983 Oct 31 75(4B):62-9	M01AE05	M	MUSCULO-SKELETAL SYSTEM	M01	ANTIINFLAMMATORY AND ANTIRHEUMATIC PRODUCTS	M01A	ANTIINFLAMMATORY AND ANTIRHEUMATIC PRODUCTS, NON-STEROIDS	M01AE	Propionic acid derivatives	M01AE05	Fenbufen	n/a	1.18915	0.283047	1.44492	0.453667	1.58116	0.378633	1.24448	0.196304	6.72814	2.39878	0.648292	0.0702593	0.809525	0.103231	1.01574	0.211835	1.07407	0.227003	0.933265	0.0710486	0.864657	0.283047	2.44982	0.453667	3.26618	0.378633	1.83438	0.196304	5.71869	2.39878	-2.73403	0.0702593	-1.45094	0.103231	0.288661
Ketoprofen	03F10	Clin Exp Rheumatol. 2013 Sep-Oct 31(5):731-8	M01AE03	M	MUSCULO-SKELETAL SYSTEM	M01	ANTIINFLAMMATORY AND ANTIRHEUMATIC PRODUCTS	M01A	ANTIINFLAMMATORY AND ANTIRHEUMATIC PRODUCTS, NON-STEROIDS	M01AE	Propionic acid derivatives	M01AE03	Ketoprofen	Yes	1.08344	0.0949385	1.12254	0.0978472	1.17208	0.225758	1.04044	0.0608326	1.57732	0.771982	0.855765	0.149195	0.80373	0.11691	0.870016	0.231987	1.01488	0.209054	1.02402	0.0535515	0.239981	0.0949385	0.458299	0.0978472	0.747143	0.225758	0.176675	0.0608326	0.33985	0.771982	-1.05212	0.149195	-1.5002	0.11691	-1.29624
Indapamide	03F11	Expert Opin Pharmacother. 2012 Jul 13(10):1515-26	C03BA11	C	CARDIOVASCULAR SYSTEM	C03	DIURETICS	C03B	LOW-CEILING DIURETICS, EXCL. THIAZIDES	C03BA	Sulfonamides, plain	C03BA11	Indapamide	Yes	1.01697	0.142916	0.959412	0.0839457	1.04266	0.13717	0.91847	0.101157	1.20003	0.877763	0.863571	0.180936	0.94497	0.106097	0.976296	0.217613	0.91579	0.181675	0.968208	0.082079	-0.152838	0.142916	-0.549444	0.0839457	-0.0497354	0.13717	-0.814319	0.101157	-0.0541394	0.877763	-0.988841	0.180936	-0.299745	0.106097	-0.140304
Norfloxacin	03G02	Ann Intern Med. 1988 Feb 108(2):238-51	J01MA06	J	ANTIINFECTIVES FOR SYSTEMIC USE	J01	ANTIBACTERIALS FOR SYSTEMIC USE	J01M	QUINOLONE ANTIBACTERIALS	J01MA	Fluoroquinolones	J01MA06	Norfloxacin	Yes	0.949363	0.0639143	0.93714	0.0504557	0.91939	0.157399	0.921829	0.229628	0.827566	0.221536	1.02866	0.177984	1.08043	0.150521	1.01563	0.195712	0.991823	0.169521	1.01149	0.0661441	-0.552407	0.0639143	-0.68703	0.0504557	-0.808832	0.157399	-0.787027	0.229628	-0.443094	0.221536	0.349449	0.177984	0.851554	0.150521	0.287543
Xylometazoline hydrochloride	03G04	Curr Med Res Opin. 2010 Apr 26(4):889-99	R01AA07	R	RESPIRATORY SYSTEM	R01	NASAL PREPARATIONS	R01A	DECONGESTANTS AND OTHER NASAL PREPARATIONS FOR TOPICAL USE	R01AA	Sympathomimetics, plain	R01AA07	Xylometazoline	n/a	0.991684	0.0904268	1.00857	0.0810912	0.908672	0.190403	0.961014	0.158482	1.10873	0.417333	0.912572	0.136177	0.983617	0.160877	1.02934	0.117572	1.08851	0.14705	0.963694	0.0460395	-0.302302	0.0904268	-0.245769	0.0810912	-0.874836	0.190403	-0.468666	0.158482	-0.149482	0.417333	-0.591609	0.136177	0.0287309	0.160877	0.436581
Oxymetazoline hydrochloride	03G05	Br J Clin Pharmacol. 1999 Jul 48(1):53-6	R01AA05	R	RESPIRATORY SYSTEM	R01	NASAL PREPARATIONS	R01A	DECONGESTANTS AND OTHER NASAL PREPARATIONS FOR TOPICAL USE	R01AA	Sympathomimetics, plain	R01AA05	Oxymetazoline	Yes	0.945923	0.139227	1.00531	0.11837	0.937733	0.181259	0.983792	0.16866	1.07797	0.388363	0.974415	0.107673	1.08482	0.135542	0.949737	0.112225	1.17188	0.171543	0.996112	0.0909161	-0.572738	0.139227	-0.265878	0.11837	-0.695879	0.181259	-0.283597	0.16866	-0.181602	0.388363	-0.0902727	0.107673	0.8889	0.135542	-0.429164
Nifenazone	03G06	Br Med J. 1964 Jun 13 1(5397):1553-4	M02AA24	M	MUSCULO-SKELETAL SYSTEM	M02	TOPICAL PRODUCTS FOR JOINT AND MUSCULAR PAIN	M02A	TOPICAL PRODUCTS FOR JOINT AND MUSCULAR PAIN	M02AA	Antiinflammatory preparations, non-steroids for topical use	M02AA24	Nifenazone	n/a	1.02067	0.125103	0.98813	0.10357	0.952593	0.279827	0.94247	0.158107	0.805762	0.28168	1.02427	0.147518	1.04393	0.187046	0.982385	0.200193	1.10851	0.234362	0.985567	0.0401619	-0.130984	0.125103	-0.372036	0.10357	-0.60438	0.279827	-0.619331	0.158107	-0.465863	0.28168	0.313864	0.147518	0.541357	0.187046	-0.0740739
Griseofulvin	03G07	DICP. 1990 Sep 24(9):851-4	D01BA01	D	DERMATOLOGICALS	D01	ANTIFUNGALS FOR DERMATOLOGICAL USE	D01B	ANTIFUNGALS FOR SYSTEMIC USE	D01BA	Antifungals for systemic use	D01BA01	Griseofulvin	Yes	0.954548	0.106365	0.939904	0.0787806	0.899337	0.139743	1.0451	0.136331	0.952182	0.285784	0.98631	0.117921	1.01874	0.0819832	1.02869	0.18759	0.945889	0.127391	1.03526	0.0728409	-0.52177	0.106365	-0.669959	0.0787806	-0.932314	0.139743	0.214521	0.136331	-0.312961	0.285784	0.00615709	0.117921	0.327222	0.0819832	0.42953
Tropicamide	03G09	J Ocul Pharmacol Ther. 2012 Dec 28(6):632-5	S01FA06	S	SENSORY ORGANS	S01	OPHTHALMOLOGICALS	S01F	MYDRIATICS AND CYCLOPLEGICS	S01FA	Anticholinergics	S01FA06	Tropicamide	Yes	1.02365	0.092326	0.949952	0.113154	0.996316	0.148905	1.01946	0.129531	0.966368	0.676307	1.06077	0.0789605	1.09837	0.128745	0.932542	0.194687	1.11096	0.207145	0.984647	0.0653088	-0.113399	0.092326	-0.607884	0.113154	-0.33514	0.148905	0.00620598	0.129531	-0.298147	0.676307	0.609781	0.0789605	1.00407	0.128745	-0.616182
Nefopam hydrochloride	03G10	Br J Anaesth. 2008 Nov 101(5):610-7	N02BG06	N	NERVOUS SYSTEM	N02	ANALGESICS	N02B	OTHER ANALGESICS AND ANTIPYRETICS	N02BG	Other analgesics and antipyretics	N02BG06	Nefopam	n/a	1.00854	0.140858	1.02576	0.103597	1.00728	0.18477	1.03801	0.132853	0.827934	0.18963	1.01777	0.0873042	0.947077	0.111978	0.923755	0.175152	0.988236	0.114084	0.999414	0.0821557	-0.202658	0.140858	-0.139551	0.103597	-0.267632	0.18477	0.156908	0.132853	-0.44271	0.18963	0.261233	0.0873042	-0.281837	0.111978	-0.711755
Phentolamine hydrochloride	03G11	Am J Physiol Heart Circ Physiol. 2001 Aug 281(2):H559 - 65	C04AB01	C	CARDIOVASCULAR SYSTEM	C04	PERIPHERAL VASODILATORS	C04A	PERIPHERAL VASODILATORS	C04AB	Imidazoline derivatives	C04AB01	Phentolamine	Yes	0.981306	0.1077	1.00734	0.132004	1.01224	0.211968	1.03671	0.150957	1.12938	0.327394	1.0936	0.170514	1.06578	0.12871	1.10955	0.190772	1.20945	0.159739	0.986489	0.0891932	-0.363632	0.1077	-0.253338	0.132004	-0.237066	0.211968	0.146302	0.150957	-0.127916	0.327394	0.87594	0.170514	0.727039	0.12871	1.30905
Etodolac	03H02	Clin Rheumatol. 1989 Mar 8 Suppl 1:43-53	M01AB08	M	MUSCULO-SKELETAL SYSTEM	M01	ANTIINFLAMMATORY AND ANTIRHEUMATIC PRODUCTS	M01A	ANTIINFLAMMATORY AND ANTIRHEUMATIC PRODUCTS, NON-STEROIDS	M01AB	Acetic acid derivatives and related substances	M01AB08	Etodolac	Yes	1.08831	0.123508	1.16558	0.126573	1.05142	0.261198	1.05268	0.176658	1.65805	0.821561	0.971665	0.187117	0.936069	0.127704	1.02592	0.1412	1.047	0.167747	0.993889	0.0778027	0.268719	0.123508	0.724192	0.126573	0.00419993	0.261198	0.276081	0.176658	0.424157	0.821561	-0.112564	0.187117	-0.375397	0.127704	0.399455
Scopolamin-N-oxide hydrobromide	03H03	Ther Drug Monit. 2005 Oct 27(5):655-65	A04AD01	A	ALIMENTARY TRACT AND METABOLISM	A04	ANTIEMETICS AND ANTINAUSEANTS	A04A	ANTIEMETICS AND ANTINAUSEANTS	A04AD	Other antiemetics	A04AD01	Scopolamine	Yes	0.930728	0.0582232	0.926326	0.101943	1.00949	0.202215	0.906997	0.129766	0.883156	0.35285	1.01797	0.14927	1.04357	0.12698	1.01349	0.154745	1.12758	0.273867	1.00304	0.050166	-0.662537	0.0582232	-0.753839	0.101943	-0.254036	0.202215	-0.907536	0.129766	-0.385043	0.35285	0.262791	0.14927	0.538309	0.12698	0.264191
Hyoscyamine (L)	03H04	Am J Gastroenterol. 1999 Oct 94(10):2905-8	A03BA03	A	ALIMENTARY TRACT AND METABOLISM	A03	DRUGS FOR FUNCTIONAL GASTROINTESTINAL DISORDERS	A03B	BELLADONNA AND DERIVATIVES, PLAIN	A03BA	Belladonna alkaloids, tertiary amines	A03BA03	Hyoscyamine	n/a	0.990888	0.13965	1.00743	0.127926	1.0464	0.239337	1.10304	0.192768	0.955746	0.514294	1.0407	0.163206	1.0828	0.193572	1.04906	0.189647	1.07797	0.210994	0.994185	0.0670413	-0.307003	0.13965	-0.252818	0.127926	-0.0267487	0.239337	0.685272	0.192768	-0.309239	0.514294	0.44705	0.163206	0.871698	0.193572	0.651148
Chlorphensin carbamate	03H05	Jpn J Pharmacol. 1984 Sep 36(1):7-13	D01AE07	D	DERMATOLOGICALS	D01	ANTIFUNGALS FOR DERMATOLOGICAL USE	D01A	ANTIFUNGALS FOR TOPICAL USE	D01AE	Other antifungals for topical use	D01AE07	Chlorphenesin	Yes	1.05205	0.088763	1.1915	0.197301	1.1411	0.183858	1.06638	0.181594	0.972592	0.469176	0.931653	0.165849	1.03235	0.148761	1.05855	0.24567	1.08333	0.231995	0.935274	0.0817454	0.0544536	0.088763	0.884308	0.197301	0.556408	0.183858	0.387426	0.181594	-0.291648	0.469176	-0.436925	0.165849	0.442944	0.148761	0.754273
Carmofur	03H06	Asia Oceania J Obstet Gynaecol. 1989 Jun 15(2):161-8	L01BC04	L	ANTINEOPLASTIC AND IMMUNOMODULATING AGENTS	L01	ANTINEOPLASTIC AGENTS	L01B	ANTIMETABOLITES	L01BC	Pyrimidine analogues	L01BC04	Carmofur	n/a	1.77165	0.185326	1.66924	0.212974	1.431	0.352079	1.14084	0.224432	8.71379	3.1299	0.530658	0.112905	0.573535	0.106773	0.944423	0.160549	1.02902	0.159827	0.938913	0.114515	4.30717	0.185326	3.83552	0.212974	2.34155	0.352079	0.992349	0.224432	7.79225	3.1299	-3.68764	0.112905	-3.45671	0.106773	-0.486966
Dilazep dihydrochloride	03H07	Blood. 1997 Sep 15 90(6):2345-56	C01DX10	C	CARDIOVASCULAR SYSTEM	C01	CARDIAC THERAPY	C01D	VASODILATORS USED IN CARDIAC DISEASES	C01DX	Other vasodilators used in cardiac diseases	C01DX10	Dilazep	n/a	1.01775	0.0683165	1.14363	0.219444	1.0426	0.20075	1.01211	0.149423	1.00332	0.359378	0.946965	0.131302	1.02448	0.142043	1.03576	0.157635	1.12319	0.26585	0.948082	0.0912058	-0.148254	0.0683165	0.588563	0.219444	-0.0501169	0.20075	-0.0535233	0.149423	-0.259561	0.359378	-0.312796	0.131302	0.376029	0.142043	0.506448
Ofloxacin	03H08	Pharmacotherapy. 1988 8(1):35-46	J01MA01	J	ANTIINFECTIVES FOR SYSTEMIC USE	J01	ANTIBACTERIALS FOR SYSTEMIC USE	J01M	QUINOLONE ANTIBACTERIALS	J01MA	Fluoroquinolones	J01MA01	Ofloxacin	Yes	1.08232	0.0994972	1.02916	0.138341	1.10623	0.217916	0.93584	0.098412	1.31916	0.674307	1.04609	0.171413	1.04028	0.120155	1.11955	0.190212	1.09493	0.217402	0.960241	0.0752425	0.233347	0.0994972	-0.118554	0.138341	0.341688	0.217916	-0.673197	0.098412	0.0702573	0.674307	0.490753	0.171413	0.510354	0.120155	1.41773
Lomefloxacin hydrochloride	03H09	Drugs. 1991 Dec 42(6):1018-60	J01MA07	J	ANTIINFECTIVES FOR SYSTEMIC USE	J01	ANTIBACTERIALS FOR SYSTEMIC USE	J01M	QUINOLONE ANTIBACTERIALS	J01MA	Fluoroquinolones	J01MA07	Lomefloxacin	Yes	1.0896	0.131634	1.14178	0.192346	1.04404	0.29019	1.10952	0.134371	1.5394	1.07159	0.88597	0.168229	1.06232	0.164258	1.0663	0.155672	1.01141	0.247768	0.958603	0.0664287	0.276339	0.131634	0.577151	0.192346	-0.0412797	0.29019	0.737912	0.134371	0.300251	1.07159	-0.807259	0.168229	0.697636	0.164258	0.838577
Orphenadrine hydrochloride	03H10	Naunyn Schmiedebergs Arch Pharmacol. 2007 Dec 376(4):275-84	N04AB02	N	NERVOUS SYSTEM	N04	ANTI-PARKINSON DRUGS	N04A	ANTICHOLINERGIC AGENTS	N04AB	Ethers chemically close to antihistamines	N04AB02	Orphenadrine (chloride)	Yes	0.989269	0.077069	1.01053	0.0704366	1.00431	0.151838	0.99908	0.176152	0.790117	0.206922	1.02916	0.110214	1.04789	0.131197	0.949453	0.156906	1.06167	0.152891	0.987885	0.054366	-0.316571	0.077069	-0.233668	0.0704366	-0.285914	0.151838	-0.159388	0.176152	-0.4822	0.206922	0.353552	0.110214	0.574971	0.131197	-0.432257
Proglumide	03H11	Gut. 1984 Sep 25(9):953-6	A02BX06	A	ALIMENTARY TRACT AND METABOLISM	A02	DRUGS FOR ACID RELATED DISORDERS	A02B	DRUGS FOR PEPTIC ULCER AND GASTRO-OESOPHAGEAL REFLUX DISEASE (GORD)	A02BX	Other drugs for peptic ulcer and gastro-oesophageal reflux disease (GORD)	A02BX06	Proglumide	n/a	1.03299	0.178739	1.04146	0.0981736	0.920779	0.14302	1.01087	0.143503	0.949436	0.276873	1.10018	0.134759	1.0309	0.113807	0.893079	0.140832	1.11541	0.170799	0.951389	0.0987021	-0.0581702	0.178739	-0.0425956	0.0981736	-0.80028	0.14302	-0.0636423	0.143503	-0.315829	0.276873	0.929225	0.134759	0.430604	0.113807	-1.0454
Mexiletine hydrochloride	04A02	Clin Cardiol. 1990 May 13(5):349-59	C01BB02	C	CARDIOVASCULAR SYSTEM	C01	CARDIAC THERAPY	C01B	ANTIARRHYTHMICS, CLASS I AND III	C01BB	Antiarrhythmics, class Ib	C01BB02	Mexiletine	Yes	1.00918	0.174785	0.951329	0.0972239	0.871285	0.150647	0.919805	0.118085	0.900318	0.268776	0.956743	0.117543	1.00326	0.081304	0.992131	0.125826	0.989952	0.208229	0.96551	0.0752865	-0.198885	0.174785	-0.599381	0.0972239	-1.10506	0.150647	-0.803473	0.118085	-0.367122	0.268776	-0.233528	0.117543	0.195689	0.081304	0.0319179
Flavoxate hydrochloride	04A03	J Int Med Res. 1988 Sep-Oct 16(5):317-30	G04BD02	G	GENITO URINARY SYSTEM AND SEX HORMONES	G04	UROLOGICALS	G04B	UROLOGICALS	G04BD	Urinary antispasmodics	G04BD02	Flavoxate	Yes	1.07511	0.127795	1.04706	0.0954722	0.993277	0.204703	1.01675	0.126924	1.1677	0.369483	1.05378	0.112332	1.10682	0.105563	1.01244	0.186623	0.944815	0.177445	0.951684	0.0540309	0.190712	0.127795	-0.0079812	0.0954722	-0.353854	0.204703	-0.0158111	0.126924	-0.0878981	0.369483	0.553105	0.112332	1.07585	0.105563	0.252758
Bufexamac	04A04	Dermatologica. 1977 154(3):177-84	M01AB17	M	MUSCULO-SKELETAL SYSTEM	M01	ANTIINFLAMMATORY AND ANTIRHEUMATIC PRODUCTS	M01A	ANTIINFLAMMATORY AND ANTIRHEUMATIC PRODUCTS, NON-STEROIDS	M01AB	Acetic acid derivatives and related substances	M01AB17	Bufexamac	n/a	0.994053	0.0721229	0.991372	0.0594258	0.942622	0.120682	1.01721	0.119397	1.1054	0.36863	1.01597	0.108954	1.01404	0.137081	0.940161	0.208437	0.891459	0.206915	1.04911	0.046588	-0.2883	0.0721229	-0.352011	0.0594258	-0.665778	0.120682	-0.0120561	0.119397	-0.152957	0.36863	0.246571	0.108954	0.287276	0.137081	-0.533322
Glutethimide, para-amino	04A05	Exp Cell Biol. 1985 53(1):1-8	L02BG01	L	ANTINEOPLASTIC AND IMMUNOMODULATING AGENTS	L02	ENDOCRINE THERAPY	L02B	HORMONE ANTAGONISTS AND RELATED AGENTS	L02BG	Aromatase inhibitors	L02BG01	Aminoglutethimide	Yes	1.06572	0.103422	1.03612	0.115997	0.858631	0.088688	1.02413	0.167235	1.05059	0.273877	1.07008	0.100425	1.01881	0.0868092	1.04816	0.158765	0.946127	0.154802	0.963576	0.0751472	0.135225	0.103422	-0.0755744	0.115997	-1.18297	0.088688	0.0441363	0.167235	-0.210197	0.273877	0.685275	0.100425	0.32786	0.0868092	0.641329
Dropropizine (R,S)	04A06	J Int Med Res. 1995 May-Jun 23(3):175-83	R05DB19	R	RESPIRATORY SYSTEM	R05	COUGH AND COLD PREPARATIONS	R05D	COUGH SUPPRESSANTS, EXCL. COMBINATIONS WITH EXPECTORANTS	R05DB	Other cough suppressants	R05DB19	Dropropizine	n/a	1.05953	0.158705	1.00636	0.13127	1.10251	0.170595	1.00105	0.176851	0.917257	0.28069	0.996337	0.103691	1.00754	0.140829	0.859904	0.177674	0.973506	0.297995	0.988211	0.0594235	0.0986536	0.158705	-0.259394	0.13127	0.318751	0.170595	-0.143385	0.176851	-0.349432	0.28069	0.0874455	0.103691	0.232039	0.140829	-1.40623
Pinacidil	04A07	Drugs. 1990 Jun 39(6):929-67	C02DG01	C	CARDIOVASCULAR SYSTEM	C02	ANTIHYPERTENSIVES	C02D	ARTERIOLAR SMOOTH MUSCLE, AGENTS ACTING ON	C02DG	Guanidine derivatives	C02DG01	Pinacidil	Yes	1.0362	0.0979448	0.98536	0.107208	1.01765	0.162627	1.02162	0.169753	0.880872	0.206955	0.978836	0.0842014	1.12687	0.114767	1.05399	0.172584	0.831373	0.154426	0.975877	0.0466271	-0.0392466	0.0979448	-0.389153	0.107208	-0.203763	0.162627	0.0237151	0.169753	-0.387428	0.206955	-0.0544304	0.0842014	1.24626	0.114767	0.704731
Albendazole	04A08	Am J Med Sci. 2007 Sep 334(3):171-9	P02CA03	P	ANTIPARASITIC PRODUCTS, INSECTICIDES AND REPELLENTS	P02	ANTHELMINTICS	P02C	ANTINEMATODAL AGENTS	P02CA	Benzimidazole derivatives	P02CA03	Albendazole	Yes	2.02027	0.091842	1.92173	0.0964999	1.46478	0.12253	1.20504	0.175416	3.71989	1.53136	0.573484	0.108185	0.609435	0.0948793	1.2073	0.203695	1.07138	0.23306	0.51668	0.0406481	5.77646	0.091842	5.39531	0.0964999	2.54956	0.12253	1.51398	0.175416	2.57727	1.53136	-3.34047	0.108185	-3.15158	0.0948793	2.37212
Clonidine hydrochloride	04A09	J Cardiovasc Pharmacol. 1980 2 Suppl 1:S61-71	C02AC01	C	CARDIOVASCULAR SYSTEM	C02	ANTIHYPERTENSIVES	C02A	ANTIADRENERGIC AGENTS, CENTRALLY ACTING	C02AC	Imidazoline receptor agonists	C02AC01	Clonidine	Yes	0.911883	0.101594	1.00724	0.131379	0.929933	0.118093	1.12631	0.166539	0.953827	0.348628	0.996893	0.115938	1.00444	0.0614225	1.18555	0.2604	1.05152	0.217057	1.041	0.0377162	-0.773911	0.101594	-0.253963	0.131379	-0.743915	0.118093	0.874311	0.166539	-0.311243	0.348628	0.0919525	0.115938	0.205704	0.0614225	2.13562
Bupropion hydrochloride	04A10	Br J Psychiatry. 2010 May 196(5):346-53	N06AX12	N	NERVOUS SYSTEM	N06	PSYCHOANALEPTICS	N06A	ANTIDEPRESSANTS	N06AX	Other antidepressants	N06AX12	Bupropion	Yes	1.03575	0.127938	1.02015	0.0960119	1.01091	0.196245	0.933011	0.190795	0.797347	0.200336	1.02532	0.0568216	1.02741	0.146005	1.05643	0.145449	0.908333	0.213673	0.969458	0.0310912	-0.0418744	0.127938	-0.17424	0.0960119	-0.245304	0.196245	-0.69618	0.190795	-0.474651	0.200336	0.322427	0.0568216	0.400978	0.146005	0.731214
Alprenolol hydrochloride	04A11	Br Heart J. 1979 Apr 41(4):452-5	C07AA01	C	CARDIOVASCULAR SYSTEM	C07	BETA BLOCKING AGENTS	C07A	BETA BLOCKING AGENTS	C07AA	Beta blocking agents, non-selective	C07AA01	Alprenolol	n/a	1.08209	0.102926	1.0612	0.118954	0.997123	0.148759	1.03865	0.189274	0.82252	0.284631	1.05484	0.113902	0.950753	0.129319	1.03454	0.0959979	1.02217	0.195823	0.986415	0.0521307	0.231995	0.102926	0.0793799	0.118954	-0.330173	0.148759	0.162139	0.189274	-0.448363	0.284631	0.561703	0.113902	-0.250596	0.129319	0.493215
Chlorothiazide	04B02	Lancet. 1979 Dec 15 2(8155):1258-60	C03AA04	C	CARDIOVASCULAR SYSTEM	C03	DIURETICS	C03A	LOW-CEILING DIURETICS, THIAZIDES	C03AA	Thiazides, plain	C03AA04	Chlorothiazide	Yes	1.03096	0.111226	0.949953	0.0978773	0.897892	0.238233	1.10419	0.173257	0.854514	0.113697	1.09937	0.107855	1.03829	0.140971	1.05573	0.223023	0.993081	0.306932	1.01003	0.0362619	-0.0701681	0.111226	-0.607882	0.0978773	-0.941216	0.238233	0.694588	0.173257	-0.414952	0.113697	0.922695	0.107855	0.493432	0.140971	0.723658
Norethindrone	04B04	Clin Interv Aging. 2008 3(1):9-16	G03AC01	G	GENITO URINARY SYSTEM AND SEX HORMONES	G03	SEX HORMONES AND MODULATORS OF THE GENITAL SYSTEM	G03A	HORMONAL CONTRACEPTIVES FOR SYSTEMIC USE	G03AC	Progestogens	G03AC01	Norethisterone	Yes	1.01729	0.126383	0.986443	0.0453217	1.17696	0.294768	1.20367	0.155703	0.967057	0.353457	0.982216	0.146945	0.886517	0.0926254	1.03492	0.252637	1.10242	0.193246	0.990027	0.0592759	-0.150987	0.126383	-0.382462	0.0453217	0.777252	0.294768	1.50284	0.155703	-0.297428	0.353457	-0.0270329	0.146945	-0.796558	0.0926254	0.497336
Nortriptyline hydrochloride	04B05	Pharmakopsychiatr Neuropsychopharmakol. 1976 Jan 9(1):27-32	N06AA10	N	NERVOUS SYSTEM	N06	PSYCHOANALEPTICS	N06A	ANTIDEPRESSANTS	N06AA	Non-selective monoamine reuptake inhibitors	N06AA10	Nortriptyline	Yes	1.01908	0.170136	1.03501	0.179803	1.08592	0.197747	1.0779	0.187452	1.03597	0.346386	0.963116	0.138732	0.959666	0.227403	1.00755	0.202408	0.907547	0.0963382	0.990727	0.102644	-0.140413	0.170136	-0.0824085	0.179803	0.216616	0.197747	0.481005	0.187452	-0.225466	0.346386	-0.181864	0.138732	-0.174841	0.227403	0.199649
Isotretinoin	04B07	Br J Gen Pract. 2005 Feb 55(511):134-8	D10BA01	D	DERMATOLOGICALS	D10	ANTI-ACNE PREPARATIONS	D10B	ANTI-ACNE PREPARATIONS FOR SYSTEMIC USE	D10BA	Retinoids for treatment of acne	D10BA01	Isotretinoin	Yes	1.67187	0.221127	1.7037	0.166724	1.18633	0.312775	1.0991	0.271361	4.82536	2.15495	0.509824	0.155652	0.539665	0.133588	1.02447	0.157144	0.806996	0.187385	0.6214	0.0561604	3.71749	0.221127	4.04846	0.166724	0.834931	0.312775	0.653233	0.271361	3.73167	2.15495	-3.85654	0.155652	-3.74459	0.133588	0.383665
Antazoline hydrochloride	04B09	Can Med Assoc J. 1975 Sep 6 113(5):391-3	R01AC04	R	RESPIRATORY SYSTEM	R01	NASAL PREPARATIONS	R01A	DECONGESTANTS AND OTHER NASAL PREPARATIONS FOR TOPICAL USE	R01AC	Antiallergic agents, excl. corticosteroids	R01AC04	Antazoline	Yes	0.945061	0.153695	0.944145	0.0732751	0.989919	0.183089	0.963275	0.160061	1.07521	0.413269	1.02964	0.135035	1.052	0.082786	1.34188	0.12359	1.1771	0.174565	1.01499	0.065185	-0.577835	0.153695	-0.643761	0.0732751	-0.374531	0.183089	-0.450291	0.160061	-0.184485	0.413269	0.357381	0.135035	0.609965	0.082786	3.83594
Ethacrynic acid	04B10	Xenobiotica. 1993 Aug 23(8):913-23	C03CC01	C	CARDIOVASCULAR SYSTEM	C03	DIURETICS	C03C	HIGH-CEILING DIURETICS	C03CC	Aryloxyacetic acid derivatives	C03CC01	Etacrynic acid	Yes	0.919082	0.135133	0.917384	0.0771484	1.04737	0.359966	1.03648	0.237091	1.04891	0.283459	1.01645	0.126207	1.02402	0.110788	1.03121	0.116774	1.00549	0.214366	1.02952	0.0693028	-0.731364	0.135133	-0.809079	0.0771484	-0.0207928	0.359966	0.144432	0.237091	-0.21195	0.283459	0.250459	0.126207	0.372093	0.110788	0.456921
Praziquantel	04B11	Ann Intern Med. 1989 Feb 15 110(4):290-6	P02BA01	P	ANTIPARASITIC PRODUCTS, INSECTICIDES AND REPELLENTS	P02	ANTHELMINTICS	P02B	ANTITREMATODALS	P02BA	Quinoline derivatives and related substances	P02BA01	Praziquantel	Yes	0.982103	0.0928224	1.06328	0.115136	1.13255	0.276304	1.09509	0.136662	1.18438	0.277263	0.963219	0.10363	1.03723	0.107552	1.09711	0.285583	0.927284	0.197429	1.03474	0.0578724	-0.358924	0.0928224	0.0922176	0.115136	0.50374	0.276304	0.620626	0.136662	-0.0704865	0.277263	-0.181028	0.10363	0.484421	0.107552	1.17374
Ethisterone	04C02	Br Med J. 1980 Oct 25 281(6248):1098-101	G03DC04	G	GENITO URINARY SYSTEM AND SEX HORMONES	G03	SEX HORMONES AND MODULATORS OF THE GENITAL SYSTEM	G03D	PROGESTOGENS	G03DC	Estren derivatives	G03DC04	Ethisterone	n/a	1.06331	0.175997	1.0661	0.131693	0.952969	0.159438	0.889292	0.113783	0.918337	0.234355	1.10604	0.114083	1.00575	0.0978933	1.01244	0.239766	1.00679	0.244491	0.944231	0.0567378	0.121009	0.175997	0.109639	0.131693	-0.602063	0.159438	-1.05138	0.113783	-0.348305	0.234355	0.976741	0.114083	0.216866	0.0978933	0.252757
Triprolidine hydrochloride	04C03	Br J Clin Pharmacol. 1982 Mar 13(3):441-4	R06AX07	R	RESPIRATORY SYSTEM	R06	ANTIHISTAMINES FOR SYSTEMIC USE	R06A	ANTIHISTAMINES FOR SYSTEMIC USE	R06AX	Other antihistamines for systemic use	R06AX07	Triprolidine	Yes	1.01084	0.0863415	1.07471	0.0881544	0.84097	0.177794	0.920256	0.219712	0.822871	0.16008	1.03195	0.112296	1.03848	0.0914848	1.08006	0.141593	1.01225	0.145478	0.953724	0.0355813	-0.189088	0.0863415	0.162818	0.0881544	-1.29173	0.177794	-0.799809	0.219712	-0.447996	0.16008	0.376162	0.112296	0.495017	0.0914848	0.988283
Doxepin hydrochloride	04C04	Expert Opin Investig Drugs. 2007 Aug 16(8):1295-305	N06AA12	N	NERVOUS SYSTEM	N06	PSYCHOANALEPTICS	N06A	ANTIDEPRESSANTS	N06AA	Non-selective monoamine reuptake inhibitors	N06AA12	Doxepin	Yes	1.06526	0.0654228	0.957801	0.0797601	0.887624	0.124322	0.795365	0.110128	0.924988	0.220537	0.965059	0.0755899	1.01508	0.133018	0.980719	0.255876	0.913314	0.126328	0.98107	0.0366699	0.132499	0.0654228	-0.559398	0.0797601	-1.00444	0.124322	-1.81451	0.110128	-0.341359	0.220537	-0.166114	0.0755899	0.296185	0.133018	-0.0921982
Dyclonine hydrochloride	04C05	Anesthesiology. 2001 Mar 94(3):423-8 discussion 5A-6A	N01BX02	N	NERVOUS SYSTEM	N01	ANESTHETICS	N01B	ANESTHETICS, LOCAL	N01BX	Other local anesthetics	N01BX02	Dyclonine	Yes	1.00101	0.0947425	1.006	0.089814	0.830938	0.147083	0.857181	0.137865	0.982018	0.260528	0.969815	0.141417	1.0706	0.0973769	1.04835	0.17154	0.845252	0.193442	0.965199	0.0382618	-0.247206	0.0947425	-0.261632	0.089814	-1.3535	0.147083	-1.31227	0.137865	-0.281804	0.260528	-0.127564	0.141417	0.768012	0.0973769	0.643354
Dimenhydrinate	04C06	Neurosci Biobehav Rev. 2002 Jan 26(1):61-7	R06AA52	R	RESPIRATORY SYSTEM	R06	ANTIHISTAMINES FOR SYSTEMIC USE	R06A	ANTIHISTAMINES FOR SYSTEMIC USE	R06AA	Aminoalkyl ethers	R06AA52	Diphenhydramine, combinations	Yes	1.03373	0.132027	1.02359	0.179304	0.923232	0.321676	0.903092	0.196978	1.31213	0.535988	1.08482	0.159896	1.0078	0.173653	0.888757	0.137764	0.90027	0.145959	0.950429	0.120885	-0.0537976	0.132027	-0.152983	0.179304	-0.785176	0.321676	-0.939257	0.196978	0.0629228	0.535988	0.804762	0.159896	0.23424	0.173653	-1.0924
Disopyramide	04C07	Prog Cardiovasc Dis. 2012 May-Jun 54(6):483-92	C01BA03	C	CARDIOVASCULAR SYSTEM	C01	CARDIAC THERAPY	C01B	ANTIARRHYTHMICS, CLASS I AND III	C01BA	Antiarrhythmics, class Ia	C01BA03	Disopyramide	Yes	1.02262	0.103278	1.07683	0.201042	0.969209	0.329279	0.959626	0.142066	0.900301	0.323164	1.1531	0.213305	1.03104	0.180737	0.993404	0.180457	0.963889	0.116762	0.955575	0.0532735	-0.119474	0.103278	0.175916	0.201042	-0.502061	0.329279	-0.479942	0.142066	-0.367139	0.323164	1.3583	0.213305	0.431772	0.180737	0.0457624
Clotrimazole	04C08	Drugs. 1975 9(6):424-47	G01AF02	G	GENITO URINARY SYSTEM AND SEX HORMONES	G01	GYNECOLOGICAL ANTIINFECTIVES AND ANTISEPTICS	G01A	ANTIINFECTIVES AND ANTISEPTICS, EXCL. COMBINATIONS WITH CORTICOSTEROIDS	G01AF	Imidazole derivatives	G01AF02	Clotrimazole	Yes	1.18668	0.256574	1.33459	0.215169	1.15383	0.225958	1.0741	0.217628	2.05801	1.06215	0.939071	0.18775	0.783111	0.149494	0.928686	0.0900074	0.832432	0.111681	0.826793	0.0771445	0.850059	0.256574	1.76821	0.215169	0.634783	0.225958	0.450157	0.217628	0.841819	1.06215	-0.376791	0.18775	-1.67545	0.149494	-0.658121
Vinpocetine	04C09	Pharmacol Rep. 2011 63(3):618-28	N06BX18	N	NERVOUS SYSTEM	N06	PSYCHOANALEPTICS	N06B	PSYCHOSTIMULANTS, AGENTS USED FOR ADHD AND NOOTROPICS	N06BX	Other psychostimulants and nootropics	N06BX18	Vinpocetine	n/a	1.07411	0.135963	1.01877	0.0911315	0.911963	0.106638	0.863328	0.0633085	1.07932	0.202615	1.03636	0.114141	1.03786	0.196131	0.918839	0.125016	0.916348	0.173183	0.951523	0.0797518	0.184809	0.135963	-0.182754	0.0911315	-0.854566	0.106638	-1.26233	0.0633085	-0.180197	0.202615	0.411881	0.114141	0.489782	0.196131	-0.765229
Clomipramine hydrochloride	04C10	J Clin Psychiatry. 1990 Aug 51 Suppl:51-4	N06AA04	N	NERVOUS SYSTEM	N06	PSYCHOANALEPTICS	N06A	ANTIDEPRESSANTS	N06AA	Non-selective monoamine reuptake inhibitors	N06AA04	Clomipramine	Yes	1.06587	0.161162	1.04558	0.167243	0.807818	0.205089	0.895555	0.198009	1.18331	0.377933	0.972242	0.208552	0.922437	0.167608	1.04228	0.168653	0.943035	0.185495	0.93562	0.0701477	0.136134	0.161162	-0.0171656	0.167243	-1.49587	0.205089	-1.00049	0.198009	-0.0715974	0.377933	-0.107883	0.208552	-0.491266	0.167608	0.577377
Fendiline hydrochloride	04C11	Pharmatherapeutica. 1987 5(2):103-36	C08EA01	C	CARDIOVASCULAR SYSTEM	C08	CALCIUM CHANNEL BLOCKERS	C08E	NON-SELECTIVE CALCIUM CHANNEL BLOCKERS	C08EA	Phenylalkylamine derivatives	C08EA01	Fendiline	n/a	0.975517	0.117764	1.02694	0.0848002	0.85995	0.0869161	0.828314	0.102592	1.17096	0.281979	1.00782	0.156257	0.981966	0.166631	1.003	0.137641	1.02311	0.307283	0.945555	0.0578506	-0.397842	0.117764	-0.132259	0.0848002	-1.17485	0.0869161	-1.5468	0.102592	-0.0844991	0.281979	0.180525	0.156257	0.0146958	0.166631	0.150173
Vincamine	04D02	Eur J Drug Metab Pharmacokinet. 1985 Apr-Jun 10(2):89-103	C04AX07	C	CARDIOVASCULAR SYSTEM	C04	PERIPHERAL VASODILATORS	C04A	PERIPHERAL VASODILATORS	C04AX	Other peripheral vasodilators	C04AX07	Vincamine	n/a	1.01173	0.095208	1.09214	0.128645	0.872247	0.0892082	0.980236	0.154327	0.96749	0.227269	0.972393	0.156035	0.957628	0.139064	0.877987	0.196554	0.912114	0.11084	0.960254	0.068202	-0.183833	0.095208	0.270474	0.128645	-1.09913	0.0892082	-0.312488	0.154327	-0.296976	0.227269	-0.106662	0.156035	-0.192163	0.139064	-1.20955
Indomethacin	04D03	Pharmacotherapy. 1983 Nov-Dec 3(6):324-33	M01AB01	M	MUSCULO-SKELETAL SYSTEM	M01	ANTIINFLAMMATORY AND ANTIRHEUMATIC PRODUCTS	M01A	ANTIINFLAMMATORY AND ANTIRHEUMATIC PRODUCTS, NON-STEROIDS	M01AB	Acetic acid derivatives and related substances	M01AB01	Indometacin	Yes	1.59816	0.205392	1.64061	0.13157	1.55992	0.377406	1.2428	0.137577	3.64491	1.67258	0.81234	0.291193	0.749129	0.18896	0.830359	0.156274	0.800119	0.130434	0.73729	0.0921197	3.28184	0.205392	3.65871	0.13157	3.13538	0.377406	1.82072	0.137577	2.49897	1.67258	-1.40415	0.291193	-1.96427	0.18896	-1.72756
Cortisone	04D04	J Endocrinol. 2007 Oct 195(1):1-6	H02AB10	H	SYSTEMIC HORMONAL PREPARATIONS, EXCL. SEX HORMONES AND INSULINS	H02	CORTICOSTEROIDS FOR SYSTEMIC USE	H02A	CORTICOSTEROIDS FOR SYSTEMIC USE, PLAIN	H02AB	Glucocorticoids	H02AB10	Cortisone	Yes	1.03065	0.162699	1.03219	0.100324	0.942706	0.181188	1.00842	0.169685	1.0816	0.370952	1.11858	0.0859895	1.14314	0.0642336	0.947671	0.340423	0.925503	0.211398	0.996579	0.0417823	-0.0720097	0.162699	-0.0998842	0.100324	-0.665261	0.181188	-0.0835452	0.169685	-0.177811	0.370952	1.07841	0.0859895	1.38455	0.0642336	-0.451637
Prednisolone	04D05	CLAO J. 1991 Oct 17(4):282-4	H02AB06	H	SYSTEMIC HORMONAL PREPARATIONS, EXCL. SEX HORMONES AND INSULINS	H02	CORTICOSTEROIDS FOR SYSTEMIC USE	H02A	CORTICOSTEROIDS FOR SYSTEMIC USE, PLAIN	H02AB	Glucocorticoids	H02AB06	Prednisolone	Yes	1.05683	0.110804	1.02832	0.0619064	1.20913	0.325974	1.13747	0.293324	1.35959	0.944874	1.25198	0.150442	1.19177	0.161125	0.978674	0.255375	0.892626	0.0798643	0.97284	0.038617	0.0827052	0.110804	-0.123765	0.0619064	0.975302	0.325974	0.96501	0.293324	0.112481	0.944874	2.15985	0.150442	1.79793	0.161125	-0.114446
Fenofibrate	04D06	Drugs. 2011 Oct 1 71(14):1917-46	C10AB05	C	CARDIOVASCULAR SYSTEM	C10	LIPID MODIFYING AGENTS	C10A	LIPID MODIFYING AGENTS, PLAIN	C10AB	Fibrates	C10AB05	Fenofibrate	Yes	1.8064	0.055603	1.79486	0.0837437	1.46654	0.362828	1.23397	0.223827	6.84125	3.30515	0.594549	0.130883	0.701641	0.230947	0.864937	0.240967	0.899695	0.170398	0.784113	0.0407717	4.51249	0.055603	4.6116	0.0837437	2.56037	0.362828	1.74904	0.223827	5.83681	3.30515	-3.1697	0.130883	-2.36789	0.230947	-1.35148
Bumetanide	04D07	Pharmacotherapy. 1982 Jul-Aug 2(4):213-22	C03CA02	C	CARDIOVASCULAR SYSTEM	C03	DIURETICS	C03C	HIGH-CEILING DIURETICS	C03CA	Sulfonamides, plain	C03CA02	Bumetanide	Yes	0.985025	0.0972821	1.01602	0.117786	0.948302	0.230946	0.921341	0.208163	1.4116	0.433752	1.10026	0.196715	1.06786	0.160712	0.947519	0.179639	1.003	0.293685	0.978978	0.0518343	-0.341652	0.0972821	-0.199763	0.117786	-0.630802	0.230946	-0.790991	0.208163	0.166798	0.433752	0.929876	0.196715	0.744765	0.160712	-0.453291
Labetalol hydrochloride	04D08	Drugs. 1989 May 37(5):583-627	C07AG01	C	CARDIOVASCULAR SYSTEM	C07	BETA BLOCKING AGENTS	C07A	BETA BLOCKING AGENTS	C07AG	Alpha and beta blocking agents	C07AG01	Labetalol	Yes	1.01906	0.101366	1.11715	0.180076	1.17392	0.286969	0.935376	0.153851	1.03556	0.159634	1.10202	0.164535	0.995412	0.108615	1.01736	0.250686	1.01623	0.25631	0.969149	0.0646973	-0.140512	0.101366	0.425008	0.180076	0.758532	0.286969	-0.676964	0.153851	-0.225896	0.159634	0.944179	0.164535	0.128975	0.108615	0.306273
Cinnarizine	04D09	Clin Neuropharmacol. 1991 Apr 14(2):156-64	N07CA02	N	NERVOUS SYSTEM	N07	OTHER NERVOUS SYSTEM DRUGS	N07C	ANTIVERTIGO PREPARATIONS	N07CA	Antivertigo preparations	N07CA02	Cinnarizine	n/a	0.963018	0.0775331	1.02612	0.134329	0.938784	0.181028	0.998421	0.125596	1.15275	0.307079	1.04373	0.111222	1.01029	0.19769	1.1383	0.181333	1.0104	0.178605	0.986718	0.0445089	-0.471711	0.0775331	-0.137325	0.134329	-0.689413	0.181028	-0.164746	0.125596	-0.103518	0.307079	0.471673	0.111222	0.255452	0.19769	1.62171
Methylprednisolone, 6-alpha	04D10	Mult Scler. 2005 Aug 11(4):425-32	H02AB04	H	SYSTEMIC HORMONAL PREPARATIONS, EXCL. SEX HORMONES AND INSULINS	H02	CORTICOSTEROIDS FOR SYSTEMIC USE	H02A	CORTICOSTEROIDS FOR SYSTEMIC USE, PLAIN	H02AB	Glucocorticoids	H02AB04	Methylprednisolone	Yes	0.997221	0.107752	1.12215	0.16789	1.16479	0.217337	1.15132	0.1921	1.10919	0.397714	1.28461	0.143791	1.12999	0.098419	0.957609	0.198463	0.935349	0.130334	0.96542	0.0646687	-0.269579	0.107752	0.45588	0.16789	0.702273	0.217337	1.07752	0.1921	-0.149003	0.397714	2.42435	0.143791	1.27278	0.098419	-0.343554
Quinidine hydrochloride monohydrate	04D11	Circulation. 2004 Sep 28 110(13):1731-7	C01BA01	C	CARDIOVASCULAR SYSTEM	C01	CARDIAC THERAPY	C01B	ANTIARRHYTHMICS, CLASS I AND III	C01BA	Antiarrhythmics, class Ia	C01BA01	Quinidine	Yes	0.9952	0.0876992	1.0175	0.136498	0.89781	0.215907	1.10925	0.217792	0.961949	0.190071	1.19412	0.140027	1.07538	0.142673	1.03688	0.197266	0.879943	0.174037	0.98534	0.0743329	-0.281525	0.0876992	-0.19058	0.136498	-0.941718	0.215907	0.73567	0.217792	-0.302762	0.190071	1.69083	0.140027	0.808648	0.142673	0.518659
Fludrocortisone acetate	04E02	Nephrol Dial Transplant. 2007 Nov 22(11):3273-6	H02AA02	H	SYSTEMIC HORMONAL PREPARATIONS, EXCL. SEX HORMONES AND INSULINS	H02	CORTICOSTEROIDS FOR SYSTEMIC USE	H02A	CORTICOSTEROIDS FOR SYSTEMIC USE, PLAIN	H02AA	Mineralocorticoids	H02AA02	Fludrocortisone	Yes	1.06638	0.31228	1.29356	0.346517	1.391	0.535061	1.24919	0.51917	1.59918	0.629095	1.2145	0.270755	1.24692	0.299402	1.14023	0.162329	0.898785	0.213688	0.95061	0.128082	0.139163	0.31228	1.51477	0.346517	2.09524	0.535061	1.87262	0.51917	0.362681	0.629095	1.85597	0.270755	2.26666	0.299402	1.64274
Fenoterol hydrobromide	04E03	Pharmacotherapy. 1985 May-Jun 5(3):109-26	R03AC04	R	RESPIRATORY SYSTEM	R03	DRUGS FOR OBSTRUCTIVE AIRWAY DISEASES	R03A	ADRENERGICS, INHALANTS	R03AC	Selective beta-2-adrenoreceptor agonists	R03AC04	Fenoterol	n/a	0.896421	0.0841105	0.935489	0.0410393	0.849456	0.125982	0.91756	0.148607	1.32928	0.524812	1.05592	0.144736	1.04526	0.12328	1.19965	0.160642	1.03862	0.230991	1.01796	0.0576664	-0.865285	0.0841105	-0.697232	0.0410393	-1.23947	0.125982	-0.82171	0.148607	0.080829	0.524812	0.570479	0.144736	0.552676	0.12328	2.28899
Diethylcarbamazine citrate	04E05	Am J Trop Med Hyg. 1994 Jun 50(6):655-62.	P02CB02	P	ANTIPARASITIC PRODUCTS, INSECTICIDES AND REPELLENTS	P02	ANTHELMINTICS	P02C	ANTINEMATODAL AGENTS	P02CB	Piperazine and derivatives	P02CB02	Diethylcarbamazine	Yes	1.04079	0.0857783	1.06871	0.108868	1.0154	0.325283	1.0829	0.149163	0.95976	0.285364	0.977793	0.250797	0.937995	0.211248	1.10997	0.207437	0.966974	0.200667	0.991368	0.0441094	-0.0120846	0.0857783	0.125756	0.108868	-0.217652	0.325283	0.521611	0.149163	-0.305048	0.285364	-0.0628873	0.250797	-0.359033	0.211248	1.31358
Chenodiol	04E06	Ann Intern Med. 1981 Sep 95(3):257-82	A05AA01	A	ALIMENTARY TRACT AND METABOLISM	A05	BILE AND LIVER THERAPY	A05A	BILE THERAPY	A05AA	Bile acid preparations	A05AA01	Chenodeoxycholic acid	Yes	0.941357	0.162919	1.12965	0.186348	1.2463	0.292705	1.17703	0.190082	2.10955	0.809438	0.762055	0.13984	0.726841	0.124793	1.00287	0.208308	0.945977	0.322766	1.05293	0.0774118	-0.599723	0.162919	0.502203	0.186348	1.20417	0.292705	1.2864	0.190082	0.895647	0.809438	-1.8118	0.13984	-2.15371	0.124793	0.148722
Perhexiline maleate	04E07	Am J Cardiovasc Drugs. 2001 1(3):193-204	C08EX02	C	CARDIOVASCULAR SYSTEM	C08	CALCIUM CHANNEL BLOCKERS	C08E	NON-SELECTIVE CALCIUM CHANNEL BLOCKERS	C08EX	Other non-selective calcium channel blockers	C08EX02	Perhexiline	n/a	1.00584	0.081045	1.00622	0.0880285	0.912715	0.10125	0.9835	0.179041	1.11779	0.317114	0.956864	0.14839	0.969405	0.123205	1.0912	0.368622	1.15664	0.0961569	1.00511	0.0601029	-0.218655	0.081045	-0.260309	0.0880285	-0.849935	0.10125	-0.28597	0.179041	-0.140017	0.317114	-0.232552	0.14839	-0.0920652	0.123205	1.10938
Oxybutynin chloride	04E08	Int Urogynecol J. 2013 Apr 24(4):595-604	G04BD04	G	GENITO URINARY SYSTEM AND SEX HORMONES	G04	UROLOGICALS	G04B	UROLOGICALS	G04BD	Urinary antispasmodics	G04BD04	Oxybutynin	Yes	0.965474	0.104052	1.00495	0.114929	0.958752	0.216269	0.894976	0.149252	1.32052	0.538437	1.05259	0.146182	1.02206	0.103545	1.26722	0.251794	1.02825	0.29339	1.04548	0.0696403	-0.457199	0.104052	-0.268136	0.114929	-0.566451	0.216269	-1.0052	0.149252	0.0716851	0.538437	0.543467	0.146182	0.355478	0.103545	3.0239
Pyrilamine maleate	04E10	J Pharmacol Exp Ther. 1995 Feb 272(2):939-44	R06AC01	R	RESPIRATORY SYSTEM	R06	ANTIHISTAMINES FOR SYSTEMIC USE	R06A	ANTIHISTAMINES FOR SYSTEMIC USE	R06AC	Substituted ethylene diamines	R06AC01	Mepyramine	Yes	1.00245	0.053282	1.04936	0.113179	0.946356	0.192404	0.931742	0.197969	1.2864	0.438144	1.04181	0.122072	1.017	0.0880413	0.853048	0.113925	1.04113	0.278438	0.960505	0.0679917	-0.238659	0.053282	0.00623716	0.113179	-0.642782	0.192404	-0.706492	0.197969	0.0360489	0.438144	0.456078	0.122072	0.312459	0.0880413	-1.48079
Sulfinpyrazone	04E11	Drugs. 1980 Sep 20(3):179-97	M04AB02	M	MUSCULO-SKELETAL SYSTEM	M04	ANTIGOUT PREPARATIONS	M04A	ANTIGOUT PREPARATIONS	M04AB	Preparations increasing uric acid excretion	M04AB02	Sulfinpyrazone	Yes	0.992947	0.0699702	1.00975	0.0587143	1.07226	0.196201	0.965973	0.112708	1.20876	0.351279	1.04391	0.156128	1.00108	0.063978	0.820937	0.103378	0.963431	0.344597	0.980281	0.0489132	-0.294835	0.0699702	-0.238468	0.0587143	0.132509	0.196201	-0.428376	0.112708	-0.045025	0.351279	0.473103	0.156128	0.177122	0.063978	-1.83004
Dantrolene sodium salt	04F02	Drugs. 1986 Aug 32(2):130-68	M03CA01	M	MUSCULO-SKELETAL SYSTEM	M03	MUSCLE RELAXANTS	M03C	MUSCLE RELAXANTS, DIRECTLY ACTING AGENTS	M03CA	Dantrolene and derivatives	M03CA01	Dantrolene	Yes	1.03191	0.126389	1.00975	0.0821792	1.15465	0.128181	1.06617	0.101401	1.45898	0.662164	1.03315	0.0942224	0.914275	0.0782397	0.818186	0.111539	1.07722	0.14916	0.956983	0.0401185	-0.0645475	0.126389	-0.238498	0.0821792	0.639858	0.128181	0.385699	0.101401	0.216274	0.662164	0.385886	0.0942224	-0.560631	0.0782397	-1.85996
Trazodone hydrochloride	04F03	CNS Drugs. 2012 Dec 26(12):1033-49	N06AX05	N	NERVOUS SYSTEM	N06	PSYCHOANALEPTICS	N06A	ANTIDEPRESSANTS	N06AX	Other antidepressants	N06AX05	Trazodone	Yes	0.994562	0.0705079	0.999343	0.0956892	1.0101	0.241463	0.952622	0.0719736	1.19741	0.342353	0.959456	0.132739	0.980987	0.0924008	0.908603	0.0931705	1.04222	0.110797	0.970046	0.0480078	-0.285292	0.0705079	-0.30277	0.0956892	-0.250267	0.241463	-0.536849	0.0719736	-0.0568753	0.342353	-0.211534	0.132739	0.00637161	0.0924008	-0.876555
Glafenine hydrochloride	04F04	Clin Rheumatol. 1988 Dec 7(4):492-7	N02BG03	N	NERVOUS SYSTEM	N02	ANALGESICS	N02B	OTHER ANALGESICS AND ANTIPYRETICS	N02BG	Other analgesics and antipyretics	N02BG03	Glafenine	n/a	1.00665	0.126593	1.03017	0.0686128	1.09941	0.124995	1.03204	0.120747	1.04895	0.260619	0.99435	0.0950293	1.05047	0.123146	0.856202	0.179183	0.98026	0.191312	0.986268	0.0513288	-0.21387	0.126593	-0.112357	0.0686128	0.299711	0.124995	0.108432	0.120747	-0.211912	0.260619	0.0713363	0.0950293	0.596945	0.123146	-1.44649
Pimethixene maleate	04F05	Anaesthesist. 1967 Sep 16(9):279-80	R06AX23	R	RESPIRATORY SYSTEM	R06	ANTIHISTAMINES FOR SYSTEMIC USE	R06A	ANTIHISTAMINES FOR SYSTEMIC USE	R06AX	Other antihistamines for systemic use	R06AX23	Pimethixene	n/a	1.06812	0.122968	1.05638	0.124036	1.04807	0.223839	0.899734	0.239192	1.31766	0.411176	1.02673	0.115741	0.997249	0.0838121	0.874228	0.182442	0.943317	0.172264	0.949627	0.0626728	0.149432	0.122968	0.0495964	0.124036	-0.0164263	0.223839	-0.966544	0.239192	0.0686959	0.411176	0.333802	0.115741	0.144589	0.0838121	-1.25042
Pergolide mesylate	04F06	Clin Neuropharmacol. 2002 Jan-Feb 25(1):1-10	N04BC02	N	NERVOUS SYSTEM	N04	ANTI-PARKINSON DRUGS	N04B	DOPAMINERGIC AGENTS	N04BC	Dopamine agonists	N04BC02	Pergolide	Yes	1.01765	0.0697584	0.975904	0.0742118	0.942342	0.159706	0.88102	0.142825	1.2635	0.372749	0.999886	0.112017	1.02717	0.0968587	0.765913	0.0610727	0.929496	0.128445	1.00044	0.0619238	-0.148838	0.0697584	-0.447565	0.0742118	-0.667503	0.159706	-1.11859	0.142825	0.0121407	0.372749	0.116212	0.112017	0.398914	0.0968587	-2.4285
Acemetacin	04F07	Curr Med Res Opin. 1993 13(2):119-26	M01AB11	M	MUSCULO-SKELETAL SYSTEM	M01	ANTIINFLAMMATORY AND ANTIRHEUMATIC PRODUCTS	M01A	ANTIINFLAMMATORY AND ANTIRHEUMATIC PRODUCTS, NON-STEROIDS	M01AB	Acetic acid derivatives and related substances	M01AB11	Acemetacin	n/a	1.11054	0.156237	1.05548	0.109499	0.958341	0.225473	0.957155	0.146373	1.27901	0.689171	1.01861	0.154118	1.0562	0.12391	0.825613	0.147669	0.921179	0.151603	0.987744	0.0572795	0.400121	0.156237	0.0439965	0.109499	-0.568983	0.225473	-0.50002	0.146373	0.0283389	0.689171	0.268026	0.154118	0.64564	0.12391	-1.77918
Benzydamine hydrochloride	04F08	Eur J Dermatol. 2004 Jan-Feb 14(1):69-70	M01AX07	M	MUSCULO-SKELETAL SYSTEM	M01	ANTIINFLAMMATORY AND ANTIRHEUMATIC PRODUCTS	M01A	ANTIINFLAMMATORY AND ANTIRHEUMATIC PRODUCTS, NON-STEROIDS	M01AX	Other antiinflammatory and antirheumatic agents, non-steroids	M01AX07	Benzydamine	n/a	0.991904	0.101272	0.995832	0.108208	0.948984	0.155666	0.943525	0.126836	1.24326	0.209245	1.05249	0.0700871	1.00344	0.0752436	0.817284	0.118543	0.967197	0.204277	1.01301	0.0511443	-0.301	0.101272	-0.324462	0.108208	-0.626598	0.155666	-0.610755	0.126836	-0.00899326	0.209245	0.542617	0.0700871	0.197231	0.0752436	-1.86977
Fipexide hydrochloride	04F09	Br J Clin Pharmacol. 1984 Aug 18(2):236-9	N06BX05	N	NERVOUS SYSTEM	N06	PSYCHOANALEPTICS	N06B	PSYCHOSTIMULANTS, AGENTS USED FOR ADHD AND NOOTROPICS	N06BX	Other psychostimulants and nootropics	N06BX05	Fipexide	n/a	1.16404	0.119395	1.31479	0.216714	1.09475	0.21231	0.963534	0.121444	1.26139	0.545658	0.837971	0.112324	0.881655	0.109223	0.814318	0.196905	0.810474	0.163886	0.907503	0.0698274	0.716309	0.119395	1.64591	0.216714	0.270984	0.21231	-0.448189	0.121444	0.00993818	0.545658	-1.19637	0.112324	-0.837888	0.109223	-1.90203
Mifepristone	04F10	Hum Reprod Update. 2004 Jul-Aug 10(4):341-8	G03XB01	G	GENITO URINARY SYSTEM AND SEX HORMONES	G03	SEX HORMONES AND MODULATORS OF THE GENITAL SYSTEM	G03X	OTHER SEX HORMONES AND MODULATORS OF THE GENITAL SYSTEM	G03XB	Progesterone receptor modulators	G03XB01	Mifepristone	Yes	1.05154	0.110135	1.05011	0.141079	1.17247	0.235956	1.06482	0.153618	0.948644	0.327955	1.1334	0.158668	1.17115	0.179581	0.886543	0.118113	1.02448	0.114312	0.981466	0.0690738	0.0514371	0.110135	0.0108266	0.141079	0.749605	0.235956	0.374708	0.153618	-0.316656	0.327955	1.19857	0.158668	1.62262	0.179581	-1.11649
Lisinopril	04G02	Drugs. 2000 May 59(5):1149-67	C09AA03	C	CARDIOVASCULAR SYSTEM	C09	AGENTS ACTING ON THE RENIN-ANGIOTENSIN SYSTEM	C09A	ACE INHIBITORS, PLAIN	C09AA	ACE inhibitors, plain	C09AA03	Lisinopril	Yes	1.04203	0.102702	0.996508	0.0998113	0.921689	0.13348	1.00341	0.141401	1.16173	0.3171	1.03845	0.0857002	0.957111	0.0815315	0.83754	0.0730995	1.06435	0.097145	0.993163	0.0580423	-0.00478874	0.102702	-0.32028	0.0998113	-0.794675	0.13348	-0.124233	0.141401	-0.0941336	0.3171	0.428871	0.0857002	-0.196554	0.0815315	-1.64946
Lincomycin hydrochloride	04G03	Appl Microbiol Biotechnol. 2004 May 64(4):455-64	J01FF02	J	ANTIINFECTIVES FOR SYSTEMIC USE	J01	ANTIBACTERIALS FOR SYSTEMIC USE	J01F	MACROLIDES, LINCOSAMIDES AND STREPTOGRAMINS	J01FF	Lincosamides	J01FF02	Lincomycin	Yes	0.951827	0.0984943	0.957881	0.105173	0.931008	0.209885	0.984538	0.234885	0.864546	0.332603	0.957829	0.0887297	1.00985	0.132445	0.99016	0.191046	0.998031	0.253201	1.01892	0.0739298	-0.537848	0.0984943	-0.558905	0.105173	-0.737291	0.209885	-0.277539	0.234885	-0.404477	0.332603	-0.224727	0.0887297	0.25171	0.132445	0.010481
Econazole nitrate	04G05	Drugs. 1978 Sep 16(3):177-201	G01AF05	G	GENITO URINARY SYSTEM AND SEX HORMONES	G01	GYNECOLOGICAL ANTIINFECTIVES AND ANTISEPTICS	G01A	ANTIINFECTIVES AND ANTISEPTICS, EXCL. COMBINATIONS WITH CORTICOSTEROIDS	G01AF	Imidazole derivatives	G01AF05	Econazole	Yes	1.19621	0.200521	1.20291	0.176667	1.11057	0.200279	1.10317	0.112516	2.58294	1.29062	0.975146	0.241867	0.98299	0.165865	0.883173	0.161917	0.976568	0.0867795	0.904858	0.0577819	0.906432	0.200521	0.954749	0.176667	0.368378	0.200279	0.686286	0.112516	1.38999	1.29062	-0.0843447	0.241867	0.0233993	0.165865	-1.15314
Bupivacaine hydrochloride	04G06	Br J Anaesth. 2011 Sep 107(3):308-18	N01BB01	N	NERVOUS SYSTEM	N01	ANESTHETICS	N01B	ANESTHETICS, LOCAL	N01BB	Amides	N01BB01	Bupivacaine	Yes	0.911518	0.107459	1.10044	0.310617	1.03354	0.309826	1.09811	0.172183	1.22578	0.540676	0.930972	0.185037	0.96002	0.17874	0.869637	0.190985	1.00143	0.219619	1.01062	0.106829	-0.776067	0.107459	0.321739	0.310617	-0.105901	0.309826	0.64519	0.172183	-0.0272564	0.540676	-0.44245	0.185037	-0.171832	0.17874	-1.30037
Clemastine fumarate	04G07	Clin Infect Dis. 1997 Oct 25(4):824-30	R06AA04	R	RESPIRATORY SYSTEM	R06	ANTIHISTAMINES FOR SYSTEMIC USE	R06A	ANTIHISTAMINES FOR SYSTEMIC USE	R06AA	Aminoalkyl ethers	R06AA04	Clemastine	Yes	0.970315	0.0894686	0.966832	0.111521	1.09054	0.171255	0.972025	0.150921	0.925237	0.573981	1.05616	0.0819997	0.973865	0.157114	0.950036	0.192577	1.02325	0.101576	1.01034	0.0799966	-0.428589	0.0894686	-0.50361	0.111521	0.245085	0.171255	-0.379201	0.150921	-0.341099	0.573981	0.572437	0.0819997	-0.0541571	0.157114	-0.425921
Oxytetracycline dihydrate	04G08	Dermatol Surg. 2012 Jul 38(7 Pt 1):1054-8	J01AA06	J	ANTIINFECTIVES FOR SYSTEMIC USE	J01	ANTIBACTERIALS FOR SYSTEMIC USE	J01A	TETRACYCLINES	J01AA	Tetracyclines	J01AA06	Oxytetracycline	Yes	0.920765	0.0479828	0.909778	0.0765663	0.920097	0.178791	0.938895	0.125703	1.21766	0.440806	0.980099	0.174946	0.929575	0.202351	0.961515	0.201659	1.10247	0.20992	1.03833	0.0475922	-0.721421	0.0479828	-0.856065	0.0765663	-0.80448	0.178791	-0.64837	0.125703	-0.0357284	0.440806	-0.0441932	0.174946	-0.430594	0.202351	-0.301069
Pimozide	04G09	J Clin Psychiatry. 1991 May 52(5):221-33	N05AG02	N	NERVOUS SYSTEM	N05	PSYCHOLEPTICS	N05A	ANTIPSYCHOTICS	N05AG	Diphenylbutylpiperidine derivatives	N05AG02	Pimozide	Yes	0.906034	0.206769	1.04583	0.249598	1.25066	0.319761	1.0554	0.132347	4.45662	1.61704	0.687498	0.125672	0.659095	0.138644	0.967354	0.116143	1.03648	0.153129	1.0758	0.10443	-0.808477	0.206769	-0.0155864	0.249598	1.23104	0.319761	0.298168	0.132347	3.34662	1.61704	-2.4162	0.125672	-2.72951	0.138644	-0.237564
Amodiaquin dihydrochloride dihydrate	04G10	Expert Opin Investig Drugs. 2007 Jul 16(7):1079-85	P01BA06	P	ANTIPARASITIC PRODUCTS, INSECTICIDES AND REPELLENTS	P01	ANTIPROTOZOALS	P01B	ANTIMALARIALS	P01BA	Aminoquinolines	P01BA06	Amodiaquine	Yes	0.945277	0.105718	0.968289	0.0941728	0.874261	0.152195	0.96645	0.203376	0.602288	0.180664	0.990634	0.178245	1.00821	0.145921	0.991268	0.217658	1.19946	0.298481	0.996191	0.0567291	-0.576558	0.105718	-0.494606	0.0941728	-1.08673	0.152195	-0.424497	0.203376	-0.678345	0.180664	0.0412127	0.178245	0.237791	0.145921	0.0225367
Mebeverine hydrochloride	04G11	World J Gastroenterol. 2010 Feb 7 16(5):547-53	A03AA04	A	ALIMENTARY TRACT AND METABOLISM	A03	DRUGS FOR FUNCTIONAL GASTROINTESTINAL DISORDERS	A03A	DRUGS FOR FUNCTIONAL GASTROINTESTINAL DISORDERS	A03AA	Synthetic anticholinergics, esters with tertiary amino group	A03AA04	Mebeverine	n/a	0.952587	0.118869	0.976486	0.154261	0.808796	0.0877948	0.984506	0.110032	0.925179	0.296524	0.955055	0.138617	1.01753	0.135653	0.963393	0.161074	1.05444	0.193459	1.03338	0.067972	-0.533355	0.118869	-0.443972	0.154261	-1.48985	0.0877948	-0.277802	0.110032	-0.34116	0.296524	-0.247217	0.138617	0.316973	0.135653	-0.280647
Ifenprodil tartrate	04H02	Curr Drug Targets. 2001 Sep 2(3):285-98	C04AX28	C	CARDIOVASCULAR SYSTEM	C04	PERIPHERAL VASODILATORS	C04A	PERIPHERAL VASODILATORS	C04AX	Other peripheral vasodilators	C04AX28	Ifenprodil	n/a	0.879085	0.0825036	1.00484	0.129859	0.993278	0.169594	0.924999	0.0967864	0.712284	0.331588	1.02195	0.135644	1.05563	0.101556	0.925447	0.178028	1.17564	0.137339	1.03066	0.0638645	-0.967739	0.0825036	-0.268833	0.129859	-0.353851	0.169594	-0.761275	0.0967864	-0.56348	0.331588	0.295098	0.135644	0.640787	0.101556	-0.69335
Flunarizine dihydrochloride	04H03	Drugs. 1989 Oct 38(4):481-99	N07CA03	N	NERVOUS SYSTEM	N07	OTHER NERVOUS SYSTEM DRUGS	N07C	ANTIVERTIGO PREPARATIONS	N07CA	Antivertigo preparations	N07CA03	Flunarizine	n/a	0.924741	0.0720369	0.949109	0.119984	1.27948	0.238008	1.15376	0.211834	1.21927	0.693094	0.939423	0.252573	0.925471	0.109643	0.914912	0.138313	1.01722	0.28484	1.06643	0.0999111	-0.697921	0.0720369	-0.613093	0.119984	1.40849	0.238008	1.09734	0.211834	-0.0340533	0.693094	-0.373934	0.252573	-0.465478	0.109643	-0.807938
Trifluoperazine dihydrochloride	04H04	J Postgrad Med. 1989 Jan 35(1):3-8	N05AB06	N	NERVOUS SYSTEM	N05	PSYCHOLEPTICS	N05A	ANTIPSYCHOTICS	N05AB	Phenothiazines with piperazine structure	N05AB06	Trifluoperazine	Yes	0.960941	0.112099	0.949973	0.107172	0.854707	0.18103	0.899539	0.152906	1.21975	0.542649	0.964307	0.160141	0.942423	0.15233	0.909996	0.188089	1.10106	0.255935	0.9702	0.11861	-0.483988	0.112099	-0.607753	0.107172	-1.20714	0.18103	-0.968123	0.152906	-0.0335517	0.542649	-0.172209	0.160141	-0.321392	0.15233	-0.861406
Enalapril maleate	04H05	Pharmacoeconomics. 1994 Aug 6(2):155-82	C09AA02	C	CARDIOVASCULAR SYSTEM	C09	AGENTS ACTING ON THE RENIN-ANGIOTENSIN SYSTEM	C09A	ACE INHIBITORS, PLAIN	C09AA	ACE inhibitors, plain	C09AA02	Enalapril	Yes	0.947345	0.0836096	0.937345	0.141331	0.935845	0.10427	0.992096	0.175572	0.704395	0.19226	0.989276	0.108782	1.03242	0.136787	0.879188	0.172775	1.00898	0.212562	0.997873	0.0652516	-0.564333	0.0836096	-0.685768	0.141331	-0.707505	0.10427	-0.216135	0.175572	-0.571718	0.19226	0.0302064	0.108782	0.443539	0.136787	-1.19648
Minocycline hydrochloride	04H06	Ther Drug Monit. 1982 4(2):137-45	J01AA08	J	ANTIINFECTIVES FOR SYSTEMIC USE	J01	ANTIBACTERIALS FOR SYSTEMIC USE	J01A	TETRACYCLINES	J01AA	Tetracyclines	J01AA08	Minocycline	Yes	0.927161	0.0753049	0.927073	0.0826384	0.974471	0.0830951	1.11378	0.201971	1.0201	0.197575	0.99882	0.0771311	1.03315	0.152457	0.955835	0.0990314	1.12584	0.0908507	1.03428	0.043365	-0.683617	0.0753049	-0.74922	0.0826384	-0.469659	0.0830951	0.772522	0.201971	-0.242033	0.197575	0.107574	0.0771311	0.449749	0.152457	-0.362842
Glibenclamide	04H07	Acta Diabetol. 1997 Dec 34(4):239-44	A10BB01	A	ALIMENTARY TRACT AND METABOLISM	A10	DRUGS USED IN DIABETES	A10B	BLOOD GLUCOSE LOWERING DRUGS, EXCL. INSULINS	A10BB	Sulfonylureas	A10BB01	Glibenclamide	Yes	0.965178	0.101944	1.032	0.0753177	0.960426	0.159476	0.993149	0.173761	0.804017	0.387616	1.03541	0.104674	1.06765	0.0985411	0.942572	0.122142	1.19403	0.131168	1.01727	0.0553728	-0.458946	0.101944	-0.101006	0.0753177	-0.556144	0.159476	-0.207581	0.173761	-0.467685	0.387616	0.40417	0.104674	0.742974	0.0985411	-0.507098
Guanethidine sulfate	04H08	J Clin Pharmacol. 1975 Nov-Dec 15(11-12):771-8	C02CC02	C	CARDIOVASCULAR SYSTEM	C02	ANTIHYPERTENSIVES	C02C	ANTIADRENERGIC AGENTS, PERIPHERALLY ACTING	C02CC	Guanidine derivatives	C02CC02	Guanethidine	Yes	0.932675	0.10334	0.98278	0.146998	0.979762	0.173524	1.02349	0.147568	0.862209	0.462749	1.0133	0.170597	1.06999	0.103286	1.01342	0.245289	1.09351	0.215285	1.02061	0.0616083	-0.651035	0.10334	-0.405087	0.146998	-0.437074	0.173524	0.0389214	0.147568	-0.406918	0.462749	0.224979	0.170597	0.762804	0.103286	0.263425
Fluphenazine dihydrochloride	04H11	J Clin Psychiatry. 1984 May 45(5 Pt 2):28-35	N05AB02	N	NERVOUS SYSTEM	N05	PSYCHOLEPTICS	N05A	ANTIPSYCHOTICS	N05AB	Phenothiazines with piperazine structure	N05AB02	Fluphenazine	Yes	0.923215	0.0933633	0.941238	0.122242	0.875141	0.161988	0.932546	0.0991311	1.03481	0.529154	1.08024	0.0992003	1.05221	0.157674	0.993185	0.20182	1.1926	0.22441	0.992408	0.0824643	-0.706938	0.0933633	-0.661719	0.122242	-1.08131	0.161988	-0.699953	0.0991311	-0.226676	0.529154	0.767587	0.0992003	0.611705	0.157674	0.0433823
Streptomycin sulfate	05A02	Clin Infect Dis. 1994 Jul 19(1):42-7	J01GA01	J	ANTIINFECTIVES FOR SYSTEMIC USE	J01	ANTIBACTERIALS FOR SYSTEMIC USE	J01G	AMINOGLYCOSIDE ANTIBACTERIALS	J01GA	Streptomycins	J01GA01	Streptomycin	Yes	0.928917	0.0792446	0.98987	0.16052	1.03639	0.263967	0.988137	0.202979	0.691132	0.216882	1.15389	0.11716	1.01508	0.134519	1.03694	0.1242	1.26801	0.227577	1.00861	0.0509354	-0.673243	0.0792446	-0.361292	0.16052	-0.0883558	0.263967	-0.248297	0.202979	-0.585568	0.216882	1.36466	0.11716	0.296174	0.134519	0.519311
Alfuzosin hydrochloride	05A03	Expert Opin Pharmacother. 2006 Apr 7(5):583-96	G04CA01	G	GENITO URINARY SYSTEM AND SEX HORMONES	G04	UROLOGICALS	G04C	DRUGS USED IN BENIGN PROSTATIC HYPERTROPHY	G04CA	Alpha-adrenoreceptor antagonists	G04CA01	Alfuzosin	Yes	0.927658	0.092998	0.978478	0.102871	0.997184	0.277545	0.934322	0.118651	1.2314	0.616418	0.991923	0.147111	1.0203	0.175685	1.01698	0.176016	1.13456	0.201712	1.00786	0.061043	-0.680682	0.092998	-0.431662	0.102871	-0.329796	0.277545	-0.68553	0.118651	-0.0213869	0.616418	0.0516643	0.147111	0.340515	0.175685	0.302235
Chlorpropamide	05A04	Am J Med. 1988 Jan 84(1):33-8	A10BB02	A	ALIMENTARY TRACT AND METABOLISM	A10	DRUGS USED IN DIABETES	A10B	BLOOD GLUCOSE LOWERING DRUGS, EXCL. INSULINS	A10BB	Sulfonylureas	A10BB02	Chlorpropamide	Yes	1.05697	0.114318	1.04498	0.0560513	1.13485	0.1177	1.15324	0.175343	1.09306	0.388945	1.12241	0.121381	0.999647	0.111006	1.18317	0.168203	0.891763	0.107163	1.00517	0.0330375	0.0835351	0.114318	-0.0208509	0.0560513	0.517908	0.1177	1.09312	0.175343	-0.165851	0.388945	1.10945	0.121381	0.164972	0.111006	2.10972
Phenylpropanolamine hydrochloride	05A05	Am J Clin Nutr. 1992 Jan 55(1 Suppl):206S-210S	R01BA01	R	RESPIRATORY SYSTEM	R01	NASAL PREPARATIONS	R01B	NASAL DECONGESTANTS FOR SYSTEMIC USE	R01BA	Sympathomimetics	R01BA01	Phenylpropanolamine	Yes	1.04755	0.103691	1.08564	0.132843	1.06398	0.125803	0.988546	0.134631	0.920805	0.293497	1.02039	0.127216	0.943814	0.155372	1.00067	0.159456	0.933903	0.18916	0.963178	0.0419826	0.0278393	0.103691	0.230317	0.132843	0.0815379	0.125803	-0.244973	0.134631	-0.345728	0.293497	0.282432	0.127216	-0.309569	0.155372	0.124763
Ascorbic acid	05A06	West J Med. 1980 Dec 133(6):485-92	A11GA01	A	ALIMENTARY TRACT AND METABOLISM	A11	VITAMINS	A11G	ASCORBIC ACID (VITAMIN C), INCL. COMBINATIONS	A11GA	Ascorbic acid (vitamin C), plain	A11GA01	Ascorbic acid (vit C)	Yes	1.01062	0.0781967	1.04622	0.144484	1.10858	0.169019	0.999352	0.193467	1.07924	0.328934	1.07783	0.172562	0.950981	0.116458	1.21643	0.194884	0.880388	0.204376	0.937058	0.043212	-0.190419	0.0781967	-0.013189	0.144484	0.35618	0.169019	-0.157183	0.193467	-0.180278	0.328934	0.748039	0.172562	-0.248658	0.116458	2.47146
Methyldopa (L,-)	05A07	Arch Intern Med. 1980 Jul 140(7):954-9	C02AB01	C	CARDIOVASCULAR SYSTEM	C02	ANTIHYPERTENSIVES	C02A	ANTIADRENERGIC AGENTS, CENTRALLY ACTING	C02AB	Methyldopa	C02AB01	Methyldopa (levorotatory)	Yes	1.00258	0.111932	0.998778	0.0551797	1.04465	0.175683	1.15358	0.107567	1.02898	0.182617	1.07412	0.161423	0.959939	0.0771091	0.976851	0.182467	0.882083	0.0982668	1.0185	0.0290828	-0.237919	0.111932	-0.306262	0.0551797	-0.0375272	0.175683	1.09584	0.107567	-0.232767	0.182617	0.717996	0.161423	-0.172516	0.0771091	-0.134272
Cefoperazone dihydrate	05A08	Rev Infect Dis. 1983 Mar-Apr 5 Suppl 1:S108-26	J01DD12	J	ANTIINFECTIVES FOR SYSTEMIC USE	J01	ANTIBACTERIALS FOR SYSTEMIC USE	J01D	OTHER BETA-LACTAM ANTIBACTERIALS	J01DD	Third-generation cephalosporins	J01DD12	Cefoperazone	Yes	1.04184	0.0766541	1.05086	0.16145	1.17147	0.216116	0.959059	0.162177	1.2013	0.22996	1.07202	0.119728	0.949729	0.124811	1.09407	0.257019	0.888246	0.0730467	0.934588	0.0635024	-0.00588811	0.0766541	0.0154866	0.16145	0.743431	0.216116	-0.484551	0.162177	-0.0528149	0.22996	0.70099	0.119728	-0.2593	0.124811	1.14059
Tacrine hydrochloride	05A10	Age Ageing. 1998 Mar 27(2):161-79.	N06DA01	N	NERVOUS SYSTEM	N06	PSYCHOANALEPTICS	N06D	ANTI-DEMENTIA DRUGS	N06DA	Anticholinesterases	N06DA01	Tacrine	Yes	1.00242	0.064949	1.06121	0.093542	1.11167	0.184721	0.979475	0.212229	1.0863	0.334452	1.03382	0.156614	0.993403	0.144575	0.975027	0.191588	1.01711	0.236192	0.978802	0.0590159	-0.238843	0.064949	0.0793929	0.093542	0.375157	0.184721	-0.318674	0.212229	-0.17291	0.334452	0.391328	0.156614	0.111904	0.144575	-0.154109
Bisoprolol fumarate	05A11	Vasc Health Risk Manag. 2007 3(4):431-9	C07AB07	C	CARDIOVASCULAR SYSTEM	C07	BETA BLOCKING AGENTS	C07A	BETA BLOCKING AGENTS	C07AB	Beta blocking agents, selective	C07AB07	Bisoprolol	Yes	0.94	0.0871027	1.05761	0.111587	0.92329	0.145336	0.968791	0.111645	1.20132	0.411311	1.09623	0.127965	1.05378	0.0951157	0.986942	0.157312	1.05179	0.204189	1.04387	0.0654138	-0.607742	0.0871027	0.0571814	0.111587	-0.78482	0.145336	-0.405475	0.111645	-0.0527959	0.411311	0.897276	0.127965	0.62507	0.0951157	-0.0245128
Practolol	05B03	Int J Immunopharmacol. 1979 1(1):9-16	C07AB01	C	CARDIOVASCULAR SYSTEM	C07	BETA BLOCKING AGENTS	C07A	BETA BLOCKING AGENTS	C07AB	Beta blocking agents, selective	C07AB01	Practolol	n/a	0.980376	0.0842703	1.05265	0.0777439	0.877757	0.0968192	0.893889	0.0876715	1.01171	0.362789	1.04354	0.0866884	0.928688	0.0896907	1.14656	0.226413	1.06357	0.1023	1.01513	0.0512344	-0.369128	0.0842703	0.0265384	0.0777439	-1.0652	0.0968192	-1.01403	0.0876715	-0.250794	0.362789	0.470135	0.0866884	-0.438132	0.0896907	1.71153
Zidovudine, AZT	05B04	Paediatr Drugs. 2002 4(8):515-53	J05AF01	J	ANTIINFECTIVES FOR SYSTEMIC USE	J05	ANTIVIRALS FOR SYSTEMIC USE	J05A	DIRECT ACTING ANTIVIRALS	J05AF	Nucleoside and nucleotide reverse transcriptase inhibitors	J05AF01	Zidovudine	Yes	1.00372	0.0641097	0.978018	0.0854852	0.960087	0.15195	0.878773	0.130689	0.999709	0.407559	1.12146	0.136406	1.0079	0.056113	1.05778	0.180525	1.03901	0.139037	1.03257	0.0568587	-0.231157	0.0641097	-0.434508	0.0854852	-0.558233	0.15195	-1.13684	0.130689	-0.263331	0.407559	1.10173	0.136406	0.235094	0.056113	0.745925
Sulfisoxazole	05B05	Clin Infect Dis. 1996 Jan 22(1):143-5	J01EB05	J	ANTIINFECTIVES FOR SYSTEMIC USE	J01	ANTIBACTERIALS FOR SYSTEMIC USE	J01E	SULFONAMIDES AND TRIMETHOPRIM	J01EB	Short-acting sulfonamides	J01EB05	Sulfafurazole	Yes	0.938196	0.0855448	1.00118	0.120582	0.969019	0.0643237	0.854415	0.109574	0.974952	0.368994	1.08179	0.104565	1.0004	0.0466931	1.13713	0.166804	0.959513	0.121862	1.0228	0.0476951	-0.618404	0.0855448	-0.291431	0.120582	-0.50323	0.0643237	-1.33475	0.109574	-0.289183	0.368994	0.780157	0.104565	0.171412	0.0466931	1.60896
Chlormezanone	05B07	J R Coll Gen Pract. 1982 Dec 32(245):753-7	M03BB02	M	MUSCULO-SKELETAL SYSTEM	M03	MUSCLE RELAXANTS	M03B	MUSCLE RELAXANTS, CENTRALLY ACTING AGENTS	M03BB	Oxazol, thiazine, and triazine derivatives	M03BB02	Chlormezanone	Yes	0.947403	0.0471174	1.03073	0.0841663	1.00841	0.200878	0.879735	0.0975401	1.15416	0.457434	1.12493	0.198932	0.965318	0.119025	1.03223	0.169251	1.12114	0.149801	1.07174	0.0432311	-0.563996	0.0471174	-0.108898	0.0841663	-0.260671	0.200878	-1.12903	0.0975401	-0.10204	0.457434	1.12988	0.198932	-0.126801	0.119025	0.46806
Procainamide hydrochloride	05B08	Heart Dis Stroke. 1993 Nov-Dec 2(6):473-6	C01BA02	C	CARDIOVASCULAR SYSTEM	C01	CARDIAC THERAPY	C01B	ANTIARRHYTHMICS, CLASS I AND III	C01BA	Antiarrhythmics, class Ia	C01BA02	Procainamide	Yes	0.950694	0.0983446	1.2594	0.425313	1.08439	0.33101	1.1723	0.613741	0.949626	0.476797	1.08986	0.166067	1.12854	0.410122	0.949623	0.170783	0.96626	0.135841	1.03353	0.0689501	-0.544545	0.0983446	1.30376	0.425313	0.207171	0.33101	1.24796	0.613741	-0.315631	0.476797	0.845563	0.166067	1.26048	0.410122	-0.430412
Guanfacine hydrochloride	05B10	Yale J Biol Med. 2012 Mar 85(1):45-58	C02AC02	C	CARDIOVASCULAR SYSTEM	C02	ANTIHYPERTENSIVES	C02A	ANTIADRENERGIC AGENTS, CENTRALLY ACTING	C02AC	Imidazoline receptor agonists	C02AC02	Guanfacine	Yes	0.960252	0.116058	0.995743	0.107534	1.11641	0.373094	1.04624	0.163985	0.827207	0.151997	1.14781	0.17033	1.00307	0.0952279	1.01014	0.285166	0.917809	0.237253	1.03954	0.069122	-0.488057	0.116058	-0.325009	0.107534	0.404362	0.373094	0.22374	0.163985	-0.443469	0.151997	1.31534	0.17033	0.194076	0.0952279	0.227789
Domperidone	05B11	Ann Pharmacother. 1999 Apr 33(4):429-40	A03FA03	A	ALIMENTARY TRACT AND METABOLISM	A03	DRUGS FOR FUNCTIONAL GASTROINTESTINAL DISORDERS	A03F	PROPULSIVES	A03FA	Propulsives	A03FA03	Domperidone	n/a	0.934557	0.0665451	0.992047	0.102982	1.00176	0.119122	0.967607	0.183067	0.856897	0.335941	1.08967	0.217204	0.976521	0.0964913	1.11902	0.238292	0.95158	0.122979	1.0273	0.0539751	-0.639909	0.0665451	-0.347838	0.102982	-0.301592	0.119122	-0.415097	0.183067	-0.412465	0.335941	0.844031	0.217204	-0.0315831	0.0964913	1.41205
Furosemide	05C02	Pharmacol Res. 1998 May 37(5):409-19	C03CA01	C	CARDIOVASCULAR SYSTEM	C03	DIURETICS	C03C	HIGH-CEILING DIURETICS	C03CA	Sulfonamides, plain	C03CA01	Furosemide	Yes	1.00783	0.0803239	1.02232	0.0691732	1.01353	0.148537	0.90514	0.0729133	0.866812	0.129451	1.02774	0.150818	0.890688	0.0634334	1.10915	0.118081	1.12813	0.17107	1.003	0.0457149	-0.20688	0.0803239	-0.160837	0.0691732	-0.229172	0.148537	-0.922619	0.0729133	-0.40211	0.129451	0.342055	0.150818	-0.761109	0.0634334	1.30461
Methapyrilene hydrochloride	05C03	Clin Pharmacol Ther. 1981 Apr 29(4):527-32	R06AC05	R	RESPIRATORY SYSTEM	R06	ANTIHISTAMINES FOR SYSTEMIC USE	R06A	ANTIHISTAMINES FOR SYSTEMIC USE	R06AC	Substituted ethylene diamines	R06AC05	Methapyrilene	n/a	0.988764	0.0783204	0.978768	0.133452	1.02102	0.246191	0.977546	0.215848	0.983643	0.371666	1.04443	0.139532	0.935879	0.0709886	1.10238	0.188382	1.06858	0.21055	1.02922	0.034662	-0.319558	0.0783204	-0.429871	0.133452	-0.183024	0.246191	-0.33435	0.215848	-0.280108	0.371666	0.477344	0.139532	-0.377015	0.0709886	1.23098
Desipramine hydrochloride	05C04	Curr Drug Saf. 2013 Jul 8(3):169-74	N06AA01	N	NERVOUS SYSTEM	N06	PSYCHOANALEPTICS	N06A	ANTIDEPRESSANTS	N06AA	Non-selective monoamine reuptake inhibitors	N06AA01	Desipramine	Yes	0.97018	0.0899194	1.03709	0.101956	0.972593	0.11306	0.929629	0.13063	0.966049	0.261368	1.01897	0.108547	0.973406	0.124914	1.18735	0.249638	1.17756	0.219282	0.997797	0.0716318	-0.429386	0.0899194	-0.0695654	0.101956	-0.481224	0.11306	-0.723653	0.13063	-0.298481	0.261368	0.270893	0.108547	-0.0580627	0.124914	2.15517
Clenbuterol hydrochloride	05C06	Med Sci Sports Exerc. 1995 Aug 27(8):1118-21	R03AC14	R	RESPIRATORY SYSTEM	R03	DRUGS FOR OBSTRUCTIVE AIRWAY DISEASES	R03A	ADRENERGICS, INHALANTS	R03AC	Selective beta-2-adrenoreceptor agonists	R03AC14	Clenbuterol	n/a	0.953919	0.146871	1.04846	0.117011	1.01057	0.253626	1.08937	0.176665	1.04374	0.324943	1.0549	0.167917	1.09964	0.165475	1.16324	0.235144	1.026	0.138783	1.04835	0.0737158	-0.525484	0.146871	0.000632322	0.117011	-0.247373	0.253626	0.57417	0.176665	-0.217347	0.324943	0.562156	0.167917	1.01482	0.165475	1.89292
Maprotiline hydrochloride	05C07	J Int Med Res. 1979 7(5):391-400	N06AA21	N	NERVOUS SYSTEM	N06	PSYCHOANALEPTICS	N06A	ANTIDEPRESSANTS	N06AA	Non-selective monoamine reuptake inhibitors	N06AA21	Maprotiline	Yes	1.05461	0.102134	1.13704	0.154374	1.04069	0.245444	0.982952	0.119645	1.27592	0.489555	0.957602	0.102976	1.02679	0.14006	1.16593	0.245059	0.926538	0.163002	0.952056	0.0872145	0.0695623	0.102134	0.547867	0.154374	-0.0618962	0.245444	-0.290428	0.119645	0.0251062	0.489555	-0.226565	0.102976	0.395677	0.14006	1.92217
Thioguanosine	05C08	2-Amino-6-mercaptopurine-9-D-riboside hydrate	L01BB03	L	ANTINEOPLASTIC AND IMMUNOMODULATING AGENTS	L01	ANTINEOPLASTIC AGENTS	L01B	ANTIMETABOLITES	L01BB	Purine analogues	L01BB03	Tioguanine	n/a	1.05235	0.117724	1.00183	0.142847	1.01709	0.239932	1.0022	0.13989	1.00631	0.377967	1.02994	0.0992854	1.01331	0.0890898	0.986645	0.117981	1.01046	0.151875	1.00027	0.0846789	0.0562518	0.117724	-0.287404	0.142847	-0.207192	0.239932	-0.134019	0.13989	-0.256432	0.377967	0.35987	0.0992854	0.281136	0.0890898	-0.0277441
Chlorprothixene hydrochloride	05C09	J Clin Psychiatry. 1989 Nov 50(11):424-7	N05AF03	N	NERVOUS SYSTEM	N05	PSYCHOLEPTICS	N05A	ANTIPSYCHOTICS	N05AF	Thioxanthene derivatives	N05AF03	Chlorprothixene	Yes	0.990971	0.119703	1.09617	0.140237	1.00536	0.17571	0.991382	0.195911	0.889879	0.230931	1.03397	0.130605	1.03395	0.077275	0.985518	0.124429	0.921905	0.151434	1.00023	0.0488747	-0.306513	0.119703	0.295371	0.140237	-0.27944	0.17571	-0.221931	0.195911	-0.378022	0.230931	0.392532	0.130605	0.456561	0.077275	-0.0400048
Ritodrine hydrochloride	05C10	Pharmacoepidemiol Drug Saf. 2006 Nov 15(11):813-22	G02CA01	G	GENITO URINARY SYSTEM AND SEX HORMONES	G02	OTHER GYNECOLOGICALS	G02C	OTHER GYNECOLOGICALS	G02CA	Sympathomimetics, labour repressants	G02CA01	Ritodrine	Yes	1.03666	0.166026	1.03939	0.168943	1.04529	0.258325	0.947669	0.210733	1.02763	0.277799	0.960225	0.158934	0.943302	0.137884	1.06529	0.217271	0.894246	0.102748	1.01436	0.0836463	-0.0364953	0.166026	-0.0554061	0.168943	-0.0335694	0.258325	-0.577086	0.210733	-0.234171	0.277799	-0.205301	0.158934	-0.313928	0.137884	0.827584
Clozapine	05C11	ACS Chem Neurosci. 2013 Jul 17 4(7):1018-25	N05AH02	N	NERVOUS SYSTEM	N05	PSYCHOLEPTICS	N05A	ANTIPSYCHOTICS	N05AH	Diazepines, oxazepines and thiazepines	N05AH02	Clozapine	Yes	0.934088	0.0944604	1.01545	0.144844	0.900485	0.14828	0.889931	0.102516	0.792347	0.19614	1.04128	0.0932617	1.05713	0.0850403	1.00704	0.17316	1.20375	0.292729	1.03232	0.0414897	-0.642682	0.0944604	-0.20327	0.144844	-0.925244	0.14828	-1.04618	0.102516	-0.479872	0.19614	0.451792	0.0932617	0.653511	0.0850403	0.194048
Chlorthalidone	05D02	Arzneimittelforschung. 2010 60(10):612-6	C03BA04	C	CARDIOVASCULAR SYSTEM	C03	DIURETICS	C03B	LOW-CEILING DIURETICS, EXCL. THIAZIDES	C03BA	Sulfonamides, plain	C03BA04	Chlortalidone	Yes	0.963342	0.11056	1.06713	0.142307	1.06233	0.0938332	0.95124	0.0996667	1.04484	0.225372	0.983388	0.138954	1.09445	0.0771157	1.13767	0.249365	1.1021	0.227188	0.994201	0.0807839	-0.469797	0.11056	0.115995	0.142307	0.0713572	0.0938332	-0.548074	0.0996667	-0.216198	0.225372	-0.0175248	0.138954	0.970706	0.0771157	1.61489
Dobutamine hydrochloride	05D03	J Cardiovasc Magn Reson. 2010 Oct 26 12:59	C01CA07	C	CARDIOVASCULAR SYSTEM	C01	CARDIAC THERAPY	C01C	CARDIAC STIMULANTS EXCL. CARDIAC GLYCOSIDES	C01CA	Adrenergic and dopaminergic agents	C01CA07	Dobutamine	Yes	0.941348	0.101813	1.05212	0.0752082	0.993034	0.200774	0.952516	0.147186	0.819766	0.228887	1.02111	0.179894	0.976511	0.102353	1.09973	0.139358	0.973446	0.114032	0.990335	0.0820885	-0.599779	0.101813	0.0232717	0.0752082	-0.35535	0.200774	-0.537707	0.147186	-0.451239	0.228887	0.28827	0.179894	-0.0316645	0.102353	1.20215
Moclobemide	05D04	CNS Drug Rev. 2003 Spring 9(1):97-140	N06AG02	N	NERVOUS SYSTEM	N06	PSYCHOANALEPTICS	N06A	ANTIDEPRESSANTS	N06AG	Monoamine oxidase A inhibitors	N06AG02	Moclobemide	n/a	0.961033	0.093926	0.976086	0.0914457	0.962915	0.122804	0.979536	0.151338	0.890066	0.256294	1.07596	0.0934416	0.952098	0.135838	1.03554	0.184184	1.08385	0.271659	1.04665	0.0633817	-0.483445	0.093926	-0.446443	0.0914457	-0.540819	0.122804	-0.318177	0.151338	-0.377827	0.256294	0.732878	0.0934416	-0.239162	0.135838	0.504088
Clopamide	05D05	Clin Pharmacol Ther. 1987 Sep 42(3):299-304	C03BA03	C	CARDIOVASCULAR SYSTEM	C03	DIURETICS	C03B	LOW-CEILING DIURETICS, EXCL. THIAZIDES	C03BA	Sulfonamides, plain	C03BA03	Clopamide	n/a	0.943822	0.150414	1.01597	0.114913	0.89463	0.180204	0.946271	0.138195	0.881063	0.198694	1.0201	0.0982696	0.992398	0.0986503	0.983093	0.121207	0.923483	0.119991	1.02234	0.0888797	-0.585156	0.150414	-0.200072	0.114913	-0.961298	0.180204	-0.588442	0.138195	-0.387229	0.198694	0.280057	0.0982696	0.103359	0.0986503	-0.0663762
Adenosine 5'-monophosphate monohydrate	05D07	Int J Obes (Lond). 2008 Sep 32 Suppl 4:S13-7	C01EB10	C	CARDIOVASCULAR SYSTEM	C01	CARDIAC THERAPY	C01E	OTHER CARDIAC PREPARATIONS	C01EB	Other cardiac preparations	C01EB10	Adenosine	n/a	0.971802	0.160109	0.959691	0.0901198	1.01085	0.204487	0.964748	0.137104	0.935537	0.255562	1.03301	0.161728	1.02466	0.128439	1.02351	0.184785	0.992841	0.186031	1.02296	0.0681523	-0.419799	0.160109	-0.547724	0.0901198	-0.245619	0.204487	-0.438325	0.137104	-0.330343	0.255562	0.384742	0.161728	0.377533	0.128439	0.373218
Amoxicillin	05D08	PLoS One. 2013 Jun 25 8(6):e66232	J01CA04	J	ANTIINFECTIVES FOR SYSTEMIC USE	J01	ANTIBACTERIALS FOR SYSTEMIC USE	J01C	BETA-LACTAM ANTIBACTERIALS, PENICILLINS	J01CA	Penicillins with extended spectrum	J01CA04	Amoxicillin	Yes	0.985417	0.136074	1.08981	0.195045	0.982835	0.209557	1.07585	0.189437	1.12886	0.423962	0.928342	0.11852	0.992872	0.14239	1.03143	0.171701	1.10693	0.210086	0.986915	0.107836	-0.339339	0.136074	0.256116	0.195045	-0.418152	0.209557	0.464329	0.189437	-0.128466	0.423962	-0.463765	0.11852	0.107392	0.14239	0.459372
Dextromethorphan hydrobromide monohydrate	05D10	Neurologist. 2007 Sep 13(5):272-93	R05DA09	R	RESPIRATORY SYSTEM	R05	COUGH AND COLD PREPARATIONS	R05D	COUGH SUPPRESSANTS, EXCL. COMBINATIONS WITH EXPECTORANTS	R05DA	Opium alkaloids and derivatives	R05DA09	Dextromethorphan	Yes	1.01412	0.138761	1.06523	0.156198	0.86986	0.110406	0.951469	0.106096	1.02891	0.228672	0.912647	0.193535	0.90692	0.124418	1.11944	0.200929	1.05523	0.236536	0.987079	0.0544293	-0.169736	0.138761	0.104249	0.156198	-1.11383	0.110406	-0.546213	0.106096	-0.232832	0.228672	-0.590999	0.193535	-0.623149	0.124418	1.41654
Droperidol	05D11	J Clin Psychiatry. 1999 Oct 60(10):664-7	N05AD08	N	NERVOUS SYSTEM	N05	PSYCHOLEPTICS	N05A	ANTIPSYCHOTICS	N05AD	Butyrophenone derivatives	N05AD08	Droperidol	Yes	1.06936	0.0985069	1.00437	0.0969345	0.969498	0.201323	0.873033	0.142851	1.37819	0.421352	0.84846	0.120232	0.849569	0.143346	1.01121	0.0938693	0.97599	0.135742	0.968221	0.0684745	0.156772	0.0985069	-0.271745	0.0969345	-0.500283	0.201323	-1.18348	0.142851	0.131903	0.421352	-1.11134	0.120232	-1.11059	0.143346	0.239436
Bambuterol hydrochloride	05E02	Agents Actions Suppl. 1991 34:71-8	R03CC12	R	RESPIRATORY SYSTEM	R03	DRUGS FOR OBSTRUCTIVE AIRWAY DISEASES	R03C	ADRENERGICS FOR SYSTEMIC USE	R03CC	Selective beta-2-adrenoreceptor agonists	R03CC12	Bambuterol	Yes	0.997394	0.113104	1.02778	0.139469	0.885811	0.144861	0.934983	0.121435	0.9247	0.307145	0.890429	0.100875	0.940239	0.0776457	0.992923	0.182554	0.900275	0.160767	0.963198	0.0693567	-0.268559	0.113104	-0.127085	0.139469	-1.0156	0.144861	-0.680153	0.121435	-0.34166	0.307145	-0.771113	0.100875	-0.339955	0.0776457	0.04054
Betamethasone	05E03	Expert Opin Pharmacother. 2006 Apr 7(5):597-606	H02AB01	H	SYSTEMIC HORMONAL PREPARATIONS, EXCL. SEX HORMONES AND INSULINS	H02	CORTICOSTEROIDS FOR SYSTEMIC USE	H02A	CORTICOSTEROIDS FOR SYSTEMIC USE, PLAIN	H02AB	Glucocorticoids	H02AB01	Betamethasone	Yes	1.00075	0.110795	1.07638	0.0654383	1.04616	0.230391	1.22338	0.274139	1.20444	0.314362	1.10993	0.211339	1.23428	0.224311	1.13949	0.262439	1.02293	0.167979	1.00109	0.059289	-0.248711	0.110795	0.173114	0.0654383	-0.0281958	0.230391	1.66296	0.274139	-0.0495312	0.314362	1.00829	0.211339	2.15921	0.224311	1.63463
Colchicine	05E04	Antiinflamm Antiallergy Agents Med Chem. 2013 Mar 12(1):14-23	M04AC01	M	MUSCULO-SKELETAL SYSTEM	M04	ANTIGOUT PREPARATIONS	M04A	ANTIGOUT PREPARATIONS	M04AC	Preparations with no effect on uric acid metabolism	M04AC01	Colchicine	Yes	1.0867	0.185296	1.02426	0.148421	0.892001	0.171936	0.867602	0.136438	1.1997	0.469476	0.793875	0.179364	0.860085	0.0846689	0.983846	0.199217	1.12848	0.171515	0.964236	0.100402	0.259222	0.185296	-0.148832	0.148421	-0.977491	0.171936	-1.2276	0.136438	-0.0544818	0.469476	-1.55384	0.179364	-1.02122	0.0846689	-0.0581908
Metergoline	05E05	Br Med J (Clin Res Ed). 1985 Jun 15 290(6484):1783-4	G02CB05	G	GENITO URINARY SYSTEM AND SEX HORMONES	G02	OTHER GYNECOLOGICALS	G02C	OTHER GYNECOLOGICALS	G02CB	Prolactine inhibitors	G02CB05	Metergoline	n/a	0.986187	0.0913725	0.99258	0.120026	1.01834	0.289913	1.0102	0.213251	0.977256	0.480246	0.989662	0.153628	1.00346	0.11917	1.17138	0.105357	1.16574	0.124355	1.00378	0.0594766	-0.334789	0.0913725	-0.344549	0.120026	-0.199544	0.289913	-0.0690844	0.213251	-0.286777	0.480246	0.0333289	0.153628	0.197412	0.11917	1.98151
Brinzolamide	05E06	Expert Opin Pharmacother. 2008 Mar 9(4):653-62	S01EC04	S	SENSORY ORGANS	S01	OPHTHALMOLOGICALS	S01E	ANTIGLAUCOMA PREPARATIONS AND MIOTICS	S01EC	Carbonic anhydrase inhibitors	S01EC04	Brinzolamide	Yes	1.14384	0.266971	1.04681	0.154647	1.19058	0.264832	1.25944	0.233692	1.46559	0.7131	1.05199	0.21894	1.05354	0.167512	1.12145	0.237926	1.12375	0.121638	1.00347	0.0917684	0.596923	0.266971	-0.0095612	0.154647	0.861076	0.264832	1.95596	0.233692	0.223178	0.7131	0.538627	0.21894	0.622993	0.167512	1.4384
Ambroxol hydrochloride	05E07	Expert Opin Drug Metab Toxicol. 2008 Aug 4(8):1119-29	R05CB06	R	RESPIRATORY SYSTEM	R05	COUGH AND COLD PREPARATIONS	R05C	EXPECTORANTS, EXCL. COMBINATIONS WITH COUGH SUPPRESSANTS	R05CB	Mucolytics	R05CB06	Ambroxol	n/a	1.0054	0.119186	1.00024	0.114456	0.909651	0.170069	1.03461	0.201858	1.04805	0.27694	0.943279	0.128702	0.9945	0.203462	1.15284	0.120939	1.15222	0.164111	0.998408	0.0629938	-0.221245	0.119186	-0.29725	0.114456	-0.868803	0.170069	0.129238	0.201858	-0.212853	0.27694	-0.342681	0.128702	0.121228	0.203462	1.77988
Benfluorex	05E08	Diabetes Metab Rev. 1993 Nov 9 Suppl 1:19S-27S	A10BX06	A	ALIMENTARY TRACT AND METABOLISM	A10	DRUGS USED IN DIABETES	A10B	BLOOD GLUCOSE LOWERING DRUGS, EXCL. INSULINS	A10BX	Other blood glucose lowering drugs, excl. insulins	A10BX06	Benfluorex	n/a	1.01222	0.157288	1.0757	0.186871	1.03285	0.139155	1.00994	0.197858	0.84271	0.227751	1.02336	0.158413	0.980319	0.0956035	1.14578	0.2011	1.09364	0.156151	0.973291	0.0517098	-0.180965	0.157288	0.168932	0.186871	-0.110152	0.139155	-0.0711471	0.197858	-0.42728	0.227751	0.306477	0.158413	0.000700693	0.0956035	1.70311
Bepridil hydrochloride	05E09	Drugs. 1992 Nov 44(5):835-57	C08EA02	C	CARDIOVASCULAR SYSTEM	C08	CALCIUM CHANNEL BLOCKERS	C08E	NON-SELECTIVE CALCIUM CHANNEL BLOCKERS	C08EA	Phenylalkylamine derivatives	C08EA02	Bepridil	Yes	0.969707	0.1371	1.01592	0.158922	0.965976	0.0775293	1.03277	0.266991	0.939863	0.407709	1.04791	0.15126	1.00543	0.110191	1.02278	0.146222	1.08578	0.253901	1.05239	0.0781969	-0.432179	0.1371	-0.200349	0.158922	-0.521968	0.0775293	0.1143	0.266991	-0.325826	0.407709	0.505537	0.15126	0.214165	0.110191	0.365322
Meloxicam	05E10	Expert Opin Pharmacother. 2005 Oct 6(12):2117-40	M01AC06	M	MUSCULO-SKELETAL SYSTEM	M01	ANTIINFLAMMATORY AND ANTIRHEUMATIC PRODUCTS	M01A	ANTIINFLAMMATORY AND ANTIRHEUMATIC PRODUCTS, NON-STEROIDS	M01AC	Oxicams	M01AC06	Meloxicam	Yes	1.75312	0.123598	1.76602	0.0446023	1.43593	0.262741	1.13762	0.181984	6.32865	2.20061	0.693107	0.254626	0.663098	0.207725	0.815981	0.105463	0.98789	0.170164	0.783237	0.034633	4.19763	0.123598	4.4334	0.0446023	2.37187	0.262741	0.966177	0.181984	5.30152	2.20061	-2.37073	0.254626	-2.69548	0.207725	-1.88394
Ketotifen fumarate	05F02	Drugs. 1990 Sep 40(3):412-48	R06AX17	R	RESPIRATORY SYSTEM	R06	ANTIHISTAMINES FOR SYSTEMIC USE	R06A	ANTIHISTAMINES FOR SYSTEMIC USE	R06AX	Other antihistamines for systemic use	R06AX17	Ketotifen	Yes	0.938724	0.112913	0.957083	0.0854886	0.928004	0.120643	0.971541	0.15416	0.990801	0.295032	1.07524	0.127372	1.03725	0.155707	0.970045	0.172386	1.05194	0.164851	1.04951	0.0561915	-0.615287	0.112913	-0.563834	0.0854886	-0.755792	0.120643	-0.383139	0.15416	-0.272633	0.295032	0.727044	0.127372	0.484617	0.155707	-0.20829
Debrisoquin sulfate	05F03	Arch Intern Med. 1991 Oct 151(10):1985-92	C02CC04	C	CARDIOVASCULAR SYSTEM	C02	ANTIHYPERTENSIVES	C02C	ANTIADRENERGIC AGENTS, PERIPHERALLY ACTING	C02CC	Guanidine derivatives	C02CC04	Debrisoquine	n/a	1.00266	0.112298	1.01735	0.0992773	0.825052	0.141374	0.921444	0.149047	1.01914	0.243934	0.975809	0.145353	0.984886	0.124719	1.10884	0.275053	0.950267	0.23569	0.991364	0.0644626	-0.237459	0.112298	-0.191515	0.0992773	-1.38974	0.141374	-0.790152	0.149047	-0.243038	0.243934	-0.0789666	0.145353	0.0395115	0.124719	1.30126
Amethopterin (R,S)	05F04	Drug Metab Pharmacokinet. 2007 Feb 25 22(1):33-40	L01BA01	L	ANTINEOPLASTIC AND IMMUNOMODULATING AGENTS	L01	ANTINEOPLASTIC AGENTS	L01B	ANTIMETABOLITES	L01BA	Folic acid analogues	L01BA01	Methotrexate	n/a	1.00531	0.127638	1.05582	0.145289	0.940686	0.114816	1.01538	0.1874	1.28729	0.486297	0.980579	0.178627	1.01222	0.111897	1.16335	0.149653	1.16374	0.113529	0.964946	0.0536475	-0.221762	0.127638	0.0461134	0.145289	-0.677701	0.114816	-0.0269282	0.1874	0.0369818	0.486297	-0.0402975	0.178627	0.271868	0.111897	1.89419
Methylergometrine maleate	05F05	Infect Dis Obstet Gynecol. 2000	G02AB01	G	GENITO URINARY SYSTEM AND SEX HORMONES	G02	OTHER GYNECOLOGICALS	G02A	UTEROTONICS	G02AB	Ergot alkaloids	G02AB01	Methylergometrine	n/a	1.06988	0.157749	1.02617	0.0851357	0.98381	0.197923	1.00129	0.17865	1.1204	0.455494	0.887802	0.16352	0.967184	0.148381	1.21916	0.256967	1.07227	0.215536	0.971314	0.0696058	0.159813	0.157749	-0.137026	0.0851357	-0.412152	0.197923	-0.141466	0.17865	-0.137301	0.455494	-0.792409	0.16352	-0.110942	0.148381	2.50119
Clofazimine	05F07	J Antimicrob Chemother. 2012 Feb 67(2):290-8	J04BA01	J	ANTIINFECTIVES FOR SYSTEMIC USE	J04	ANTIMYCOBACTERIALS	J04B	DRUGS FOR TREATMENT OF LEPRA	J04BA	Drugs for treatment of lepra	J04BA01	Clofazimine	Yes	0.968253	0.150638	0.954578	0.0684864	1.00791	0.168377	1.01287	0.120563	1.02398	0.288267	1.09691	0.199887	1.01805	0.146067	1.22609	0.272142	1.05598	0.205461	1.02284	0.0687856	-0.440776	0.150638	-0.579309	0.0684864	-0.263719	0.168377	-0.0473601	0.120563	-0.237989	0.288267	0.902767	0.199887	0.32142	0.146067	2.57656
Nafronyl oxalate	05F08	BMJ. 2009 Mar 10 338:b603	C04AX21	C	CARDIOVASCULAR SYSTEM	C04	PERIPHERAL VASODILATORS	C04A	PERIPHERAL VASODILATORS	C04AX	Other peripheral vasodilators	C04AX21	Naftidrofuryl	n/a	1.00579	0.160567	1.08192	0.18621	0.906626	0.17595	1.03153	0.1093	1.2027	0.630816	0.985828	0.104825	0.904411	0.125221	1.04399	0.161954	0.915074	0.280136	0.968119	0.120469	-0.218943	0.160567	0.207366	0.18621	-0.88743	0.17595	0.104217	0.1093	-0.0513492	0.630816	0.00225051	0.104825	-0.644476	0.125221	0.596009
Bezafibrate	05F09	Vasc Health Risk Manag. 2008 4(1):131-41	C10AB02	C	CARDIOVASCULAR SYSTEM	C10	LIPID MODIFYING AGENTS	C10A	LIPID MODIFYING AGENTS, PLAIN	C10AB	Fibrates	C10AB02	Bezafibrate	n/a	0.959866	0.10789	0.972052	0.154592	1.09308	0.324663	1.08557	0.254128	0.841646	0.272521	1.0394	0.161588	0.937117	0.134932	1.01184	0.114245	0.98042	0.194876	1.03122	0.0641453	-0.49034	0.10789	-0.471359	0.154592	0.260739	0.324663	0.543339	0.254128	-0.42839	0.272521	0.436553	0.161588	-0.366492	0.134932	0.246258
Nefazodone hydrochloride	05F10	J Psychosoc Nurs Ment Health Serv. 2000 Aug 38(8):20-5	N06AX06	N	NERVOUS SYSTEM	N06	PSYCHOANALEPTICS	N06A	ANTIDEPRESSANTS	N06AX	Other antidepressants	N06AX06	Nefazodone	Yes	0.997574	0.116859	0.980994	0.120692	1.0148	0.264267	1.05966	0.235983	0.987478	0.425547	1.00241	0.235831	1.0894	0.0948414	0.957481	0.166887	1.04313	0.221526	1.00924	0.05117	-0.267492	0.116859	-0.416122	0.120692	-0.221316	0.264267	0.332775	0.235983	-0.276103	0.425547	0.136665	0.235831	0.927809	0.0948414	-0.344942
Clebopride maleate	05F11	Ital J Gastroenterol. 1991 Jan 23(1):1-4.	A03FA06	A	ALIMENTARY TRACT AND METABOLISM	A03	DRUGS FOR FUNCTIONAL GASTROINTESTINAL DISORDERS	A03F	PROPULSIVES	A03FA	Propulsives	A03FA06	Clebopride	n/a	0.930968	0.124016	0.893224	0.0879895	0.918273	0.229787	0.927922	0.168291	0.961853	0.302924	0.920499	0.132378	0.928576	0.0976156	1.10102	0.274771	1.12891	0.146003	1.04163	0.0550488	-0.661119	0.124016	-0.958328	0.0879895	-0.81571	0.229787	-0.737521	0.168291	-0.302862	0.302924	-0.527348	0.132378	-0.439086	0.0976156	1.2162
Lidoflazine	05G02	Circulation. 1982 Jan 65(1 Pt 2):I27-32	C08EX01	C	CARDIOVASCULAR SYSTEM	C08	CALCIUM CHANNEL BLOCKERS	C08E	NON-SELECTIVE CALCIUM CHANNEL BLOCKERS	C08EX	Other non-selective calcium channel blockers	C08EX01	Lidoflazine	n/a	0.897758	0.203409	1.07897	0.284149	1.263	0.277014	1.04847	0.135956	3.00052	1.17663	0.676853	0.155416	0.656825	0.0923471	1.01616	0.110397	1.08003	0.224788	1.07119	0.0685039	-0.857385	0.203409	0.189158	0.284149	1.30705	0.277014	0.241892	0.135956	1.82605	1.17663	-2.50249	0.155416	-2.7488	0.0923471	0.293309
Betaxolol hydrochloride	05G03	Drugs. 1990 Jul 40(1):75-90	C07AB05	C	CARDIOVASCULAR SYSTEM	C07	BETA BLOCKING AGENTS	C07A	BETA BLOCKING AGENTS	C07AB	Beta blocking agents, selective	C07AB05	Betaxolol	Yes	1.00516	0.146646	0.969352	0.0939373	0.969786	0.176726	0.928601	0.110367	1.14632	0.596827	0.958366	0.203987	1.05089	0.114533	1.05177	0.163995	1.00938	0.15833	0.99716	0.055953	-0.222646	0.146646	-0.488043	0.0939373	-0.498507	0.176726	-0.732008	0.110367	-0.110234	0.596827	-0.220373	0.203987	0.600528	0.114533	0.680574
Nicardipine hydrochloride	05G04	Am J Emerg Med. 2012 Jul 30(6):981-93	C08CA04	C	CARDIOVASCULAR SYSTEM	C08	CALCIUM CHANNEL BLOCKERS	C08C	SELECTIVE CALCIUM CHANNEL BLOCKERS WITH MAINLY VASCULAR EFFECTS	C08CA	Dihydropyridine derivatives	C08CA04	Nicardipine	Yes	0.984449	0.186778	1.03508	0.14082	0.911403	0.161002	1.01008	0.136755	1.13315	0.725696	1.02327	0.172858	0.98559	0.0904525	1.02325	0.259442	1.00982	0.225709	0.998868	0.0956823	-0.34506	0.186778	-0.0819958	0.14082	-0.858019	0.161002	-0.0700087	0.136755	-0.123978	0.725696	0.305777	0.172858	0.0454987	0.0904525	0.370417
Probucol	05G05	Atherosclerosis. 2009 Nov 207(1):16-23	C10AX02	C	CARDIOVASCULAR SYSTEM	C10	LIPID MODIFYING AGENTS	C10A	LIPID MODIFYING AGENTS, PLAIN	C10AX	Other lipid modifying agents	C10AX02	Probucol	Yes	0.94385	0.108534	0.911413	0.0724132	0.830288	0.203459	0.864188	0.161874	0.815313	0.184849	0.882456	0.12204	0.967616	0.0904473	0.932669	0.136292	0.870889	0.154945	1.02712	0.0329788	-0.584988	0.108534	-0.845959	0.0724132	-1.3575	0.203459	-1.25534	0.161874	-0.455889	0.184849	-0.83575	0.12204	-0.107268	0.0904473	-0.614811
Mitoxantrone dihydrochloride	05G06	Oncologist. 2005 Feb 10(2):150-9	L01DB07	L	ANTINEOPLASTIC AND IMMUNOMODULATING AGENTS	L01	ANTINEOPLASTIC AGENTS	L01D	CYTOTOXIC ANTIBIOTICS AND RELATED SUBSTANCES	L01DB	Anthracyclines and related substances	L01DB07	Mitoxantrone	Yes	0.999952	0.097868	1.14339	0.159013	0.919143	0.0986896	0.884756	0.155316	1.12979	0.457807	0.988811	0.0941907	1.07809	0.169785	0.950326	0.299419	0.876147	0.188604	0.979113	0.0681266	-0.253438	0.097868	0.587076	0.159013	-0.810356	0.0986896	-1.08823	0.155316	-0.127492	0.457807	0.0264344	0.0941907	0.831718	0.169785	-0.422762
Carbetapentane citrate	05G08	Eur J Pharmacol. 2013 Aug 15 714(1-3):366-72	R05DB05	R	RESPIRATORY SYSTEM	R05	COUGH AND COLD PREPARATIONS	R05D	COUGH SUPPRESSANTS, EXCL. COMBINATIONS WITH EXPECTORANTS	R05DB	Other cough suppressants	R05DB05	Pentoxyverine	n/a	0.982067	0.0708329	1.13517	0.165127	0.890833	0.224336	1.00572	0.136679	0.952647	0.344235	0.904683	0.126671	0.992481	0.127716	1.03785	0.100046	0.91688	0.109569	0.960475	0.061331	-0.359137	0.0708329	0.536292	0.165127	-0.98468	0.224336	-0.105447	0.136679	-0.312476	0.344235	-0.655559	0.126671	0.104068	0.127716	0.529192
Dequalinium dichloride	05G09	Gynecol Obstet Invest. 2012 73(1):8-15	D08AH01	D	DERMATOLOGICALS	D08	ANTISEPTICS AND DISINFECTANTS	D08A	ANTISEPTICS AND DISINFECTANTS	D08AH	Quinoline derivatives	D08AH01	Dequalinium	n/a	0.984078	0.105308	0.988809	0.0532124	0.981179	0.126077	0.958921	0.140434	1.00419	0.332842	1.00211	0.129278	1.03227	0.059239	0.940739	0.141637	0.838824	0.103191	0.993377	0.0846925	-0.347252	0.105308	-0.367842	0.0532124	-0.428351	0.126077	-0.485668	0.140434	-0.258653	0.332842	0.134265	0.129278	0.442266	0.059239	-0.527035
Ketoconazole	05G10	Drugs Today (Barc). 2008 May 44(5):369-80	J02AB02	J	ANTIINFECTIVES FOR SYSTEMIC USE	J02	ANTIMYCOTICS FOR SYSTEMIC USE	J02A	ANTIMYCOTICS FOR SYSTEMIC USE	J02AB	Imidazole derivatives	J02AB02	Ketoconazole	Yes	0.966117	0.0549487	1.0225	0.0839123	1.04474	0.157366	0.971198	0.188693	0.93113	0.284807	0.949904	0.124366	1.06518	0.0987851	0.929292	0.100636	1.06996	0.255892	1.00263	0.0535665	-0.453399	0.0549487	-0.15971	0.0839123	-0.0369402	0.157366	-0.385921	0.188693	-0.334945	0.284807	-0.288968	0.124366	0.721944	0.0987851	-0.651534
Fusidic acid sodium salt	05G11	Int J Antimicrob Agents. 1999 Aug 12 Suppl 2:S23-34	J01XC01	J	ANTIINFECTIVES FOR SYSTEMIC USE	J01	ANTIBACTERIALS FOR SYSTEMIC USE	J01X	OTHER ANTIBACTERIALS	J01XC	Steroid antibacterials	J01XC01	Fusidic acid	n/a	1.00875	0.10384	1.02852	0.0611074	1.18785	0.311736	1.03133	0.173413	0.853037	0.159768	1.07881	0.163864	1.04377	0.128858	0.942498	0.186744	0.984841	0.182425	1.00917	0.0768168	-0.201434	0.10384	-0.122534	0.0611074	0.844286	0.311736	0.102616	0.173413	-0.416495	0.159768	0.756049	0.163864	0.54002	0.128858	-0.507904
Terbutaline hemisulfate	05H02	Clin Ther. 1984 6(5):603-12	R03AC03	R	RESPIRATORY SYSTEM	R03	DRUGS FOR OBSTRUCTIVE AIRWAY DISEASES	R03A	ADRENERGICS, INHALANTS	R03AC	Selective beta-2-adrenoreceptor agonists	R03AC03	Terbutaline	Yes	0.982907	0.120572	1.03748	0.114485	0.971002	0.234713	1.06381	0.166632	1.10131	0.362356	0.981038	0.149185	1.02236	0.120132	0.897484	0.184855	0.966016	0.240535	1.02478	0.0499971	-0.35417	0.120572	-0.0671798	0.114485	-0.491019	0.234713	0.366555	0.166632	-0.157227	0.362356	-0.0365806	0.149185	0.357982	0.120132	-0.997492
Ketanserin tartrate hydrate	05H03	Am J Hypertens. 1988 Jul 1(3 Pt 3):317S-323S	C02KD01	C	CARDIOVASCULAR SYSTEM	C02	ANTIHYPERTENSIVES	C02K	OTHER ANTIHYPERTENSIVES	C02KD	Serotonin antagonists	C02KD01	Ketanserin	n/a	0.995479	0.095054	1.06104	0.0948278	1.01653	0.17288	0.952456	0.15299	0.84571	0.251104	0.92435	0.121244	0.954153	0.160088	1.07935	0.311618	1.01191	0.240326	0.99291	0.0783836	-0.279875	0.095054	0.0783366	0.0948278	-0.210666	0.17288	-0.538194	0.15299	-0.424147	0.251104	-0.496131	0.121244	-0.221697	0.160088	0.980517
Kanamycin A sulfate	05H05	Antimicrob Agents Chemother. 2012 Jun 56(6):3216-23	J01GB04	J	ANTIINFECTIVES FOR SYSTEMIC USE	J01	ANTIBACTERIALS FOR SYSTEMIC USE	J01G	AMINOGLYCOSIDE ANTIBACTERIALS	J01GB	Other aminoglycosides	J01GB04	Kanamycin	Yes	0.969008	0.0951521	1.04258	0.0958663	0.923991	0.14101	0.94293	0.168473	1.06968	0.329831	0.980413	0.209544	1.04534	0.115485	1.10343	0.359544	0.896894	0.149019	1.01112	0.0696169	-0.43631	0.0951521	-0.0356641	0.0958663	-0.7805	0.14101	-0.615592	0.168473	-0.190263	0.329831	-0.0416486	0.209544	0.55332	0.115485	1.24249
Amikacin hydrate	05H06	Ther Drug Monit. 1985 7(1):12-25	J01GB06	J	ANTIINFECTIVES FOR SYSTEMIC USE	J01	ANTIBACTERIALS FOR SYSTEMIC USE	J01G	AMINOGLYCOSIDE ANTIBACTERIALS	J01GB	Other aminoglycosides	J01GB06	Amikacin	Yes	1.02164	0.0968752	1.04967	0.115387	0.948326	0.189352	0.969962	0.13395	1.13473	0.479205	1.04165	0.196162	1.00195	0.140769	1.02217	0.149784	1.13041	0.136613	0.991526	0.0575852	-0.125275	0.0968752	0.00810765	0.115387	-0.630652	0.189352	-0.395964	0.13395	-0.122335	0.479205	0.454751	0.196162	0.184522	0.140769	0.358606
Etoposide	05H07	Curr Med Chem Anticancer Agents. 2005 Jul 5(4):363-72	L01CB01	L	ANTINEOPLASTIC AND IMMUNOMODULATING AGENTS	L01	ANTINEOPLASTIC AGENTS	L01C	PLANT ALKALOIDS AND OTHER NATURAL PRODUCTS	L01CB	Podophyllotoxin derivatives	L01CB01	Etoposide	Yes	0.99121	0.0677624	0.97217	0.0682327	0.962866	0.129854	0.9323	0.1548	0.916908	0.244089	1.05789	0.146422	1.04587	0.129062	1.01786	0.129143	1.07144	0.237106	0.997165	0.0704396	-0.305101	0.0677624	-0.470631	0.0682327	-0.541117	0.129854	-0.701953	0.1548	-0.349797	0.244089	0.586457	0.146422	0.557809	0.129062	0.311704
Clomiphene citrate (Z,E)	05H08	Hum Reprod. 2005 Aug 20(8):2043-51	G03GB02	G	GENITO URINARY SYSTEM AND SEX HORMONES	G03	SEX HORMONES AND MODULATORS OF THE GENITAL SYSTEM	G03G	GONADOTROPINS AND OTHER OVULATION STIMULANTS	G03GB	Ovulation stimulants, synthetic	G03GB02	Clomifene	Yes	1.01105	0.116176	0.936437	0.101257	1.00333	0.233503	0.970904	0.211024	1.10253	0.413098	0.967277	0.169846	0.994554	0.106835	0.922102	0.167794	1.01494	0.109665	0.997017	0.0719418	-0.187878	0.116176	-0.691374	0.101257	-0.291959	0.233503	-0.388309	0.211024	-0.155955	0.413098	-0.148131	0.169846	0.121683	0.106835	-0.729739
Oxantel pamoate	05H09	PLoS Negl Trop Dis. 2013 7(3):e2119	P02CC02	P	ANTIPARASITIC PRODUCTS, INSECTICIDES AND REPELLENTS	P02	ANTHELMINTICS	P02C	ANTINEMATODAL AGENTS	P02CC	Tetrahydropyrimidine derivatives	P02CC02	Oxantel	n/a	1.00553	0.109557	1.05306	0.0753004	0.973442	0.178298	0.833481	0.123757	0.880144	0.157269	1.00925	0.150459	1.01392	0.0917207	0.881642	0.111379	1.02185	0.209462	0.987092	0.0338796	-0.220476	0.109557	0.0290424	0.0753004	-0.475996	0.178298	-1.50482	0.123757	-0.388188	0.157269	0.192118	0.150459	0.286254	0.0917207	-1.16979
Prochlorperazine dimaleate	05H10	Can Psychiatr Assoc J. 1969 Jun 14(3):267-74	N05AB04	N	NERVOUS SYSTEM	N05	PSYCHOLEPTICS	N05A	ANTIPSYCHOTICS	N05AB	Phenothiazines with piperazine structure	N05AB04	Prochlorperazine	Yes	1.00315	0.086581	1.04108	0.121521	1.07317	0.165238	1.08242	0.224617	1.04767	0.371656	1.03603	0.111683	0.989023	0.094929	1.08365	0.22347	1.01678	0.076165	0.985766	0.0483398	-0.234568	0.086581	-0.0449111	0.121521	0.13808	0.165238	0.517722	0.224617	-0.213243	0.371656	0.409205	0.111683	0.0746745	0.094929	1.02735
Testosterone propionate	06A02	Can J Appl Physiol. 1997 Feb 22(1):58-65.	G03BA03	G	GENITO URINARY SYSTEM AND SEX HORMONES	G03	SEX HORMONES AND MODULATORS OF THE GENITAL SYSTEM	G03B	ANDROGENS	G03BA	3-oxoandrosten (4) derivatives	G03BA03	Testosterone	Yes	0.963381	0.115786	0.973842	0.109407	1.06687	0.156584	1.0076	0.194489	1.12281	0.459336	1.00452	0.118295	1.05343	0.126337	0.966456	0.131998	0.919111	0.137319	1.03107	0.0454617	-0.469566	0.115786	-0.460301	0.109407	0.0992966	0.156584	-0.0901634	0.194489	-0.134783	0.459336	0.153784	0.118295	0.622067	0.126337	-0.247332
Thyroxine (L)	06A04	Ann Intern Med. 1993 Sep 15 119(6):492-502	H03AA01	H	SYSTEMIC HORMONAL PREPARATIONS, EXCL. SEX HORMONES AND INSULINS	H03	THYROID THERAPY	H03A	THYROID PREPARATIONS	H03AA	Thyroid hormones	H03AA01	Levothyroxine sodium	Yes	1.00412	0.0907402	1.04584	0.0813292	1.04745	0.222535	0.960674	0.146559	1.11892	0.300139	1.10719	0.156751	1.04277	0.112122	0.944371	0.188789	1.12431	0.245167	0.92705	0.0436229	-0.228831	0.0907402	-0.015502	0.0813292	-0.0202712	0.222535	-0.471425	0.146559	-0.138839	0.300139	0.986094	0.156751	0.531498	0.112122	-0.48753
Delavirdine	06A07	Drugs. 2000 Dec 60(6):1411-44	J05AG02	J	ANTIINFECTIVES FOR SYSTEMIC USE	J05	ANTIVIRALS FOR SYSTEMIC USE	J05A	DIRECT ACTING ANTIVIRALS	J05AG	Non-nucleoside reverse transcriptase inhibitors	J05AG02	Delavirdine	Yes	0.888984	0.0819783	0.952418	0.152431	0.991897	0.136128	0.9189	0.169601	0.974687	0.413605	1.17141	0.126499	1.14691	0.131927	1.19281	0.271145	1.24997	0.199993	1.05333	0.0813982	-0.90924	0.0819783	-0.592649	0.152431	-0.362353	0.136128	-0.810822	0.169601	-0.28946	0.413605	1.50673	0.126499	1.41663	0.131927	2.21461
Adamantamine fumarate	06A08	Neurology. 2012 Apr 3 78(14):1096-9	N04BB01	N	NERVOUS SYSTEM	N04	ANTI-PARKINSON DRUGS	N04B	DOPAMINERGIC AGENTS	N04BB	Adamantane derivatives	N04BB01	Amantadine	Yes	1.02567	0.103361	1.04352	0.0995071	1.16798	0.261507	1.0269	0.102637	0.809131	0.306567	1.05003	0.138412	1.09677	0.0949672	1.04638	0.200698	1.20741	0.21925	0.999896	0.0841539	-0.101433	0.103361	-0.0298382	0.0995071	0.721898	0.261507	0.0666585	0.102637	-0.462345	0.306567	0.522706	0.138412	0.990436	0.0949672	0.621989
Butoconazole nitrate	06A09	Acta Obstet Gynecol Scand. 1985 64(3):241-4	G01AF15	G	GENITO URINARY SYSTEM AND SEX HORMONES	G01	GYNECOLOGICAL ANTIINFECTIVES AND ANTISEPTICS	G01A	ANTIINFECTIVES AND ANTISEPTICS, EXCL. COMBINATIONS WITH CORTICOSTEROIDS	G01AF	Imidazole derivatives	G01AF15	Butoconazole	Yes	1.28849	0.234953	1.20992	0.268051	1.53556	0.222048	1.10864	0.271269	2.42841	1.15699	0.733389	0.243345	0.79984	0.163166	0.988362	0.206687	1.08103	0.163485	0.979383	0.106324	1.45178	0.234953	0.998076	0.268051	2.98542	0.222048	0.730775	0.271269	1.22862	1.15699	-2.04418	0.243345	-1.53326	0.163166	-0.00907201
Amiodarone hydrochloride	06A10	Vasc Health Risk Manag. 2010 Aug 9 6:465-72	C01BD01	C	CARDIOVASCULAR SYSTEM	C01	CARDIAC THERAPY	C01B	ANTIARRHYTHMICS, CLASS I AND III	C01BD	Antiarrhythmics, class III	C01BD01	Amiodarone	Yes	1.04926	0.157661	1.23861	0.175389	1.52018	0.357369	1.3049	0.312356	1.99615	1.10299	0.84759	0.183914	0.876998	0.220695	0.92219	0.121666	0.984026	0.11977	0.988261	0.0531315	0.0379882	0.157661	1.17533	0.175389	2.89072	0.357369	2.32529	0.312356	0.777224	1.10299	-1.11839	0.183914	-0.877468	0.220695	-0.728776
Amphotericin B	06A11	J Antimicrob Chemother. 2002 Feb 49 Suppl 1:7-10	J02AA01	J	ANTIINFECTIVES FOR SYSTEMIC USE	J02	ANTIMYCOTICS FOR SYSTEMIC USE	J02A	ANTIMYCOTICS FOR SYSTEMIC USE	J02AA	Antibiotics	J02AA01	Amphotericin B	Yes	1.5773	0.213436	1.59991	0.292654	1.42663	0.298237	1.25447	0.32611	3.69276	2.89982	0.998343	0.114888	0.815617	0.192395	0.880149	0.148631	0.929663	0.183269	0.696589	0.0522545	3.15859	0.213436	3.40724	0.292654	2.31461	0.298237	1.91555	0.32611	2.54894	2.89982	0.103704	0.114888	-1.39917	0.192395	-1.18603
Amifostine	06B03	Oncologist. 2007 Jun 12(6):738-47	V03AF05	V	VARIOUS	V03	ALL OTHER THERAPEUTIC PRODUCTS	V03A	ALL OTHER THERAPEUTIC PRODUCTS	V03AF	Detoxifying agents for antineoplastic treatment	V03AF05	Amifostine	Yes	0.965058	0.0676576	1.07039	0.0874948	0.946965	0.136056	0.962377	0.101394	0.9101	0.29305	1.06443	0.0966328	1.0114	0.15733	1.05229	0.260552	0.995215	0.225525	1.05503	0.0569826	-0.459654	0.0676576	0.13615	0.0874948	-0.639036	0.136056	-0.45759	0.101394	-0.356907	0.29305	0.63947	0.0966328	0.26483	0.15733	0.686268
Amlodipine	06B05	Am J Hosp Pharm. 1994 Jan 1 51(1):59-68	C08CA01	C	CARDIOVASCULAR SYSTEM	C08	CALCIUM CHANNEL BLOCKERS	C08C	SELECTIVE CALCIUM CHANNEL BLOCKERS WITH MAINLY VASCULAR EFFECTS	C08CA	Dihydropyridine derivatives	C08CA01	Amlodipine	Yes	0.962077	0.09618	1.00333	0.0972546	1.03916	0.173282	1.07071	0.106947	0.922787	0.195535	0.973458	0.0867357	1.09411	0.105491	1.15778	0.268317	1.04546	0.210708	1.03052	0.0504157	-0.477272	0.09618	-0.27814	0.0972546	-0.0713435	0.173282	0.422553	0.106947	-0.343658	0.195535	-0.0980268	0.0867357	0.967839	0.105491	1.83357
Modafinil	06B06	Neuropsychopharmacology. 2008 Jun 33(7):1477-502	N06BA07	N	NERVOUS SYSTEM	N06	PSYCHOANALEPTICS	N06B	PSYCHOSTIMULANTS, AGENTS USED FOR ADHD AND NOOTROPICS	N06BA	Centrally acting sympathomimetics	N06BA07	Modafinil	Yes	0.970981	0.105436	1.02881	0.135187	1.09055	0.114741	1.05774	0.181326	1.03669	0.251102	1.03603	0.19611	1.13947	0.175496	1.11957	0.177007	1.06782	0.177009	1.017	0.0580534	-0.424651	0.105436	-0.120733	0.135187	0.245147	0.114741	0.317162	0.181326	-0.224716	0.251102	0.409199	0.19611	1.35335	0.175496	1.41796
Bacampicillin hydrochloride	06B07	Pharmacotherapy. 1982 Nov-Dec 2(6):313-21	J01CA06	J	ANTIINFECTIVES FOR SYSTEMIC USE	J01	ANTIBACTERIALS FOR SYSTEMIC USE	J01C	BETA-LACTAM ANTIBACTERIALS, PENICILLINS	J01CA	Penicillins with extended spectrum	J01CA06	Bacampicillin	Yes	0.94376	0.0761029	0.99188	0.0913116	1.01432	0.164062	0.93509	0.105807	0.947984	0.285911	1.02468	0.137745	1.0012	0.0627822	1.17136	0.243826	1.04919	0.196621	1.0254	0.0371912	-0.585522	0.0761029	-0.34887	0.0913116	-0.224271	0.164062	-0.679283	0.105807	-0.317345	0.285911	0.317225	0.137745	0.178195	0.0627822	1.98123
Lamivudine	06B08	Expert Rev Anti Infect Ther. 2004 Apr 2(2):173-80	J05AF05	J	ANTIINFECTIVES FOR SYSTEMIC USE	J05	ANTIVIRALS FOR SYSTEMIC USE	J05A	DIRECT ACTING ANTIVIRALS	J05AF	Nucleoside and nucleotide reverse transcriptase inhibitors	J05AF05	Lamivudine	Yes	0.965244	0.0966939	1.00901	0.0697507	1.04625	0.20064	0.95123	0.116502	0.981656	0.264671	1.01388	0.202342	0.954735	0.148167	0.97358	0.140098	1.01412	0.12459	1.00521	0.0536881	-0.458557	0.0966939	-0.243064	0.0697507	-0.0276564	0.20064	-0.548158	0.116502	-0.282182	0.264671	0.229634	0.202342	-0.216747	0.148167	-0.169847
Biotin	06B09	Am J Clin Nutr. 1981 Sep 34(9):1967-74.	A11HA05	A	ALIMENTARY TRACT AND METABOLISM	A11	VITAMINS	A11H	OTHER PLAIN VITAMIN PREPARATIONS	A11HA	Other plain vitamin preparations	A11HA05	Biotin	Yes	0.971473	0.110414	1.06501	0.150403	1.07575	0.14604	0.957051	0.0963891	0.99317	0.307918	0.962589	0.201462	1.02358	0.120203	1.01517	0.151447	1.15086	0.0923172	1.01121	0.0549928	-0.421746	0.110414	0.102872	0.150403	0.154006	0.14604	-0.500864	0.0963891	-0.270158	0.307918	-0.186139	0.201462	0.36836	0.120203	0.282504
Bisacodyl	06B10	Arzneimittelforschung. 1988 Apr 38(4):570-4	A06AB02	A	ALIMENTARY TRACT AND METABOLISM	A06	DRUGS FOR CONSTIPATION	A06A	DRUGS FOR CONSTIPATION	A06AB	Contact laxatives	A06AB02	Bisacodyl	Yes	1.01791	0.106547	0.994712	0.0497684	0.996664	0.178455	0.934049	0.138848	0.927242	0.279332	0.930102	0.10931	0.984313	0.105587	1.03305	0.11703	1.07627	0.233162	1.04111	0.0563887	-0.14732	0.106547	-0.331378	0.0497684	-0.333001	0.178455	-0.687742	0.138848	-0.339006	0.279332	-0.449498	0.10931	0.03464	0.105587	0.47696
Erlotinib	06B11	Expert Opin Pharmacother. 2005 Jun 6(6):995-1002	L01XE03	L	ANTINEOPLASTIC AND IMMUNOMODULATING AGENTS	L01	ANTINEOPLASTIC AGENTS	L01X	OTHER ANTINEOPLASTIC AGENTS	L01XE	Protein kinase inhibitors	L01XE03	Erlotinib	Yes	0.972349	0.10126	1.01571	0.11506	1.07588	0.16609	0.957967	0.118788	0.768279	0.22491	1.06801	0.187948	1.02574	0.106292	1.06954	0.219616	1.09969	0.287079	1.00693	0.0479897	-0.416569	0.10126	-0.201686	0.11506	0.154805	0.16609	-0.493424	0.118788	-0.505006	0.22491	0.668446	0.187948	0.386742	0.106292	0.873862
Suloctidil	06C02	Thromb Res Suppl. 1983 4:53-8	C04AX19	C	CARDIOVASCULAR SYSTEM	C04	PERIPHERAL VASODILATORS	C04A	PERIPHERAL VASODILATORS	C04AX	Other peripheral vasodilators	C04AX19	Suloctidil	n/a	1.50771	0.296712	1.46153	0.340945	1.42704	0.235764	1.27947	0.219882	4.22853	2.25091	0.897826	0.123518	0.857016	0.202679	0.908223	0.119206	1.04866	0.178664	0.850999	0.106796	2.74733	0.296712	2.55245	0.340945	2.31719	0.235764	2.11865	0.219882	3.10843	2.25091	-0.711148	0.123518	-1.0473	0.202679	-0.880687
Zotepine	06C03	Expert Opin Drug Metab Toxicol. 2009 Feb 5(2):181-6	N05AX11	N	NERVOUS SYSTEM	N05	PSYCHOLEPTICS	N05A	ANTIPSYCHOTICS	N05AX	Other antipsychotics	N05AX11	Zotepine	n/a	1.00006	0.115663	1.16193	0.0934489	1.02203	0.165065	1.02491	0.151285	0.932909	0.239198	0.936945	0.125151	1.02838	0.102547	1.04583	0.138193	1.11283	0.184203	0.976095	0.0817028	-0.252822	0.115663	0.701613	0.0934489	-0.176801	0.165065	0.0504453	0.151285	-0.333088	0.239198	-0.394022	0.125151	0.409153	0.102547	0.61601
Carisoprodol	06C04	South Med J. 2012 Nov 105(11):619-23	M03BA02	M	MUSCULO-SKELETAL SYSTEM	M03	MUSCLE RELAXANTS	M03B	MUSCLE RELAXANTS, CENTRALLY ACTING AGENTS	M03BA	Carbamic acid esters	M03BA02	Carisoprodol	Yes	0.922082	0.110843	0.953935	0.0987566	0.941247	0.183261	0.869048	0.089195	0.877075	0.241992	1.15474	0.0682844	1.11773	0.152856	1.19432	0.303821	1.05352	0.114098	1.04951	0.075256	-0.713637	0.110843	-0.583281	0.0987566	-0.674246	0.183261	-1.21585	0.089195	-0.391393	0.241992	1.37154	0.0682844	1.1686	0.152856	2.23104
Buflomedil hydrochloride	06C07	Int Angiol. 2009 Jun 28(3):170-4	C04AX20	C	CARDIOVASCULAR SYSTEM	C04	PERIPHERAL VASODILATORS	C04A	PERIPHERAL VASODILATORS	C04AX	Other peripheral vasodilators	C04AX20	Buflomedil	n/a	0.974056	0.138012	1.04852	0.076543	0.871802	0.169738	0.931494	0.118761	1.14476	0.332925	1.12134	0.144883	1.03681	0.148536	1.08646	0.201682	1.12244	0.216443	0.993693	0.0538296	-0.406479	0.138012	0.00103995	0.076543	-1.10187	0.169738	-0.708502	0.118761	-0.111854	0.332925	1.10078	0.144883	0.480867	0.148536	1.05793
Dibenzepine hydrochloride	06C08	Isr J Med Sci. 1979 May 15(5):443-7	N06AA08	N	NERVOUS SYSTEM	N06	PSYCHOANALEPTICS	N06A	ANTIDEPRESSANTS	N06AA	Non-selective monoamine reuptake inhibitors	N06AA08	Dibenzepin	n/a	0.906159	0.104114	1.0271	0.141256	0.874228	0.120992	1.08688	0.195269	1.20855	0.675367	1.11756	0.144634	1.05114	0.173833	1.07388	0.130885	1.28747	0.307125	1.04843	0.0603854	-0.80774	0.104114	-0.131319	0.141256	-1.08693	0.120992	0.553992	0.195269	-0.0452393	0.675367	1.07017	0.144634	0.602598	0.173833	0.921091
Roxatidine Acetate hydrochloride	06C09	Drugs. 1991 Aug 42(2):240-60	A02BA06	A	ALIMENTARY TRACT AND METABOLISM	A02	DRUGS FOR ACID RELATED DISORDERS	A02B	DRUGS FOR PEPTIC ULCER AND GASTRO-OESOPHAGEAL REFLUX DISEASE (GORD)	A02BA	H2-receptor antagonists	A02BA06	Roxatidine	n/a	0.97225	0.105827	1.05672	0.108324	0.998031	0.201118	1.04592	0.160957	1.06736	0.372202	0.978887	0.09765	1.02101	0.124409	1.09706	0.157426	1.13722	0.22778	0.970415	0.0527545	-0.41715	0.105827	0.0516629	0.108324	-0.324582	0.201118	0.221164	0.160957	-0.19268	0.372202	-0.0540165	0.09765	0.346505	0.124409	1.17316
Valacyclovir hydrochloride	06C10	J Med Virol. 1993 Suppl 1:150-3	J05AB11	J	ANTIINFECTIVES FOR SYSTEMIC USE	J05	ANTIVIRALS FOR SYSTEMIC USE	J05A	DIRECT ACTING ANTIVIRALS	J05AB	Nucleosides and nucleotides excl. reverse transcriptase inhibitors	J05AB11	Valaciclovir	Yes	0.923674	0.135432	0.985582	0.0869247	0.954291	0.168003	0.994223	0.174226	0.850915	0.275198	1.04681	0.125536	0.953024	0.191455	1.11892	0.195717	1.13928	0.164621	1.02874	0.0577687	-0.704228	0.135432	-0.38778	0.0869247	-0.59392	0.168003	-0.198853	0.174226	-0.418712	0.275198	0.496599	0.125536	-0.231292	0.191455	1.41088
Cisapride	06C11	J Dig Dis. 2011 Jun 12(3):147-56	A03FA02	A	ALIMENTARY TRACT AND METABOLISM	A03	DRUGS FOR FUNCTIONAL GASTROINTESTINAL DISORDERS	A03F	PROPULSIVES	A03FA	Propulsives	A03FA02	Cisapride	Yes	0.941102	0.0909414	1.04215	0.0727559	0.988301	0.166903	0.980842	0.165508	1.08864	0.39	1.07132	0.144831	1.06056	0.160248	1.06124	0.15522	1.17698	0.167915	0.970979	0.0982674	-0.601233	0.0909414	-0.0383021	0.0727559	-0.384495	0.166903	-0.307571	0.165508	-0.170458	0.39	0.695333	0.144831	0.682687	0.160248	0.783564
Pefloxacine	06D02	Drugs. 1989 May 37(5):628-68	J01MA03	J	ANTIINFECTIVES FOR SYSTEMIC USE	J01	ANTIBACTERIALS FOR SYSTEMIC USE	J01M	QUINOLONE ANTIBACTERIALS	J01MA	Fluoroquinolones	J01MA03	Pefloxacin	n/a	0.993791	0.117668	1.01963	0.162975	0.971543	0.13823	0.929426	0.165917	0.99728	0.312204	1.02018	0.05736	0.990267	0.156416	1.07279	0.131639	1.20709	0.20149	0.981852	0.0703376	-0.28985	0.117668	-0.177435	0.162975	-0.487691	0.13823	-0.725309	0.165917	-0.265867	0.312204	0.280697	0.05736	0.0852504	0.156416	0.909211
Cyanocobalamin	06D04	Molecules. 2010 Apr 30 15(5):3228-59	B03BA01	B	BLOOD AND BLOOD FORMING ORGANS	B03	ANTIANEMIC PREPARATIONS	B03B	VITAMIN B12 AND FOLIC ACID	B03BA	Vitamin B12 (cyanocobalamin and analogues)	B03BA01	Cyanocobalamin	Yes	0.927307	0.0732606	1.08335	0.108933	1.0252	0.142874	0.998915	0.128058	0.893082	0.225277	1.01362	0.16842	0.996345	0.200516	1.01046	0.199572	1.0977	0.140127	0.981444	0.0439008	-0.682754	0.0732606	0.216195	0.108933	-0.157291	0.142874	-0.160733	0.128058	-0.374678	0.225277	0.227547	0.16842	0.136908	0.200516	0.231226
Cefadroxil	06D05	Drugs. 1986 32 Suppl 3:1-16	J01DB05	J	ANTIINFECTIVES FOR SYSTEMIC USE	J01	ANTIBACTERIALS FOR SYSTEMIC USE	J01D	OTHER BETA-LACTAM ANTIBACTERIALS	J01DB	First-generation cephalosporins	J01DB05	Cefadroxil	Yes	0.888704	0.0895481	0.957293	0.0594683	0.93375	0.167695	1.00452	0.100448	1.2257	0.491441	1.10969	0.0924829	1.0508	0.120917	1.10732	0.178198	1.22765	0.231283	1.06645	0.060385	-0.910894	0.0895481	-0.562536	0.0594683	-0.720408	0.167695	-0.115211	0.100448	-0.0273309	0.491441	1.00639	0.0924829	0.599764	0.120917	1.28478
Cyclosporin A	06D06	Br J Pharmacol. 2012 Mar 165(5):1235-45	L04AD01	L	ANTINEOPLASTIC AND IMMUNOMODULATING AGENTS	L04	IMMUNOSUPPRESSANTS	L04A	IMMUNOSUPPRESSANTS	L04AD	Calcineurin inhibitors	L04AD01	Ciclosporin	Yes	0.897885	0.058037	0.881214	0.098949	1.03424	0.227531	0.916154	0.143871	1.16809	0.285916	1.06233	0.116317	1.08424	0.146994	1.0608	0.226477	1.02627	0.248166	1.12213	0.0765259	-0.856636	0.058037	-1.03252	0.098949	-0.101631	0.227531	-0.833138	0.143871	-0.0874911	0.285916	0.622424	0.116317	0.88393	0.146994	0.778766
Digoxin	06D08	Int J Cardiol. 2013 Apr 15 164(3):365-7	C01AA05	C	CARDIOVASCULAR SYSTEM	C01	CARDIAC THERAPY	C01A	CARDIAC GLYCOSIDES	C01AA	Digitalis glycosides	C01AA05	Digoxin	Yes	0.928922	0.088033	0.939487	0.101402	1.02164	0.165266	1.11152	0.162237	1.42672	0.522405	1.06252	0.140981	1.09498	0.140474	1.13886	0.138913	1.21277	0.220818	1.02444	0.0599427	-0.673213	0.088033	-0.672535	0.101402	-0.179231	0.165266	0.754105	0.162237	0.182587	0.522405	0.623983	0.140981	0.975222	0.140474	1.62779
Doxorubicin hydrochloride	06D09	J Pharm Pharmacol. 2013 Feb 65(2):157-70	L01DB01	L	ANTINEOPLASTIC AND IMMUNOMODULATING AGENTS	L01	ANTINEOPLASTIC AGENTS	L01D	CYTOTOXIC ANTIBIOTICS AND RELATED SUBSTANCES	L01DB	Anthracyclines and related substances	L01DB01	Doxorubicin	Yes	0.976781	0.145164	0.979034	0.117374	1.03478	0.160323	1.04049	0.136974	1.18921	0.753904	1.03681	0.170034	0.880533	0.171209	0.924041	0.175774	0.824359	0.172134	0.993805	0.0804775	-0.390376	0.145164	-0.428229	0.117374	-0.0982852	0.160323	0.17707	0.136974	-0.0654443	0.753904	0.415554	0.170034	-0.84742	0.171209	-0.708651
Carbimazole	06D10	Clin Endocrinol (Oxf). 1979 Jun 10(6):655-64	H03BB01	H	SYSTEMIC HORMONAL PREPARATIONS, EXCL. SEX HORMONES AND INSULINS	H03	THYROID THERAPY	H03B	ANTITHYROID PREPARATIONS	H03BB	Sulfur-containing imidazole derivatives	H03BB01	Carbimazole	n/a	1.05409	0.063099	1.05035	0.0850936	1.00761	0.138784	1.11281	0.197748	1.35413	0.585063	0.976682	0.144396	1.01825	0.0994903	1.04774	0.161683	0.918077	0.121926	0.9754	0.0452395	0.0665316	0.063099	0.0123149	0.0850936	-0.265576	0.138784	0.764626	0.197748	0.106782	0.585063	-0.0718896	0.144396	0.32312	0.0994903	0.63672
Estradiol-17 beta	06E02	Neuroscientist. 2009 Dec 15(6):599-610	G03CA03	G	GENITO URINARY SYSTEM AND SEX HORMONES	G03	SEX HORMONES AND MODULATORS OF THE GENITAL SYSTEM	G03C	ESTROGENS	G03CA	Natural and semisynthetic estrogens, plain	G03CA03	Estradiol	Yes	1.14187	0.169484	1.44745	0.204189	1.24686	0.305299	1.04868	0.153513	3.15995	1.20608	0.860878	0.149343	0.763443	0.147557	0.999614	0.137428	0.972612	0.119394	0.844347	0.107517	0.585293	0.169484	2.46541	0.204189	1.20765	0.305299	0.243607	0.153513	1.99254	1.20608	-1.01067	0.149343	-1.84261	0.147557	0.113314
Clobutinol hydrochloride	06E03	Mol Pharmacol. 2004 Nov 66(5):1093-102	R05DB03	R	RESPIRATORY SYSTEM	R05	COUGH AND COLD PREPARATIONS	R05D	COUGH SUPPRESSANTS, EXCL. COMBINATIONS WITH EXPECTORANTS	R05DB	Other cough suppressants	R05DB03	Clobutinol	n/a	0.955113	0.0913021	1.00309	0.135639	1.02788	0.192061	1.0373	0.120646	1.40373	0.456754	0.963391	0.124856	0.926113	0.14636	0.944035	0.114522	0.91858	0.0902264	0.980743	0.0732091	-0.518431	0.0913021	-0.279596	0.135639	-0.14079	0.192061	0.151148	0.120646	0.158571	0.456754	-0.179635	0.124856	-0.460021	0.14636	-0.49119
Oxcarbazepine	06E05	Epilepsy Behav. 2004 Oct 5(5):627-35	N03AF02	N	NERVOUS SYSTEM	N03	ANTIEPILEPTICS	N03A	ANTIEPILEPTICS	N03AF	Carboxamide derivatives	N03AF02	Oxcarbazepine	Yes	0.951676	0.0700856	0.939203	0.0738983	0.975369	0.136217	1.04298	0.133407	0.940311	0.279731	1.0277	0.101105	0.97894	0.0665199	0.940949	0.112579	1.03505	0.108908	1.02814	0.0572765	-0.538743	0.0700856	-0.674289	0.0738983	-0.464128	0.136217	0.197318	0.133407	-0.325358	0.279731	0.341671	0.101105	-0.0110268	0.0665199	-0.524747
Cyclobenzaprine hydrochloride	06E06	Clin Ther. 1988 10(2):216-28	M03BX08	M	MUSCULO-SKELETAL SYSTEM	M03	MUSCLE RELAXANTS	M03B	MUSCLE RELAXANTS, CENTRALLY ACTING AGENTS	M03BX	Other centrally acting agents	M03BX08	Cyclobenzaprine	Yes	1.03277	0.15745	1.02687	0.123913	1.09973	0.184618	0.946733	0.147253	1.01874	0.31266	1.00736	0.164806	0.946993	0.097645	1.01737	0.151342	0.944786	0.159917	0.987401	0.0531381	-0.0594778	0.15745	-0.132715	0.123913	0.30167	0.184618	-0.584691	0.147253	-0.243455	0.31266	0.17682	0.164806	-0.282551	0.097645	0.306436
Carteolol hydrochloride	06E07	Drugs Aging. 2007 24(6):509-28	C07AA15	C	CARDIOVASCULAR SYSTEM	C07	BETA BLOCKING AGENTS	C07A	BETA BLOCKING AGENTS	C07AA	Beta blocking agents, non-selective	C07AA15	Carteolol	Yes	0.992801	0.0696179	1.0311	0.108057	0.927455	0.148168	0.900815	0.132425	1.20957	0.320311	0.933261	0.111057	0.885637	0.127774	1.11959	0.136824	0.942909	0.122206	0.990212	0.0658739	-0.295703	0.0696179	-0.106606	0.108057	-0.75917	0.148168	-0.957762	0.132425	-0.0441741	0.320311	-0.42389	0.111057	-0.804039	0.127774	1.41816
Hydrocortisone base	06E08	Drugs. 1976 12(4):249-57	H02AB09	H	SYSTEMIC HORMONAL PREPARATIONS, EXCL. SEX HORMONES AND INSULINS	H02	CORTICOSTEROIDS FOR SYSTEMIC USE	H02A	CORTICOSTEROIDS FOR SYSTEMIC USE, PLAIN	H02AB	Glucocorticoids	H02AB09	Hydrocortisone	Yes	0.905242	0.0674587	0.995593	0.125148	1.29702	0.428467	1.19836	0.172381	1.24694	0.652663	1.21588	0.146858	1.10186	0.109668	1.10082	0.259645	0.945997	0.12256	1.04002	0.0669738	-0.813157	0.0674587	-0.325936	0.125148	1.51652	0.428467	1.45969	0.172381	-0.00515992	0.652663	1.86717	0.146858	1.03374	0.109668	1.21402
Pilocarpine nitrate	06E10	J Anat Physiol. Oct 1876 11(Pt 1): 173-180	N07AX01	N	NERVOUS SYSTEM	N07	OTHER NERVOUS SYSTEM DRUGS	N07A	PARASYMPATHOMIMETICS	N07AX	Other parasympathomimetics	N07AX01	Pilocarpine	Yes	1.00361	0.0873107	1.03301	0.125641	0.972849	0.177632	1.08904	0.16671	1.19214	0.19366	1.07735	0.16531	1.00447	0.0907589	0.956609	0.195766	1.02751	0.241784	0.9867	0.0612846	-0.23182	0.0873107	-0.0947744	0.125641	-0.479648	0.177632	0.571471	0.16671	-0.0623791	0.19366	0.744185	0.16531	0.206006	0.0907589	-0.354424
Dicloxacillin sodium salt hydrate	06E11	Antimicrob Agents Chemother. 2010 Jun 54(6):2391-400	J01CF01	J	ANTIINFECTIVES FOR SYSTEMIC USE	J01	ANTIBACTERIALS FOR SYSTEMIC USE	J01C	BETA-LACTAM ANTIBACTERIALS, PENICILLINS	J01CF	Beta-lactamase resistant penicillins	J01CF01	Dicloxacillin	Yes	0.985765	0.0883985	1.0094	0.0996484	1.04916	0.126973	1.06901	0.182057	1.23677	0.432407	1.01541	0.130218	1.00346	0.123327	1.03336	0.177748	0.911217	0.1497	0.987194	0.0907322	-0.33728	0.0883985	-0.240646	0.0996484	-0.00976823	0.126973	0.408728	0.182057	-0.0157747	0.432407	0.242065	0.130218	0.197397	0.123327	0.480387
Alizapride hydrochloride	06F02	Br J Clin Pharmacol. Sep 1994 38(3): 282-284	A03FA05	A	ALIMENTARY TRACT AND METABOLISM	A03	DRUGS FOR FUNCTIONAL GASTROINTESTINAL DISORDERS	A03F	PROPULSIVES	A03FA	Propulsives	A03FA05	Alizapride	n/a	0.984107	0.0655816	1.05272	0.11055	1.0734	0.189553	0.935017	0.172307	1.17957	0.370426	0.93704	0.142584	0.911335	0.0820602	0.978197	0.145406	0.999475	0.192957	1.0004	0.105855	-0.347082	0.0655816	0.0269542	0.11055	0.139535	0.189553	-0.679877	0.172307	-0.0755033	0.370426	-0.393252	0.142584	-0.585625	0.0820602	-0.119624
Stanozolol	06F03	J Am Acad Dermatol. 1995 Aug 33(2 Pt 1):254-8	A14AA02	A	ALIMENTARY TRACT AND METABOLISM	A14	ANABOLIC AGENTS FOR SYSTEMIC USE	A14A	ANABOLIC STEROIDS	A14AA	Androstan derivatives	A14AA02	Stanozolol	Yes	0.953963	0.0605524	1.07432	0.165875	0.963121	0.208317	1.02361	0.168265	1.30974	0.439937	1.08278	0.159204	0.97586	0.155989	1.15914	0.144742	1.03974	0.149727	0.976434	0.0736634	-0.525223	0.0605524	0.160417	0.165875	-0.539549	0.208317	0.0398691	0.168265	0.0604247	0.439937	0.788181	0.159204	-0.0371994	0.155989	1.84839
Calcipotriene	06F04	Am Fam Physician. 1995 Jul 52(1):237-40, 243-4	D05AX02	D	DERMATOLOGICALS	D05	ANTIPSORIATICS	D05A	ANTIPSORIATICS FOR TOPICAL USE	D05AX	Other antipsoriatics for topical use	D05AX02	Calcipotriol	Yes	0.89746	0.0853609	0.898274	0.0893854	1.10773	0.236995	1.1378	0.177414	1.01388	0.334616	1.06936	0.267603	1.05266	0.188708	1.10635	0.210865	1.21411	0.172812	1.05995	0.0535275	-0.859147	0.0853609	-0.927128	0.0893854	0.350942	0.236995	0.967695	0.177414	-0.24853	0.334616	0.679406	0.267603	0.615517	0.188708	1.27416
Linezolid	06F05	Ann N Y Acad Sci. 2011 Mar 1222:49-54	J01XX08	J	ANTIINFECTIVES FOR SYSTEMIC USE	J01	ANTIBACTERIALS FOR SYSTEMIC USE	J01X	OTHER ANTIBACTERIALS	J01XX	Other antibacterials	J01XX08	Linezolid	Yes	0.915873	0.0757963	0.956907	0.0861421	1.04259	0.194897	0.982591	0.153511	0.986693	0.226567	1.03564	0.1553	1.00937	0.13347	0.981258	0.119289	0.903374	0.14914	1.00882	0.0601755	-0.750332	0.0757963	-0.564921	0.0861421	-0.0501893	0.194897	-0.293356	0.153511	-0.276923	0.226567	0.406031	0.1553	0.247646	0.13347	-0.0863388
Mebhydroline 1,5-naphtalenedisulfonate	06F06	Int J Clin Pharmacol Ther. 1995 Jul 33(7):373-83	R06AX15	R	RESPIRATORY SYSTEM	R06	ANTIHISTAMINES FOR SYSTEMIC USE	R06A	ANTIHISTAMINES FOR SYSTEMIC USE	R06AX	Other antihistamines for systemic use	R06AX15	Mebhydrolin	n/a	0.960998	0.0889725	1.03346	0.136613	1.12079	0.219886	1.04098	0.261462	1.03813	0.370883	1.06531	0.177166	0.993101	0.141717	1.13665	0.235609	0.979367	0.149097	1.02086	0.0532677	-0.483651	0.0889725	-0.0919836	0.136613	0.431329	0.219886	0.181042	0.261462	-0.223211	0.370883	0.6466	0.177166	0.109339	0.141717	1.60373
Meclocycline sulfosalicylate	06F07	Cutis. 1981 Feb 27(2):203-4, 208-10	D10AF04	D	DERMATOLOGICALS	D10	ANTI-ACNE PREPARATIONS	D10A	ANTI-ACNE PREPARATIONS FOR TOPICAL USE	D10AF	Antiinfectives for treatment of acne	D10AF04	Meclocycline	Yes	0.950683	0.116694	0.961777	0.12646	1.09908	0.167107	1.16705	0.182473	1.0164	0.235584	1.15438	0.13559	1.02567	0.106436	1.09122	0.116179	1.05847	0.15862	1.02762	0.0543498	-0.544608	0.116694	-0.534834	0.12646	0.297661	0.167107	1.20529	0.182473	-0.245904	0.235584	1.36863	0.13559	0.386147	0.106436	1.10966
Meclozine dihydrochloride	06F08	Eur J Epidemiol. 2003 18(7):665-9	R06AE05	R	RESPIRATORY SYSTEM	R06	ANTIHISTAMINES FOR SYSTEMIC USE	R06A	ANTIHISTAMINES FOR SYSTEMIC USE	R06AE	Piperazine derivatives	R06AE05	Meclozine	Yes	0.974335	0.132959	1.07726	0.138934	1.51284	0.234459	1.28408	0.202702	1.25132	0.332391	0.940865	0.264254	0.919429	0.152016	0.945636	0.143563	0.983286	0.181697	1.06685	0.115211	-0.40483	0.132959	0.178536	0.138934	2.8455	0.234459	2.15611	0.202702	-0.000584667	0.332391	-0.362248	0.264254	-0.516827	0.152016	-0.473773
Melatonin	06F09	J Pharmacol Sci. 2013 Sep 20 123(1):9-24	N05CH01	N	NERVOUS SYSTEM	N05	PSYCHOLEPTICS	N05C	HYPNOTICS AND SEDATIVES	N05CH	Melatonin receptor agonists	N05CH01	Melatonin	n/a	0.977328	0.094744	1.05686	0.17902	1.04177	0.145442	1.05028	0.130094	0.973785	0.262925	0.970334	0.238296	1.0069	0.160017	1.0843	0.184335	0.970165	0.211507	0.99135	0.0879796	-0.38714	0.094744	0.0525362	0.17902	-0.0552585	0.145442	0.256552	0.130094	-0.290402	0.262925	-0.123349	0.238296	0.226607	0.160017	1.03442
Dinoprost trometamol	06F11	Prostaglandins Leukot Med. 1986 Jan 21(1):97-105	G02AD01	G	GENITO URINARY SYSTEM AND SEX HORMONES	G02	OTHER GYNECOLOGICALS	G02A	UTEROTONICS	G02AD	Prostaglandins	G02AD01	Dinoprost	Yes	1.0055	0.131798	0.944907	0.102504	0.96838	0.0886708	0.896091	0.121754	0.881473	0.18548	1.05628	0.153333	0.96561	0.0600722	0.943205	0.126355	0.999497	0.189259	0.929762	0.101278	-0.220629	0.131798	-0.639052	0.102504	-0.507163	0.0886708	-0.996143	0.121754	-0.386801	0.18548	0.573396	0.153333	-0.124316	0.0600722	-0.500212
Tropisetron hydrochloride	06G02	Drugs. 2000 Jun 59(6):1297-315	A04AA03	A	ALIMENTARY TRACT AND METABOLISM	A04	ANTIEMETICS AND ANTINAUSEANTS	A04A	ANTIEMETICS AND ANTINAUSEANTS	A04AA	Serotonin (5HT3) antagonists	A04AA03	Tropisetron	n/a	1.00953	0.0942924	1.10369	0.251681	1.23794	0.186293	1.09555	0.181072	1.80338	0.91172	1.05877	0.12498	0.985871	0.190967	1.07117	0.275919	0.964394	0.164831	0.979055	0.12262	-0.196844	0.0942924	0.341837	0.251681	1.15273	0.186293	0.624383	0.181072	0.57592	0.91172	0.59359	0.12498	0.0478822	0.190967	0.891554
Cefixime	06G03	J Chemother. 2001 Apr 13(2):112-7	J01DD08	J	ANTIINFECTIVES FOR SYSTEMIC USE	J01	ANTIBACTERIALS FOR SYSTEMIC USE	J01D	OTHER BETA-LACTAM ANTIBACTERIALS	J01DD	Third-generation cephalosporins	J01DD08	Cefixime	Yes	0.999163	0.0911262	1.14098	0.237946	1.01287	0.212725	1.02732	0.156875	1.32313	0.595368	0.991244	0.162102	1.0109	0.109966	1.03392	0.131554	1.06504	0.225549	0.979068	0.0746958	-0.258102	0.0911262	0.572211	0.237946	-0.23318	0.212725	0.0700123	0.156875	0.0744031	0.595368	0.046158	0.162102	0.260616	0.109966	0.486441
Metrizamide	06G04	Am J Hosp Pharm. 1980 Apr 37(4):510-3	V08AB01	V	VARIOUS	V08	CONTRAST MEDIA	V08A	X-RAY CONTRAST MEDIA, IODINATED	V08AB	Watersoluble, nephrotropic, low osmolar X-ray contrast media	V08AB01	Metrizamide	Yes	0.970772	0.0739767	1.00548	0.173927	1.10923	0.147622	1.11998	0.235492	0.873888	0.304231	1.18187	0.155129	1.03544	0.0959801	0.905911	0.110522	1.02787	0.095205	1.03205	0.0861719	-0.425888	0.0739767	-0.264841	0.173927	0.360138	0.147622	0.822841	0.235492	-0.394721	0.304231	1.59152	0.155129	0.469215	0.0959801	-0.905833
Quetiapine hemifumarate	06G05	Drug Saf. 2000 Oct 23(4):295-307	N05AH04	N	NERVOUS SYSTEM	N05	PSYCHOLEPTICS	N05A	ANTIPSYCHOTICS	N05AH	Diazepines, oxazepines and thiazepines	N05AH04	Quetiapine	Yes	0.986682	0.0964383	0.985661	0.118501	0.99546	0.113743	0.940251	0.14236	0.872376	0.147745	1.11471	0.158145	1.02141	0.09956	1.04994	0.18349	1.00008	0.138984	0.971563	0.0456549	-0.331864	0.0964383	-0.38729	0.118501	-0.340415	0.113743	-0.637353	0.14236	-0.3963	0.147745	1.04703	0.158145	0.349908	0.09956	0.660674
Rifapentine	06G08	Clin Infect Dis. 2006 Dec 1 43(11):1468-75	J04AB05	J	ANTIINFECTIVES FOR SYSTEMIC USE	J04	ANTIMYCOBACTERIALS	J04A	DRUGS FOR TREATMENT OF TUBERCULOSIS	J04AB	Antibiotics	J04AB05	Rifapentine	Yes	1.03712	0.0885158	1.1696	0.238986	0.93365	0.122273	1.06476	0.139512	0.894649	0.202965	1.03197	0.148544	0.93808	0.113106	0.969793	0.148042	0.995209	0.228487	0.940037	0.0809292	-0.0338009	0.0885158	0.748991	0.238986	-0.721022	0.122273	0.374263	0.139512	-0.373042	0.202965	0.376314	0.148544	-0.358308	0.113106	-0.211032
Neostigmine bromide	06G09	CNS Drugs. 2006 20(10):821-39	N07AA01	N	NERVOUS SYSTEM	N07	OTHER NERVOUS SYSTEM DRUGS	N07A	PARASYMPATHOMIMETICS	N07AA	Anticholinesterases	N07AA01	Neostigmine	Yes	1.05106	0.0849552	1.12638	0.18802	0.982592	0.158239	1.06686	0.214983	0.983588	0.280108	0.882505	0.229935	0.834537	0.160742	1.04424	0.170809	0.883125	0.102438	0.963761	0.065806	0.048598	0.0849552	0.481985	0.18802	-0.419649	0.158239	0.391331	0.214983	-0.280165	0.280108	-0.835352	0.229935	-1.23836	0.160742	0.598652
Niridazole	06G10	Res Commun Chem Pathol Pharmacol. 1986 Apr 52(1):107-1	P02BX02	P	ANTIPARASITIC PRODUCTS, INSECTICIDES AND REPELLENTS	P02	ANTHELMINTICS	P02B	ANTITREMATODALS	P02BX	Other antitrematodal agents	P02BX02	Niridazole	n/a	1.08816	0.0823995	1.19767	0.169597	1.10669	0.205169	1.06226	0.158945	1.2382	0.5713	0.882163	0.114669	0.852139	0.13167	0.994864	0.264409	0.940012	0.145407	0.997229	0.0727258	0.267851	0.0823995	0.922393	0.169597	0.344519	0.205169	0.353956	0.158945	-0.0142834	0.5713	-0.838125	0.114669	-1.08875	0.13167	0.0616502
Ceforanide	06G11	Drugs. 1987 Oct 34(4):411-37	J01DC11	J	ANTIINFECTIVES FOR SYSTEMIC USE	J01	ANTIBACTERIALS FOR SYSTEMIC USE	J01D	OTHER BETA-LACTAM ANTIBACTERIALS	J01DC	Second-generation cephalosporins	J01DC11	Ceforanide	Yes	1.05694	0.21937	1.11036	0.204873	1.00073	0.180405	1.03558	0.182194	1.15428	0.79863	1.01359	0.136548	0.88521	0.0903652	1.1228	0.150026	0.970456	0.221607	0.94612	0.144733	0.0833356	0.21937	0.383034	0.204873	-0.307981	0.180405	0.137134	0.182194	-0.10192	0.79863	0.227312	0.136548	-0.807673	0.0903652	1.45317
Cefotetan	06H04	Am J Surg. 1988 May 31 155(5A):16-23	J01DC05	J	ANTIINFECTIVES FOR SYSTEMIC USE	J01	ANTIBACTERIALS FOR SYSTEMIC USE	J01D	OTHER BETA-LACTAM ANTIBACTERIALS	J01DC	Second-generation cephalosporins	J01DC05	Cefotetan	Yes	0.94225	0.100265	1.02766	0.113496	0.948674	0.115636	0.994514	0.158999	1.23812	0.325135	0.98048	0.227904	0.963733	0.21366	1.00748	0.223619	0.981098	0.234276	0.967905	0.124398	-0.594447	0.100265	-0.127871	0.113496	-0.62851	0.115636	-0.196488	0.158999	-0.0143653	0.325135	-0.0411039	0.227904	-0.14027	0.21366	0.198863
Fentiazac	06H05	Agents Actions. 1984 Oct 15(3-4):443-7	M01AB10	M	MUSCULO-SKELETAL SYSTEM	M01	ANTIINFLAMMATORY AND ANTIRHEUMATIC PRODUCTS	M01A	ANTIINFLAMMATORY AND ANTIRHEUMATIC PRODUCTS, NON-STEROIDS	M01AB	Acetic acid derivatives and related substances	M01AB10	Fentiazac	n/a	1.70921	0.0813084	1.79241	0.110705	1.277	0.224581	1.14663	0.215511	6.55878	3.2158	0.489932	0.0912301	0.515267	0.0993122	0.869138	0.107221	0.890831	0.136377	0.701913	0.0692809	3.93813	0.0813084	4.59644	0.110705	1.39322	0.224581	1.03943	0.215511	5.54184	3.2158	-4.01779	0.0912301	-3.95195	0.0993122	-1.30579
Brompheniramine maleate	06H06	Clin Infect Dis. 1997 Nov 25(5):1188-94	R06AB01	R	RESPIRATORY SYSTEM	R06	ANTIHISTAMINES FOR SYSTEMIC USE	R06A	ANTIHISTAMINES FOR SYSTEMIC USE	R06AB	Substituted alkylamines	R06AB01	Brompheniramine	Yes	1.01108	0.150514	1.09078	0.167609	1.01951	0.145841	0.974824	0.128921	0.985215	0.222378	1.08863	0.088928	0.996493	0.161296	0.976829	0.291421	1.02022	0.172908	0.951833	0.0633686	-0.187688	0.150514	0.262079	0.167609	-0.192296	0.145841	-0.356463	0.128921	-0.278466	0.222378	0.835626	0.088928	0.138167	0.161296	-0.134511
Primaquine diphosphate	06H07	Malar J. 2012 Oct 30 11:360	P01BA03	P	ANTIPARASITIC PRODUCTS, INSECTICIDES AND REPELLENTS	P01	ANTIPROTOZOALS	P01B	ANTIMALARIALS	P01BA	Aminoquinolines	P01BA03	Primaquine	Yes	0.960856	0.142369	1.06563	0.219997	0.958997	0.173814	1.03903	0.202011	1.04112	0.206824	1.09622	0.170075	0.985154	0.112255	0.948054	0.173066	0.955144	0.216117	0.979291	0.0969653	-0.484491	0.142369	0.10672	0.219997	-0.564944	0.173814	0.165172	0.202011	-0.220088	0.206824	0.89715	0.170075	0.0417948	0.112255	-0.44747
Progesterone	06H08	Horm Behav. 2013 Feb 63(2):284-90	G03DA04	G	GENITO URINARY SYSTEM AND SEX HORMONES	G03	SEX HORMONES AND MODULATORS OF THE GENITAL SYSTEM	G03D	PROGESTOGENS	G03DA	Pregnen (4) derivatives	G03DA04	Progesterone	Yes	1.11677	0.268965	1.28025	0.2452	1.33256	0.265687	1.40823	0.268142	3.4803	3.42542	0.933663	0.13221	0.811639	0.0947878	0.754273	0.149825	0.777239	0.131385	0.998074	0.074211	0.436957	0.268965	1.43252	0.2452	1.73538	0.265687	3.16479	0.268142	2.32708	3.42542	-0.420635	0.13221	-1.43298	0.0947878	-2.5551
Felodipine	06H09	Clin Exp Hypertens A. 1992 14(6):965-87	C08CA02	C	CARDIOVASCULAR SYSTEM	C08	CALCIUM CHANNEL BLOCKERS	C08C	SELECTIVE CALCIUM CHANNEL BLOCKERS WITH MAINLY VASCULAR EFFECTS	C08CA	Dihydropyridine derivatives	C08CA02	Felodipine	Yes	1.42683	0.319438	1.45772	0.283009	1.65366	0.28757	1.48149	0.22161	5.35974	2.50808	0.613982	0.112008	0.654518	0.189995	0.799698	0.183184	0.84474	0.182279	0.971031	0.080926	2.26934	0.319438	2.52885	0.283009	3.71264	0.28757	3.75998	0.22161	4.28972	2.50808	-3.01216	0.112008	-2.76841	0.189995	-2.06104
Cefotiam hydrochloride	07A03	Clin Pharmacokinet. 1989 Sep 17(3):163-74	J01DC07	J	ANTIINFECTIVES FOR SYSTEMIC USE	J01	ANTIBACTERIALS FOR SYSTEMIC USE	J01D	OTHER BETA-LACTAM ANTIBACTERIALS	J01DC	Second-generation cephalosporins	J01DC07	Cefotiam	Yes	0.987552	0.133385	1.18174	0.295147	0.959595	0.165997	1.01796	0.160543	1.46264	0.868407	0.919258	0.216332	0.939547	0.200736	1.07265	0.139877	1.04551	0.173834	0.978367	0.103897	-0.326721	0.133385	0.82397	0.295147	-0.56126	0.165997	-0.0060008	0.160543	0.220092	0.868407	-0.537409	0.216332	-0.345837	0.200736	0.90772
Rofecoxib	07A04	Expert Opin Pharmacother. 2000 Jul 1(5):1053-66	M01AH02	M	MUSCULO-SKELETAL SYSTEM	M01	ANTIINFLAMMATORY AND ANTIRHEUMATIC PRODUCTS	M01A	ANTIINFLAMMATORY AND ANTIRHEUMATIC PRODUCTS, NON-STEROIDS	M01AH	Coxibs	M01AH02	Rofecoxib	Yes	0.951621	0.10356	0.985418	0.0809681	0.913374	0.190201	1.00758	0.132683	0.981413	0.219876	1.0518	0.138765	0.896202	0.137887	1.14056	0.279918	1.15577	0.160743	1.02765	0.0417338	-0.539066	0.10356	-0.38879	0.0809681	-0.84588	0.190201	-0.0903278	0.132683	-0.282436	0.219876	0.537049	0.138765	-0.714246	0.137887	1.64631
Benperidol	07A05	Psychopharmacology (Berl). 1994 Dec 116(4):457-63	N05AD07	N	NERVOUS SYSTEM	N05	PSYCHOLEPTICS	N05A	ANTIPSYCHOTICS	N05AD	Butyrophenone derivatives	N05AD07	Benperidol	n/a	0.969154	0.0702548	1.01577	0.12459	0.875343	0.223862	0.946166	0.16475	1.03595	0.247219	0.97486	0.155189	0.927552	0.149537	1.01562	0.192082	0.985054	0.172033	0.970023	0.12547	-0.435448	0.0702548	-0.201292	0.12459	-1.08006	0.223862	-0.5893	0.16475	-0.225482	0.247219	-0.0866584	0.155189	-0.447792	0.149537	0.287364
Cefaclor hydrate	07A06	J Chemother. 1999 Jun 11(3):163-78	J01DC04	J	ANTIINFECTIVES FOR SYSTEMIC USE	J01	ANTIBACTERIALS FOR SYSTEMIC USE	J01D	OTHER BETA-LACTAM ANTIBACTERIALS	J01DC	Second-generation cephalosporins	J01DC04	Cefaclor	Yes	0.987313	0.102092	1.02741	0.194207	1.09898	0.114938	1.03142	0.206621	1.00221	0.212294	1.01577	0.181989	0.884749	0.0735314	0.985095	0.202465	0.89513	0.215601	0.963183	0.128318	-0.328131	0.102092	-0.129377	0.194207	0.297055	0.114938	0.103334	0.206621	-0.260714	0.212294	0.244981	0.181989	-0.81159	0.0735314	-0.0446036
Colistin sulfate	07A07	Expert Rev Anti Infect Ther. 2012 Aug 10(8):917-34	J01XB01	J	ANTIINFECTIVES FOR SYSTEMIC USE	J01	ANTIBACTERIALS FOR SYSTEMIC USE	J01X	OTHER ANTIBACTERIALS	J01XB	Polymyxins	J01XB01	Colistin	Yes	1.04664	0.208269	1.1188	0.178336	0.938027	0.174867	1.02369	0.143398	1.07415	0.323869	0.970956	0.155667	0.968491	0.137758	0.875417	0.122317	0.832389	0.200643	0.908839	0.111085	0.0224891	0.208269	0.435152	0.178336	-0.694074	0.174867	0.0405846	0.143398	-0.185599	0.323869	-0.118307	0.155667	-0.0998365	0.137758	-1.2375
Daunorubicin hydrochloride	07A08	Blood. 2001 Aug 15 98(4):913-24	L01DB02	L	ANTINEOPLASTIC AND IMMUNOMODULATING AGENTS	L01	ANTINEOPLASTIC AGENTS	L01D	CYTOTOXIC ANTIBIOTICS AND RELATED SUBSTANCES	L01DB	Anthracyclines and related substances	L01DB02	Daunorubicin	Yes	1.0184	0.0629584	1.05316	0.153908	0.998167	0.132045	0.981355	0.0842057	0.979162	0.359827	1.01428	0.145731	1.04077	0.11821	0.978508	0.16434	1.17193	0.225926	0.997931	0.0626249	-0.144435	0.0629584	0.0296581	0.153908	-0.323742	0.132045	-0.3034	0.0842057	-0.284787	0.359827	0.232902	0.145731	0.514459	0.11821	-0.116252
Dosulepin hydrochloride	07A09	Nord J Psychiatry. 2009 63(4):347-51	N06AA16	N	NERVOUS SYSTEM	N06	PSYCHOANALEPTICS	N06A	ANTIDEPRESSANTS	N06AA	Non-selective monoamine reuptake inhibitors	N06AA16	Dosulepin	n/a	0.973372	0.0790599	1.01583	0.116013	0.993383	0.172047	0.950287	0.117471	1.15221	0.251359	0.947401	0.143559	1.01553	0.104971	1.04228	0.22409	0.898595	0.172095	1.01419	0.0828237	-0.41052	0.0790599	-0.200939	0.116013	-0.353203	0.172047	-0.555817	0.117471	-0.104078	0.251359	-0.309259	0.143559	0.299963	0.104971	0.577356
Ceftazidime pentahydrate	07A10	Expert Opin Pharmacother. 2012 Oct 13(14):2097-109	J01DD02	J	ANTIINFECTIVES FOR SYSTEMIC USE	J01	ANTIBACTERIALS FOR SYSTEMIC USE	J01D	OTHER BETA-LACTAM ANTIBACTERIALS	J01DD	Third-generation cephalosporins	J01DD02	Ceftazidime	Yes	0.974012	0.0994008	0.948724	0.138497	0.957346	0.123386	1.05372	0.177659	0.760697	0.11465	1.02523	0.132564	0.959763	0.112263	1.02675	0.230462	0.933627	0.133022	1.04706	0.0552651	-0.406739	0.0994008	-0.615472	0.138497	-0.575113	0.123386	0.284569	0.177659	-0.512923	0.11465	0.3217	0.132564	-0.174013	0.112263	0.408434
Iobenguane sulfate	07A11	Cancer Biother Radiopharm. 2009 Aug 24(4):469-75	V09IX01	V	VARIOUS	V09	DIAGNOSTIC RADIOPHARMACEUTICALS	V09I	TUMOUR DETECTION	V09IX	Other diagnostic radiopharmaceuticals for tumour detection	V09IX01	Iobenguane (123I)	Yes	0.999391	0.0439285	1.04893	0.145586	0.978883	0.134613	0.984773	0.100239	0.900704	0.189311	1.00714	0.152503	1.0276	0.0712117	1.03247	0.118903	0.813303	0.146323	0.987754	0.0827577	-0.256754	0.0439285	0.00353579	0.145586	-0.442489	0.134613	-0.275633	0.100239	-0.366718	0.189311	0.175043	0.152503	0.402525	0.0712117	0.470684
Metixene hydrochloride	07B02	Med Welt. 1977 Nov 25 28(47):1938-4	N04AA03	N	NERVOUS SYSTEM	N04	ANTI-PARKINSON DRUGS	N04A	ANTICHOLINERGIC AGENTS	N04AA	Tertiary amines	N04AA03	Metixene	n/a	0.984829	0.0788321	0.922125	0.0648967	0.987749	0.133463	0.909105	0.089764	0.961052	0.249347	1.01935	0.146785	0.98937	0.136145	0.936938	0.231248	0.996004	0.0613211	1.02896	0.0486601	-0.342812	0.0788321	-0.779788	0.0648967	-0.387895	0.133463	-0.890403	0.089764	-0.303699	0.249347	0.274039	0.146785	0.0776213	0.136145	-0.56837
Nitrofural	07B03	Antimicrob Agents Chemother. 1993 Sep 37(9):2033-6	D08AF01	D	DERMATOLOGICALS	D08	ANTISEPTICS AND DISINFECTANTS	D08A	ANTISEPTICS AND DISINFECTANTS	D08AF	Nitrofuran derivatives	D08AF01	Nitrofural	n/a	0.994233	0.0875494	0.970647	0.0828468	0.97191	0.14918	0.953038	0.112645	0.881275	0.242707	1.05147	0.1274	0.985292	0.0921885	0.930329	0.175295	0.896881	0.166657	1.02179	0.0442774	-0.287237	0.0875494	-0.48004	0.0828468	-0.485431	0.14918	-0.53347	0.112645	-0.387007	0.242707	0.534409	0.1274	0.0429664	0.0921885	-0.640257
Omeprazole	07B04	Drugs. 1998 Sep 56(3):447-86	A02BC01	A	ALIMENTARY TRACT AND METABOLISM	A02	DRUGS FOR ACID RELATED DISORDERS	A02B	DRUGS FOR PEPTIC ULCER AND GASTRO-OESOPHAGEAL REFLUX DISEASE (GORD)	A02BC	Proton pump inhibitors	A02BC01	Omeprazole	Yes	1.1762	0.118138	1.17559	0.107599	1.39263	0.109266	1.29518	0.14185	1.14956	0.376021	0.883253	0.0909653	0.986412	0.109952	0.853443	0.198891	0.798464	0.149432	0.985426	0.0579656	0.788125	0.118138	0.786014	0.107599	2.10524	0.109266	2.24634	0.14185	-0.106849	0.376021	-0.829288	0.0909653	0.0524812	0.109952	-1.47649
Propylthiouracil	07B05	Exp Clin Endocrinol Diabetes. 2010 Feb 118(2):101-4	H03BA02	H	SYSTEMIC HORMONAL PREPARATIONS, EXCL. SEX HORMONES AND INSULINS	H03	THYROID THERAPY	H03B	ANTITHYROID PREPARATIONS	H03BA	Thiouracils	H03BA02	Propylthiouracil	Yes	1.05138	0.0668921	0.989465	0.063091	1.08963	0.176661	0.88915	0.143296	0.809624	0.166598	1.05278	0.18331	1.06261	0.11522	0.952193	0.230823	0.877051	0.165169	0.953554	0.103132	0.0504779	0.0668921	-0.363793	0.063091	0.239474	0.176661	-1.05253	0.143296	-0.46183	0.166598	0.545039	0.18331	0.700125	0.11522	-0.402459
Terconazole	07B06	Clin Ther. 1989 Sep-Oct 11(5):659-68	G01AG02	G	GENITO URINARY SYSTEM AND SEX HORMONES	G01	GYNECOLOGICAL ANTIINFECTIVES AND ANTISEPTICS	G01A	ANTIINFECTIVES AND ANTISEPTICS, EXCL. COMBINATIONS WITH CORTICOSTEROIDS	G01AG	Triazole derivatives	G01AG02	Terconazole	Yes	0.960636	0.0966044	0.936153	0.0531087	0.882189	0.0822145	1.05283	0.085404	0.864438	0.165764	1.06464	0.0677166	1.06371	0.10499	1.06203	0.272584	1.09451	0.274044	1.03171	0.0506305	-0.48579	0.0966044	-0.693129	0.0531087	-1.03791	0.0822145	0.277344	0.085404	-0.40459	0.165764	0.641168	0.0677166	0.709433	0.10499	0.792119
Tiaprofenic acid	07B07	Drugs. 1995 Dec 50(6):1050-75	M01AE11	M	MUSCULO-SKELETAL SYSTEM	M01	ANTIINFLAMMATORY AND ANTIRHEUMATIC PRODUCTS	M01A	ANTIINFLAMMATORY AND ANTIRHEUMATIC PRODUCTS, NON-STEROIDS	M01AE	Propionic acid derivatives	M01AE11	Tiaprofenic acid	n/a	1.04094	0.100061	1.01971	0.0769485	1.12185	0.238779	1.0792	0.103147	1.57763	0.395508	1.11508	0.18919	1.01999	0.102407	0.905624	0.151072	1.02468	0.196614	1.06816	0.0383083	-0.0112312	0.100061	-0.176929	0.0769485	0.437839	0.238779	0.491568	0.103147	0.340172	0.395508	1.05007	0.18919	0.337913	0.102407	-0.908956
Vancomycin hydrochloride	07B08	Cleve Clin J Med. 2011 Jul 78(7):465-71	J01XA01	J	ANTIINFECTIVES FOR SYSTEMIC USE	J01	ANTIBACTERIALS FOR SYSTEMIC USE	J01X	OTHER ANTIBACTERIALS	J01XA	Glycopeptide antibacterials	J01XA01	Vancomycin	Yes	1.1101	0.101118	1.0006	0.119718	1.00442	0.216344	0.995293	0.126285	0.942614	0.228109	0.954956	0.112856	1.00105	0.128516	0.999684	0.18027	1.06168	0.30555	0.932599	0.139084	0.397501	0.101118	-0.295035	0.119718	-0.285259	0.216344	-0.190162	0.126285	-0.322953	0.228109	-0.248016	0.112856	0.176863	0.128516	0.114073
Artemisinin	07B09	Expert Rev Anti Infect Ther. 2009 Oct 7(8):999-1013	P01BE01	P	ANTIPARASITIC PRODUCTS, INSECTICIDES AND REPELLENTS	P01	ANTIPROTOZOALS	P01B	ANTIMALARIALS	P01BE	Artemisinin and derivatives, plain	P01BE01	Artemisinin	n/a	1.00852	0.104271	1.08557	0.145155	1.18595	0.145734	1.04083	0.157454	0.995714	0.377974	0.952445	0.0946637	0.950873	0.0905703	1.06861	0.226107	0.991911	0.174635	0.99059	0.0851787	-0.202792	0.104271	0.229877	0.145155	0.832561	0.145734	0.179791	0.157454	-0.267502	0.377974	-0.268374	0.0946637	-0.249576	0.0905703	0.863683
Propafenone hydrochloride	07B10	Eur Rev Med Pharmacol Sci. 2012 Feb 16(2):242-53	C01BC03	C	CARDIOVASCULAR SYSTEM	C01	CARDIAC THERAPY	C01B	ANTIARRHYTHMICS, CLASS I AND III	C01BC	Antiarrhythmics, class Ic	C01BC03	Propafenone	Yes	1.15661	0.14913	1.10654	0.0872726	1.03471	0.247188	0.996265	0.122618	1.0555	0.385896	1.04705	0.163375	1.05237	0.0660215	1.00425	0.169985	0.996112	0.141808	0.947042	0.104193	0.672399	0.14913	0.359446	0.0872726	-0.0987161	0.247188	-0.182261	0.122618	-0.205067	0.385896	0.498517	0.163375	0.613062	0.0660215	0.163767
Ethamivan	07B11	Can Med Assoc J. 1964 Dec 5 91:1203-8	R07AB04	R	RESPIRATORY SYSTEM	R07	OTHER RESPIRATORY SYSTEM PRODUCTS	R07A	OTHER RESPIRATORY SYSTEM PRODUCTS	R07AB	Respiratory stimulants	R07AB04	Etamivan	n/a	1.01689	0.0962667	1.02046	0.0867003	0.996954	0.0995933	1.00697	0.230113	1.08504	0.29111	1.11758	0.152817	1.09081	0.152455	1.08826	0.26197	0.973014	0.139441	0.987449	0.0449885	-0.153321	0.0962667	-0.172306	0.0867003	-0.331216	0.0995933	-0.0953269	0.230113	-0.174218	0.29111	1.07034	0.152817	0.939774	0.152455	1.07742
Vigabatrin hydrochloride	07C02	Expert Opin Pharmacother. 2009 Dec 10(18):3077-89	N03AG04	N	NERVOUS SYSTEM	N03	ANTIEPILEPTICS	N03A	ANTIEPILEPTICS	N03AG	Fatty acid derivatives	N03AG04	Vigabatrin	Yes	1.03348	0.0824172	1.07498	0.100475	1.01124	0.180353	0.970204	0.156382	0.955588	0.326914	1.13631	0.0742259	1.12256	0.100138	1.08072	0.252348	1.21804	0.196927	1.02054	0.0714381	-0.0553007	0.0824172	0.16449	0.100475	-0.243213	0.180353	-0.394	0.156382	-0.309405	0.326914	1.22219	0.0742259	1.20965	0.100138	0.995407
Biperiden hydrochloride	07C03	Int J Neuropsychopharmacol. 2012 Nov 15(10):1375-85	N04AA02	N	NERVOUS SYSTEM	N04	ANTI-PARKINSON DRUGS	N04A	ANTICHOLINERGIC AGENTS	N04AA	Tertiary amines	N04AA02	Biperiden	Yes	1.02079	0.0660769	0.990205	0.112006	0.98705	0.144415	1.05978	0.180932	1.0578	0.13143	0.985662	0.163322	1.05249	0.142935	1.10197	0.162868	1.16376	0.23923	1.01039	0.0595889	-0.13027	0.0660769	-0.359218	0.112006	-0.3922	0.144415	0.333744	0.180932	-0.202671	0.13143	0.000904417	0.163322	0.614139	0.142935	1.2266
Cetirizine dihydrochloride	07C04	J Allergy Clin Immunol. 1987 Jul 80(1):51-6	R06AE07	R	RESPIRATORY SYSTEM	R06	ANTIHISTAMINES FOR SYSTEMIC USE	R06A	ANTIHISTAMINES FOR SYSTEMIC USE	R06AE	Piperazine derivatives	R06AE07	Cetirizine	Yes	1.01835	0.0724236	1.03399	0.089783	1.01212	0.193222	1.15381	0.167766	0.854678	0.183671	1.07856	0.134348	1.0953	0.0637782	0.93395	0.165873	1.01796	0.115395	0.970308	0.0810288	-0.144733	0.0724236	-0.0887498	0.089783	-0.237814	0.193222	1.09774	0.167766	-0.414782	0.183671	0.754002	0.134348	0.978005	0.0637782	-0.60087
Etifenin	07C05	Front Med China. 2010 Sep 4(3):342-5	V09DA02	V	VARIOUS	V09	DIAGNOSTIC RADIOPHARMACEUTICALS	V09D	HEPATIC AND RETICULO ENDOTHELIAL SYSTEM	V09DA	Technetium (99mTc) compounds	V09DA02	Technetium (99mTc) etifenin	n/a	1.01778	0.0806251	0.996122	0.0826806	0.972644	0.239692	1.12664	0.152664	1.33591	0.545374	1.04521	0.100167	1.05975	0.0681652	1.05865	0.19099	1.01708	0.200009	1.02336	0.0680811	-0.148101	0.0806251	-0.322665	0.0826806	-0.480906	0.239692	0.876952	0.152664	0.0877503	0.545374	0.483605	0.100167	0.675784	0.0681652	0.755444
Metaproterenol sulfate, orciprenaline sulfate	07C06	J Rehabil Res Dev. 2004 Jan-Feb 41(1):59-64	R03AB03	R	RESPIRATORY SYSTEM	R03	DRUGS FOR OBSTRUCTIVE AIRWAY DISEASES	R03A	ADRENERGICS, INHALANTS	R03AB	Non-selective beta-adrenoreceptor agonists	R03AB03	Orciprenaline	Yes	1.03303	0.132868	1.13208	0.134952	1.04441	0.148195	1.07129	0.189566	1.07638	0.739477	1.02837	0.230592	1.00851	0.154845	1.00577	0.263447	1.11244	0.121684	0.942665	0.0779866	-0.0579734	0.132868	0.517245	0.134952	-0.0389615	0.148195	0.42731	0.189566	-0.183269	0.739477	0.347093	0.230592	0.240333	0.154845	0.180246
Sisomicin sulfate	07C07	Expert Rev Anti Infect Ther. 2013 Apr 11(4):421-8	J01GB08	J	ANTIINFECTIVES FOR SYSTEMIC USE	J01	ANTIBACTERIALS FOR SYSTEMIC USE	J01G	AMINOGLYCOSIDE ANTIBACTERIALS	J01GB	Other aminoglycosides	J01GB08	Sisomicin	n/a	1.12932	0.147977	1.0876	0.0761427	0.986988	0.154682	1.06885	0.16457	1.23038	0.843197	0.988631	0.203475	1.04945	0.106612	1.07406	0.160413	1.07166	0.175972	0.922253	0.0507653	0.511103	0.147977	0.242435	0.0761427	-0.392583	0.154682	0.407465	0.16457	-0.022443	0.843197	0.0249763	0.203475	0.588276	0.106612	0.923015
Sibutramine hydrochloride	07C08	Arch Intern Med. 2004 May 10 164(9):994-1003	A08AA10	A	ALIMENTARY TRACT AND METABOLISM	A08	ANTIOBESITY PREPARATIONS, EXCL. DIET PRODUCTS	A08A	ANTIOBESITY PREPARATIONS, EXCL. DIET PRODUCTS	A08AA	Centrally acting antiobesity products	A08AA10	Sibutramine	Yes	1.04536	0.0798447	1.12139	0.121404	1.16356	0.199932	1.0728	0.127392	0.986283	0.367515	1.00963	0.131227	0.980297	0.0595918	1.03695	0.201844	1.06935	0.177317	0.974816	0.0662224	0.014911	0.0798447	0.451163	0.121404	0.694717	0.199932	0.43953	0.127392	-0.277351	0.367515	0.195237	0.131227	0.000511687	0.0595918	0.519357
Acenocoumarol	07C09	Thromb Haemost. 2008 Dec 100(6):1052-7	B01AA07	B	BLOOD AND BLOOD FORMING ORGANS	B01	ANTITHROMBOTIC AGENTS	B01A	ANTITHROMBOTIC AGENTS	B01AA	Vitamin K antagonists	B01AA07	Acenocoumarol	n/a	1.12054	0.244289	1.01265	0.159746	1.20055	0.68387	1.172	0.316757	0.834458	0.446675	0.946671	0.0703786	0.945696	0.150732	1.07658	0.150579	1.00743	0.168122	0.925665	0.0816276	0.459184	0.244289	-0.220538	0.159746	0.922454	0.68387	1.24549	0.316757	-0.435897	0.446675	-0.315183	0.0703786	-0.29358	0.150732	0.950402
Bromperidol	07C10	Drugs. 1988 Jun 35(6):670-84	N05AD06	N	NERVOUS SYSTEM	N05	PSYCHOLEPTICS	N05A	ANTIPSYCHOTICS	N05AD	Butyrophenone derivatives	N05AD06	Bromperidol	n/a	1.00118	0.119322	0.946722	0.133134	0.992967	0.134568	1.04012	0.104109	0.87781	0.22978	1.08087	0.108815	0.974024	0.0878139	1.11828	0.107896	1.12214	0.267342	0.941262	0.0997919	-0.246202	0.119322	-0.627837	0.133134	-0.355764	0.134568	0.174083	0.104109	-0.390625	0.22978	0.772737	0.108815	-0.0528095	0.0878139	1.40395
Cyclizine hydrochloride	07C11	Palliat Med. 2008 Oct 22(7):869-71	R06AE03	R	RESPIRATORY SYSTEM	R06	ANTIHISTAMINES FOR SYSTEMIC USE	R06A	ANTIHISTAMINES FOR SYSTEMIC USE	R06AE	Piperazine derivatives	R06AE03	Cyclizine	Yes	0.938733	0.079689	0.964564	0.0947078	0.886261	0.134457	1.102	0.0837616	0.834979	0.144407	0.988603	0.126618	0.982103	0.132349	1.15005	0.218806	1.11466	0.183038	0.993278	0.0534997	-0.615229	0.079689	-0.517617	0.0947078	-1.01284	0.134457	0.676794	0.0837616	-0.435353	0.144407	0.0247482	0.126618	0.01586	0.132349	1.74947
Fluoxetine hydrochloride	07D02	CNS Neurosci Ther. 2008 Summer 14(2):153-64	N06AB03	N	NERVOUS SYSTEM	N06	PSYCHOANALEPTICS	N06A	ANTIDEPRESSANTS	N06AB	Selective serotonin reuptake inhibitors	N06AB03	Fluoxetine	Yes	1.00357	0.116174	1.07983	0.172253	1.16192	0.113723	1.04433	0.1653	1.23379	0.685124	0.874258	0.17168	0.93199	0.184206	1.13342	0.231386	1.21734	0.239662	0.944983	0.108193	-0.232082	0.116174	0.194424	0.172253	0.684594	0.113723	0.208234	0.1653	-0.0188879	0.685124	-0.902204	0.17168	-0.41007	0.184206	1.56858
Iohexol	07D03	Invest Radiol. 1985 Jan-Feb 20(1 Suppl):S10-3	V08AB02	V	VARIOUS	V08	CONTRAST MEDIA	V08A	X-RAY CONTRAST MEDIA, IODINATED	V08AB	Watersoluble, nephrotropic, low osmolar X-ray contrast media	V08AB02	Iohexol	Yes	0.913506	0.122764	1.0104	0.0871311	0.987334	0.274826	1.06412	0.0831778	1.05526	0.380863	0.911912	0.170701	1.01346	0.138492	1.01991	0.241721	1.1917	0.0789345	1.0053	0.0482238	-0.764318	0.122764	-0.234445	0.0871311	-0.39045	0.274826	0.368995	0.0831778	-0.205319	0.380863	-0.59696	0.170701	0.282388	0.138492	0.334005
Pyrazinamide	07D05	Int J Tuberc Lung Dis. 2003 Jan 7(1):6-21	J04AK01	J	ANTIINFECTIVES FOR SYSTEMIC USE	J04	ANTIMYCOBACTERIALS	J04A	DRUGS FOR TREATMENT OF TUBERCULOSIS	J04AK	Other drugs for treatment of tuberculosis	J04AK01	Pyrazinamide	Yes	0.933698	0.0722678	0.938394	0.106578	0.943569	0.20707	1.01001	0.156191	0.862031	0.209286	1.067	0.125028	1.01913	0.117008	1.00743	0.186679	1.13926	0.244546	1.00425	0.0630262	-0.644987	0.0722678	-0.679286	0.106578	-0.659945	0.20707	-0.0706138	0.156191	-0.407103	0.209286	0.660298	0.125028	0.330566	0.117008	0.198349
Trimethadione	07D06	Comp Biochem Physiol C Pharmacol Toxicol Endocrinol. 1996 Nov 115(3):211-6	N03AC02	N	NERVOUS SYSTEM	N03	ANTIEPILEPTICS	N03A	ANTIEPILEPTICS	N03AC	Oxazolidine derivatives	N03AC02	Trimethadione	Yes	0.916597	0.124538	0.953382	0.141419	0.983612	0.142182	1.09067	0.0601787	0.837435	0.270905	0.951328	0.156107	1.0416	0.125533	1.09242	0.122636	1.05125	0.108909	1.0091	0.0861413	-0.74605	0.124538	-0.586698	0.141419	-0.413373	0.142182	0.584739	0.0601787	-0.432788	0.270905	-0.277427	0.156107	0.521563	0.125533	1.12264
Lovastatin	07D07	Am J Cardiol. 1990 Sep 18 66(8):11B-15B	C10AA02	C	CARDIOVASCULAR SYSTEM	C10	LIPID MODIFYING AGENTS	C10A	LIPID MODIFYING AGENTS, PLAIN	C10AA	HMG CoA reductase inhibitors	C10AA02	Lovastatin	Yes	1.50019	0.225387	1.58008	0.207162	1.7887	0.442019	1.65798	0.42204	5.63964	2.06808	0.630788	0.142115	0.613832	0.121857	0.892842	0.121573	1.10247	0.253712	1.02532	0.07618	2.70285	0.225387	3.28474	0.207162	4.5442	0.442019	5.19397	0.42204	4.582	2.06808	-2.87593	0.142115	-3.11421	0.121857	-1.04798
Nystatine	07D08	Curr Opin Investig Drugs. 2001 Apr 2(4):488-95	G01AA01	G	GENITO URINARY SYSTEM AND SEX HORMONES	G01	GYNECOLOGICAL ANTIINFECTIVES AND ANTISEPTICS	G01A	ANTIINFECTIVES AND ANTISEPTICS, EXCL. COMBINATIONS WITH CORTICOSTEROIDS	G01AA	Antibiotics	G01AA01	Nystatin	Yes	1.00872	0.0653698	1.08428	0.110424	1.03737	0.150883	1.00605	0.100108	0.778008	0.161587	1.02885	0.129126	0.958854	0.12411	1.13911	0.351723	1.1057	0.193134	0.959664	0.0445801	-0.201615	0.0653698	0.221904	0.110424	-0.0823123	0.150883	-0.102775	0.100108	-0.494846	0.161587	0.351006	0.129126	-0.181745	0.12411	1.63056
Budesonide	07D09	Drugs Today (Barc). 2008 Nov 44(11):857-63	R03BA02	R	RESPIRATORY SYSTEM	R03	DRUGS FOR OBSTRUCTIVE AIRWAY DISEASES	R03B	OTHER DRUGS FOR OBSTRUCTIVE AIRWAY DISEASES, INHALANTS	R03BA	Glucocorticoids	R03BA02	Budesonide	Yes	0.957729	0.0825842	1.13006	0.184405	1.28317	0.145893	1.33489	0.164256	0.956499	0.240536	1.32414	0.210556	1.25436	0.182112	1.07656	0.290486	1.10222	0.138496	1.01389	0.0634626	-0.502967	0.0825842	0.504763	0.184405	1.43122	0.145893	2.56891	0.164256	-0.308453	0.240536	2.74479	0.210556	2.32985	0.182112	0.950206
Imipenem	07D10	J Antimicrob Chemother. 2006 Nov 58(5):916-29	J01DH51	J	ANTIINFECTIVES FOR SYSTEMIC USE	J01	ANTIBACTERIALS FOR SYSTEMIC USE	J01D	OTHER BETA-LACTAM ANTIBACTERIALS	J01DH	Carbapenems	J01DH51	Imipenem and enzyme inhibitor	Yes	0.96205	0.118971	0.940112	0.0917522	1.05734	0.105995	1.16548	0.161886	0.805301	0.159362	1.0831	0.156547	1.09786	0.121288	1.04028	0.132738	1.04775	0.168958	1.03615	0.0774044	-0.477429	0.118971	-0.66867	0.0917522	0.0406347	0.105995	1.19256	0.161886	-0.466345	0.159362	0.79078	0.156547	0.999709	0.121288	0.555586
Sulfasalazine	07D11	Drugs. 2005 65(13):1825-49	A07EC01	A	ALIMENTARY TRACT AND METABOLISM	A07	ANTIDIARRHEALS, INTESTINAL ANTIINFLAMMATORY/ANTIINFECTIVE AGENTS	A07E	INTESTINAL ANTIINFLAMMATORY AGENTS	A07EC	Aminosalicylic acid and similar agents	A07EC01	Sulfasalazine	Yes	1.02368	0.11208	0.975163	0.101141	0.955014	0.121275	1.12417	0.116997	0.95892	0.281814	1.00714	0.0910593	1.02986	0.0962078	1.0753	0.241387	1.10136	0.125291	0.968531	0.0654459	-0.113238	0.11208	-0.452145	0.101141	-0.58947	0.121275	0.856886	0.116997	-0.305925	0.281814	0.175055	0.0910593	0.421797	0.0962078	0.936485
Lofexidine	07E02	Ann Pharmacother. 2010 Feb 44(2):343-51	N07BC04	N	NERVOUS SYSTEM	N07	OTHER NERVOUS SYSTEM DRUGS	N07B	DRUGS USED IN ADDICTIVE DISORDERS	N07BC	Drugs used in opioid dependence	N07BC04	Lofexidine	n/a	0.980018	0.130356	0.940559	0.130594	1.17613	0.305155	1.10304	0.242635	1.06036	0.221491	0.988145	0.147596	0.996146	0.112551	0.956358	0.145765	1.13169	0.281909	0.988923	0.049983	-0.371247	0.130356	-0.665912	0.130594	0.77211	0.305155	0.685243	0.242635	-0.19999	0.221491	0.021032	0.147596	0.135221	0.112551	-0.357158
Miglitol	07E04	Expert Opin Pharmacother. 1999 Nov 1(1):149-56	A10BF02	A	ALIMENTARY TRACT AND METABOLISM	A10	DRUGS USED IN DIABETES	A10B	BLOOD GLUCOSE LOWERING DRUGS, EXCL. INSULINS	A10BF	Alpha glucosidase inhibitors	A10BF02	Miglitol	Yes	0.975962	0.117789	0.988138	0.158468	1.002	0.189261	1.01146	0.150156	1.11963	0.480549	1.0027	0.254574	0.986845	0.170995	1.11089	0.264265	1.05618	0.161083	1.00164	0.0728124	-0.395217	0.117789	-0.371987	0.158468	-0.300131	0.189261	-0.0588318	0.150156	-0.138098	0.480549	0.139033	0.254574	0.0561604	0.170995	1.32356
Tiabendazole	07E05	Expert Opin Pharmacother. 2004 Dec 5(12):2615-9	P02CA02	P	ANTIPARASITIC PRODUCTS, INSECTICIDES AND REPELLENTS	P02	ANTHELMINTICS	P02C	ANTINEMATODAL AGENTS	P02CA	Benzimidazole derivatives	P02CA02	Tiabendazole	n/a	1.0592	0.15335	1.03036	0.114135	0.998827	0.147153	1.07825	0.203795	1.4027	0.645178	1.09267	0.185152	0.920694	0.211062	1.04518	0.13722	1.13545	0.120046	0.974534	0.0571949	0.0967085	0.15335	-0.111143	0.114135	-0.319681	0.147153	0.483844	0.203795	0.157504	0.645178	0.868412	0.185152	-0.506077	0.211062	0.608941
Rifampicin	07E06	Clin Infect Dis. 2011 May 52(9):e194-9	J04AB02	J	ANTIINFECTIVES FOR SYSTEMIC USE	J04	ANTIMYCOBACTERIALS	J04A	DRUGS FOR TREATMENT OF TUBERCULOSIS	J04AB	Antibiotics	J04AB02	Rifampicin	Yes	0.976044	0.0858423	1.00682	0.09297	0.994665	0.262762	1.04139	0.124845	1.07803	0.279362	1.01229	0.116574	1.03715	0.122671	1.00086	0.143363	0.954579	0.23328	0.956141	0.0699543	-0.394732	0.0858423	-0.256604	0.09297	-0.345306	0.262762	0.184368	0.124845	-0.181541	0.279362	0.216729	0.116574	0.483721	0.122671	0.126904
Ethionamide	07E07	Expert Rev Anti Infect Ther. 2012 Sep 10(9):971-81	J04AD03	J	ANTIINFECTIVES FOR SYSTEMIC USE	J04	ANTIMYCOBACTERIALS	J04A	DRUGS FOR TREATMENT OF TUBERCULOSIS	J04AD	Thiocarbamide derivatives	J04AD03	Ethionamide	Yes	0.931878	0.103489	0.987314	0.112892	0.850924	0.217075	0.98879	0.153196	0.954565	0.388796	0.97657	0.26871	0.975993	0.158282	1.02746	0.198468	1.12523	0.227473	0.96606	0.0959255	-0.655744	0.103489	-0.377082	0.112892	-1.23043	0.217075	-0.242997	0.153196	-0.310472	0.388796	-0.0728011	0.26871	-0.0360718	0.158282	0.416139
Tenoxicam	07E08	Eur J Rheumatol Inflamm. 1987 9(2):51-7	M01AC02	M	MUSCULO-SKELETAL SYSTEM	M01	ANTIINFLAMMATORY AND ANTIRHEUMATIC PRODUCTS	M01A	ANTIINFLAMMATORY AND ANTIRHEUMATIC PRODUCTS, NON-STEROIDS	M01AC	Oxicams	M01AC02	Tenoxicam	n/a	1.01862	0.168208	0.979019	0.129476	1.14625	0.271922	1.33709	0.287478	0.969878	0.163073	0.969447	0.165983	1.00011	0.141078	0.94705	0.161107	1.03288	0.247277	0.971652	0.073276	-0.143101	0.168208	-0.428321	0.129476	0.588136	0.271922	2.58679	0.287478	-0.294482	0.163073	-0.13054	0.165983	0.168911	0.141078	-0.458395
Triflusal	07E09	Cardiovasc Drug Rev. 2006 Spring 24(1):11-24	B01AC18	B	BLOOD AND BLOOD FORMING ORGANS	B01	ANTITHROMBOTIC AGENTS	B01A	ANTITHROMBOTIC AGENTS	B01AC	Platelet aggregation inhibitors excl. heparin	B01AC18	Triflusal	n/a	1.03773	0.100069	0.993371	0.0896144	0.964833	0.188167	1.07288	0.11289	1.25992	0.590131	0.909003	0.132342	0.892566	0.104897	1.04848	0.100278	1.0718	0.208355	0.946991	0.0654222	-0.0301678	0.100069	-0.33966	0.0896144	-0.529009	0.188167	0.440244	0.11289	0.00839801	0.590131	-0.620538	0.132342	-0.745148	0.104897	0.644742
Mesoridazine besylate	07E10	J Clin Psychiatry. 1981 Dec 42(12):463-9	N05AC03	N	NERVOUS SYSTEM	N05	PSYCHOLEPTICS	N05A	ANTIPSYCHOTICS	N05AC	Phenothiazines with piperidine structure	N05AC03	Mesoridazine	Yes	0.994757	0.14514	1.04171	0.166133	1.05568	0.15625	1.13589	0.207662	1.40287	1.0048	0.939028	0.184924	0.892418	0.162301	1.0495	0.170019	1.09084	0.136323	0.932488	0.103801	-0.284141	0.14514	-0.0410345	0.166133	0.0304214	0.15625	0.952127	0.207662	0.157674	1.0048	-0.377137	0.184924	-0.746405	0.162301	0.655857
Grepafloxacin	07F03	J Antimicrob Chemother. 1997 Dec 40 Suppl A:83-92	J01MA11	J	ANTIINFECTIVES FOR SYSTEMIC USE	J01	ANTIBACTERIALS FOR SYSTEMIC USE	J01M	QUINOLONE ANTIBACTERIALS	J01MA	Fluoroquinolones	J01MA11	Grepafloxacin	Yes	0.975763	0.0950504	0.993692	0.126447	0.979964	0.173881	1.21147	0.0764247	0.897086	0.348567	1.0311	0.238483	1.03405	0.147992	1.06713	0.157419	1.10897	0.152267	0.974988	0.0822485	-0.396392	0.0950504	-0.337677	0.126447	-0.435835	0.173881	1.56617	0.0764247	-0.370497	0.348567	0.369283	0.238483	0.457404	0.147992	0.847671
Phenacetin	07F04	Drugs. 1986 32 Suppl 4:46-59	N02BE03	N	NERVOUS SYSTEM	N02	ANALGESICS	N02B	OTHER ANALGESICS AND ANTIPYRETICS	N02BE	Anilides	N02BE03	Phenacetin	n/a	0.929983	0.0945646	0.96175	0.0904909	1.04053	0.27274	1.07902	0.169492	1.14253	0.310587	1.08364	0.200736	1.08311	0.123972	1.10473	0.200883	1.03162	0.0942374	1.03075	0.0633206	-0.666941	0.0945646	-0.535001	0.0904909	-0.06288	0.27274	0.490066	0.169492	-0.114191	0.310587	0.795213	0.200736	0.874364	0.123972	1.25662
Atovaquone	07F05	J Antimicrob Chemother. 2013 May 68(5):977-85	P01AX06	P	ANTIPARASITIC PRODUCTS, INSECTICIDES AND REPELLENTS	P01	ANTIPROTOZOALS	P01A	AGENTS AGAINST AMOEBIASIS AND OTHER PROTOZOAL DISEASES	P01AX	Other agents against amoebiasis and other protozoal diseases	P01AX06	Atovaquone	Yes	0.947286	0.102918	0.970729	0.118435	1.14477	0.264121	1.048	0.1485	1.04928	0.347655	1.01078	0.17776	0.972298	0.173211	0.960366	0.1669	1.1001	0.119206	0.995781	0.07548	-0.564683	0.102918	-0.479531	0.118435	0.578988	0.264121	0.238095	0.1485	-0.211564	0.347655	0.204524	0.17776	-0.0674792	0.173211	-0.313566
Methoxamine hydrochloride	07F06	N Engl J Med. 1992 Jun 18 326(25):1661-5	C01CA10	C	CARDIOVASCULAR SYSTEM	C01	CARDIAC THERAPY	C01C	CARDIAC STIMULANTS EXCL. CARDIAC GLYCOSIDES	C01CA	Adrenergic and dopaminergic agents	C01CA10	Methoxamine	Yes	0.961212	0.112138	0.990873	0.120227	0.968211	0.175995	1.0928	0.1926	0.886004	0.22349	0.96708	0.1695	0.977906	0.104489	0.944846	0.235336	1.06995	0.206624	1.0043	0.0912646	-0.482387	0.112138	-0.355093	0.120227	-0.508207	0.175995	0.60201	0.1926	-0.382069	0.22349	-0.149733	0.1695	-0.0198105	0.104489	-0.482362
(S)-(-)-Atenolol	07F07	Curr Pharm Des. 2007 13(2):229-39	C07AB11	C	CARDIOVASCULAR SYSTEM	C07	BETA BLOCKING AGENTS	C07A	BETA BLOCKING AGENTS	C07AB	Beta blocking agents, selective	C07AB11	S-atenolol	Yes	0.902497	0.0796396	1.0157	0.211681	0.93361	0.129717	1.08243	0.24867	0.839922	0.238936	0.8702	0.108536	0.965327	0.150441	1.00275	0.2811	1.07409	0.144359	1.02892	0.066805	-0.829378	0.0796396	-0.201718	0.211681	-0.721269	0.129717	0.51779	0.24867	-0.430191	0.238936	-0.935098	0.108536	-0.126726	0.150441	0.147436
Piracetam	07F08	Acta Pol Pharm. 2005 Sep-Oct 62(5):405-9	N06BX03	N	NERVOUS SYSTEM	N06	PSYCHOANALEPTICS	N06B	PSYCHOSTIMULANTS, AGENTS USED FOR ADHD AND NOOTROPICS	N06BX	Other psychostimulants and nootropics	N06BX03	Piracetam	n/a	0.950063	0.111737	0.878221	0.0520229	0.979478	0.186444	1.15823	0.184595	0.815281	0.166876	1.10441	0.118601	1.05927	0.1231	1.06265	0.165116	1.14993	0.190671	0.992834	0.0696535	-0.548275	0.111737	-1.05101	0.0520229	-0.438827	0.186444	1.13363	0.184595	-0.455923	0.166876	0.963577	0.118601	0.6717	0.1231	0.798902
Phenindione	07F09	Br J Haematol. 1976 Aug 33(4):551-64	B01AA02	B	BLOOD AND BLOOD FORMING ORGANS	B01	ANTITHROMBOTIC AGENTS	B01A	ANTITHROMBOTIC AGENTS	B01AA	Vitamin K antagonists	B01AA02	Phenindione	Yes	0.910055	0.0736526	0.928953	0.0824415	0.96228	0.244832	1.04859	0.136457	1.0227	0.366564	1.10361	0.162053	1.0301	0.115175	0.955162	0.187684	1.00891	0.192568	1.00156	0.0634257	-0.784711	0.0736526	-0.737608	0.0824415	-0.544726	0.244832	0.242822	0.136457	-0.239318	0.366564	0.957043	0.162053	0.423816	0.115175	-0.370163
Thiocolchicoside	07F10	J Indian Med Assoc. 2008 May 106(5):331-5	M03BX05	M	MUSCULO-SKELETAL SYSTEM	M03	MUSCLE RELAXANTS	M03B	MUSCLE RELAXANTS, CENTRALLY ACTING AGENTS	M03BX	Other centrally acting agents	M03BX05	Thiocolchicoside	n/a	0.913466	0.0738762	0.951059	0.0633752	0.993799	0.177341	0.882601	0.0485531	1.02722	0.404899	0.921042	0.148617	0.896228	0.0911826	0.955788	0.177799	1.06356	0.149544	1.0047	0.0709208	-0.764551	0.0738762	-0.601046	0.0633752	-0.350643	0.177341	-1.10574	0.0485531	-0.234604	0.404899	-0.522945	0.148617	-0.71402	0.0911826	-0.363362
Ciclopirox ethanolamine	07G02	Drugs. 2010 Nov 12 70(16):2133-52	D01AE14	D	DERMATOLOGICALS	D01	ANTIFUNGALS FOR DERMATOLOGICAL USE	D01A	ANTIFUNGALS FOR TOPICAL USE	D01AE	Other antifungals for topical use	D01AE14	Ciclopirox	Yes	1.71373	0.142964	1.64268	0.126372	1.21509	0.307625	1.14067	0.211519	6.61246	0.932658	0.462557	0.0634162	0.544206	0.163294	0.824715	0.189894	0.953944	0.181725	0.686663	0.103584	3.96486	0.142964	3.67146	0.126372	1.01202	0.307625	0.990988	0.211519	5.59789	0.932658	-4.23971	0.0634162	-3.70598	0.163294	-1.78895
Probenecid	07G03	Cardiovasc Toxicol. 2012 Mar 12(1):1-9	M04AB01	M	MUSCULO-SKELETAL SYSTEM	M04	ANTIGOUT PREPARATIONS	M04A	ANTIGOUT PREPARATIONS	M04AB	Preparations increasing uric acid excretion	M04AB01	Probenecid	Yes	0.934318	0.079414	0.894896	0.0985352	1.16392	0.349074	1.20818	0.178036	1.41332	0.614385	0.842172	0.159827	0.971039	0.0935953	0.946032	0.161341	0.997374	0.189129	1.07535	0.0633109	-0.64132	0.079414	-0.947997	0.0985352	0.696931	0.349074	1.53945	0.178036	0.168586	0.614385	-1.16232	0.159827	-0.0781774	0.0935953	-0.469462
Betahistine mesylate	07G04	CNS Drugs. 2001 15(11):853-70	N07CA01	N	NERVOUS SYSTEM	N07	OTHER NERVOUS SYSTEM DRUGS	N07C	ANTIVERTIGO PREPARATIONS	N07CA	Antivertigo preparations	N07CA01	Betahistine	n/a	0.975266	0.0624049	0.96406	0.126501	0.906754	0.164347	1.00472	0.138109	0.814618	0.385607	1.03386	0.123924	1.08117	0.133735	1.05402	0.262398	1.08134	0.182659	1.00553	0.0851382	-0.39933	0.0624049	-0.520733	0.126501	-0.886646	0.164347	-0.113533	0.138109	-0.456615	0.385607	0.391592	0.123924	0.857826	0.133735	0.705065
Tobramycin	07G05	Expert Opin Pharmacother. 2012 Mar 13(4):565-71	J01GB01	J	ANTIINFECTIVES FOR SYSTEMIC USE	J01	ANTIBACTERIALS FOR SYSTEMIC USE	J01G	AMINOGLYCOSIDE ANTIBACTERIALS	J01GB	Other aminoglycosides	J01GB01	Tobramycin	Yes	1.0222	0.0450014	1.00621	0.0986183	0.951578	0.2007	0.988204	0.263214	1.49393	0.735388	0.900084	0.285205	0.978946	0.0747317	1.01302	0.164221	0.974784	0.223624	0.964244	0.0550162	-0.121978	0.0450014	-0.260365	0.0986183	-0.610627	0.2007	-0.247755	0.263214	0.252767	0.735388	-0.692847	0.285205	-0.010975	0.0747317	0.259113
Molsidomine	07G08	Pharmacotherapy. 1987 Jan-Feb 7(1):28-37	C01DX12	C	CARDIOVASCULAR SYSTEM	C01	CARDIAC THERAPY	C01D	VASODILATORS USED IN CARDIAC DISEASES	C01DX	Other vasodilators used in cardiac diseases	C01DX12	Molsidomine	n/a	0.972798	0.133333	0.990645	0.143089	0.969733	0.158377	1.00408	0.0745329	0.900363	0.413147	0.998236	0.10501	0.994302	0.173047	0.866875	0.129111	1.028	0.201575	1.02493	0.0680255	-0.413915	0.133333	-0.3565	0.143089	-0.498833	0.158377	-0.118756	0.0745329	-0.367074	0.413147	0.102837	0.10501	0.119541	0.173047	-1.3304
Chloroquine diphosphate	07G09	Immunol Lett. 2013 Jun 153(1-2):50-7	P01BA01	P	ANTIPARASITIC PRODUCTS, INSECTICIDES AND REPELLENTS	P01	ANTIPROTOZOALS	P01B	ANTIMALARIALS	P01BA	Aminoquinolines	P01BA01	Chloroquine	Yes	1.00498	0.0913109	0.977546	0.131951	1.00093	0.272446	0.985911	0.189443	1.15786	0.510119	0.924505	0.224312	0.993231	0.0801561	0.916335	0.151628	1.10859	0.0635042	0.998081	0.07672	-0.223716	0.0913109	-0.437423	0.131951	-0.306736	0.272446	-0.266386	0.189443	-0.098178	0.510119	-0.494871	0.224312	0.110444	0.0801561	-0.792462
Trimetazidine dihydrochloride	07G10	J Am Coll Cardiol. 2012 Mar 6 59(10):913-22	C01EB15	C	CARDIOVASCULAR SYSTEM	C01	CARDIAC THERAPY	C01E	OTHER CARDIAC PREPARATIONS	C01EB	Other cardiac preparations	C01EB15	Trimetazidine	n/a	1.01285	0.0829534	0.950439	0.098739	1.07671	0.14781	0.960054	0.178515	0.909775	0.296221	0.970047	0.210946	0.950804	0.121842	0.883467	0.158837	1.05549	0.24059	1.01263	0.0513513	-0.177186	0.0829534	-0.604875	0.098739	0.159913	0.14781	-0.476462	0.178515	-0.357246	0.296221	-0.125681	0.210946	-0.250163	0.121842	-1.14995
Hexetidine	07H02	Int J Dent Hyg. 2011 Aug 9(3):182-90	A01AB12	A	ALIMENTARY TRACT AND METABOLISM	A01	STOMATOLOGICAL PREPARATIONS	A01A	STOMATOLOGICAL PREPARATIONS	A01AB	Antiinfectives and antiseptics for local oral treatment	A01AB12	Hexetidine	n/a	0.929553	0.0581211	0.936605	0.10823	0.953947	0.104021	0.943987	0.168325	1.05149	0.293058	0.959931	0.125344	0.948422	0.137	1.05207	0.132809	1.03695	0.244667	1.03691	0.0611712	-0.669485	0.0581211	-0.69034	0.10823	-0.596037	0.104021	-0.607006	0.168325	-0.209256	0.293058	-0.207687	0.125344	-0.270404	0.137	0.68389
Selegiline hydrochloride	07H03	Clin Neuropharmacol. 2012 May-Jun 35(3):134-40	N04BD01	N	NERVOUS SYSTEM	N04	ANTI-PARKINSON DRUGS	N04B	DOPAMINERGIC AGENTS	N04BD	Monoamine oxidase B inhibitors	N04BD01	Selegiline	Yes	0.992198	0.072552	0.967883	0.136461	0.974262	0.249989	0.971789	0.122004	0.995861	0.504734	0.930552	0.117497	1.00835	0.13177	0.788816	0.118285	1.0603	0.220692	1.01852	0.0887367	-0.299262	0.072552	-0.497113	0.136461	-0.470947	0.249989	-0.38112	0.122004	-0.267348	0.504734	-0.445847	0.117497	0.238941	0.13177	-2.1794
Pentamidine isethionate	07H04	Drugs. 1987 Mar 33(3):242-58	P01CX01	P	ANTIPARASITIC PRODUCTS, INSECTICIDES AND REPELLENTS	P01	ANTIPROTOZOALS	P01C	AGENTS AGAINST LEISHMANIASIS AND TRYPANOSOMIASIS	P01CX	Other agents against leishmaniasis and trypanosomiasis	P01CX01	Pentamidine isethionate	Yes	0.968149	0.0804818	0.996443	0.0884265	0.88077	0.114148	1.02649	0.18035	0.801221	0.209422	0.972354	0.123332	1.00671	0.128117	0.932247	0.178977	1.12507	0.169084	1.026	0.0569923	-0.441388	0.0804818	-0.320686	0.0884265	-1.04665	0.114148	0.0632923	0.18035	-0.470605	0.209422	-0.106976	0.123332	0.225036	0.128117	-0.619395
Tolazamide	07H05	Can Med Assoc J. 1967 Mar 4 96(9):531-5	A10BB05	A	ALIMENTARY TRACT AND METABOLISM	A10	DRUGS USED IN DIABETES	A10B	BLOOD GLUCOSE LOWERING DRUGS, EXCL. INSULINS	A10BB	Sulfonylureas	A10BB05	Tolazamide	Yes	0.988309	0.112437	0.955954	0.11326	0.889108	0.140665	1.03176	0.169106	0.828276	0.188877	0.937264	0.109705	0.958651	0.11748	0.791487	0.190643	1.03168	0.200265	1.04175	0.0465089	-0.322245	0.112437	-0.570808	0.11326	-0.995303	0.140665	0.106121	0.169106	-0.442352	0.188877	-0.391438	0.109705	-0.183466	0.11748	-2.15035
Nifuroxazide	07H06	J Appl Bacteriol. 1985 Jun 58(6):545-53.	A07AX03	A	ALIMENTARY TRACT AND METABOLISM	A07	ANTIDIARRHEALS, INTESTINAL ANTIINFLAMMATORY/ANTIINFECTIVE AGENTS	A07A	INTESTINAL ANTIINFECTIVES	A07AX	Other intestinal antiinfectives	A07AX03	Nifuroxazide	n/a	0.983562	0.0657942	0.94431	0.103134	0.946115	0.222485	1.09713	0.185253	0.915654	0.474283	1.04624	0.130361	0.988196	0.100396	0.829789	0.105529	0.992617	0.218231	1.01964	0.0459427	-0.350302	0.0657942	-0.642742	0.103134	-0.64427	0.222485	0.637212	0.185253	-0.351106	0.474283	0.49195	0.130361	0.0676497	0.100396	-1.73376
Mirtazapine	07H07	Expert Opin Pharmacother. 2011 Jul 12(10):1623-32	N06AX11	N	NERVOUS SYSTEM	N06	PSYCHOANALEPTICS	N06A	ANTIDEPRESSANTS	N06AX	Other antidepressants	N06AX11	Mirtazapine	Yes	1.03344	0.0856937	0.953632	0.102336	0.995793	0.127431	1.01478	0.124253	0.963553	0.349309	1.0062	0.144183	0.954414	0.0711738	0.978433	0.132262	1.07831	0.223095	0.981121	0.0581306	-0.0555274	0.0856937	-0.585151	0.102336	-0.338363	0.127431	-0.0318406	0.124253	-0.301087	0.349309	0.167425	0.144183	-0.219477	0.0711738	-0.117061
Dirithromycin	07H08	Ann Pharmacother. 1996 Oct 30(10):1141-9	J01FA13	J	ANTIINFECTIVES FOR SYSTEMIC USE	J01	ANTIBACTERIALS FOR SYSTEMIC USE	J01F	MACROLIDES, LINCOSAMIDES AND STREPTOGRAMINS	J01FA	Macrolides	J01FA13	Dirithromycin	Yes	0.935304	0.139281	1.0273	0.0994899	0.974289	0.144903	1.01165	0.0918085	1.00405	0.513069	0.934451	0.130619	0.992575	0.106352	1.12843	0.0822619	1.05738	0.185383	1.03153	0.0722081	-0.635497	0.139281	-0.130094	0.0994899	-0.47078	0.144903	-0.0572554	0.0918085	-0.258796	0.513069	-0.414241	0.130619	0.104868	0.106352	1.51432
Gliclazide	07H09	Drugs. 1993 Jul 46(1):92-125	A10BB09	A	ALIMENTARY TRACT AND METABOLISM	A10	DRUGS USED IN DIABETES	A10B	BLOOD GLUCOSE LOWERING DRUGS, EXCL. INSULINS	A10BB	Sulfonylureas	A10BB09	Gliclazide	n/a	0.989437	0.12841	0.974472	0.0998897	0.973545	0.239646	1.06387	0.145211	0.870009	0.456721	1.06669	0.121929	1.03662	0.138057	1.03116	0.211264	0.963601	0.115228	1.04426	0.0429558	-0.315582	0.12841	-0.456409	0.0998897	-0.475357	0.239646	0.367039	0.145211	-0.398772	0.456721	0.657748	0.121929	0.479211	0.138057	0.456457
Prenylamine lactate	07H11	Can Med Assoc J. 1961 Dec 16 85:1352-3	C01DX02	C	CARDIOVASCULAR SYSTEM	C01	CARDIAC THERAPY	C01D	VASODILATORS USED IN CARDIAC DISEASES	C01DX	Other vasodilators used in cardiac diseases	C01DX02	Prenylamine	n/a	0.975124	0.0568166	0.930301	0.0973097	1.05957	0.182575	1.02053	0.111076	1.04513	0.2181	1.12447	0.0980538	1.02427	0.134196	1.07185	0.243729	1.03953	0.175252	1.01988	0.0706458	-0.400168	0.0568166	-0.72928	0.0973097	0.0543632	0.182575	0.0149201	0.111076	-0.215902	0.2181	1.12621	0.0980538	0.374216	0.134196	0.899016
Ziprasidone Hydrochloride	08A02	Expert Rev Neurother. 2004 Mar 4(2):179-86	N05AE04	N	NERVOUS SYSTEM	N05	PSYCHOLEPTICS	N05A	ANTIPSYCHOTICS	N05AE	Indole derivatives	N05AE04	Ziprasidone	Yes	1.07994	0.101775	1.02312	0.0817012	0.978514	0.0954134	0.825002	0.0852215	1.50032	0.530271	1.04532	0.0902777	1.01042	0.106981	0.836852	0.0821697	0.926399	0.161873	0.979774	0.0412471	0.219282	0.101775	-0.155892	0.0817012	-0.444765	0.0954134	-1.57371	0.0852215	0.259439	0.530271	0.484507	0.0902777	0.256494	0.106981	-1.65695
Pyridostigmine iodide	08A04	Clin Drug Investig. 2011 Oct 1 31(10):691-701	N07AA02	N	NERVOUS SYSTEM	N07	OTHER NERVOUS SYSTEM DRUGS	N07A	PARASYMPATHOMIMETICS	N07AA	Anticholinesterases	N07AA02	Pyridostigmine	Yes	1.03638	0.0808615	1.01786	0.0891663	0.88929	0.117687	0.862502	0.0815692	1.26371	0.354359	1.04954	0.100935	0.914157	0.0920485	0.811048	0.206083	0.940338	0.226482	0.9732	0.0468996	-0.038147	0.0808615	-0.18841	0.0891663	-0.994186	0.117687	-1.26904	0.0815692	0.0123553	0.354359	0.518769	0.100935	-0.561635	0.0920485	-1.93759
Pentobarbital	08A05	Pediatr Neurol. 1999 Apr 20(4):259-64.	N05CA01	N	NERVOUS SYSTEM	N05	PSYCHOLEPTICS	N05C	HYPNOTICS AND SEDATIVES	N05CA	Barbiturates, plain	N05CA01	Pentobarbital	Yes	1.21251	0.243134	1.21526	0.353856	0.897048	0.207779	1.05395	0.157677	1.6279	0.865965	1.01753	0.0715812	0.955781	0.162674	0.887382	0.118549	0.908418	0.181136	0.911559	0.0980984	1.00276	0.243134	1.03109	0.353856	-0.946409	0.207779	0.286425	0.157677	0.392668	0.865965	0.259256	0.0715812	-0.207864	0.162674	-1.10736
Atropine sulfate monohydrate	08A06	Int J Clin Pharmacol Ther Toxicol. 1989 Oct 27(10):473-7	S01FA01	S	SENSORY ORGANS	S01	OPHTHALMOLOGICALS	S01F	MYDRIATICS AND CYCLOPLEGICS	S01FA	Anticholinergics	S01FA01	Atropine	Yes	1.0471	0.0867864	0.957414	0.0771745	1.0306	0.199972	0.884277	0.118723	1.24992	0.297577	1.03097	0.12637	1.047	0.1589	1.00504	0.150945	0.971998	0.1598	0.98344	0.045585	0.0251697	0.0867864	-0.561788	0.0771745	-0.124028	0.199972	-1.09212	0.118723	-0.00203877	0.297577	0.368205	0.12637	0.567471	0.1589	0.172313
Eserine hemisulfate salt	08A07	Acta Neurol Scand Suppl. 1988 116:19-32	S01EB05	S	SENSORY ORGANS	S01	OPHTHALMOLOGICALS	S01E	ANTIGLAUCOMA PREPARATIONS AND MIOTICS	S01EB	Parasympathomimetics	S01EB05	Physostigmine	n/a	0.971768	0.0640573	0.99039	0.0652679	0.888543	0.142942	0.862422	0.119477	1.11509	0.165932	0.997766	0.169545	1.00287	0.11185	0.913386	0.169489	0.925528	0.142827	1.00602	0.0558708	-0.419999	0.0640573	-0.358077	0.0652679	-0.998784	0.142942	-1.26969	0.119477	-0.142842	0.165932	0.0990264	0.169545	0.19239	0.11185	-0.824532
Acarbose	08A09	Am J Health Syst Pharm. 1996 Oct 1 53(19):2277-90 quiz 2336-7	A10BF01	A	ALIMENTARY TRACT AND METABOLISM	A10	DRUGS USED IN DIABETES	A10B	BLOOD GLUCOSE LOWERING DRUGS, EXCL. INSULINS	A10BF	Alpha glucosidase inhibitors	A10BF01	Acarbose	Yes	1.03099	0.057168	1.01143	0.131557	1.10679	0.0696068	0.960259	0.165096	0.950809	0.24503	0.806185	0.0970888	0.952813	0.138492	1.03111	0.173608	0.989207	0.182051	1.00082	0.0406612	-0.0700326	0.057168	-0.228126	0.131557	0.345159	0.0696068	-0.474795	0.165096	-0.314395	0.24503	-1.45405	0.0970888	-0.233085	0.138492	0.455921
Entacapone	08A10	Lancet Neurol. 2005 Jun 4(6):366-70	N04BX02	N	NERVOUS SYSTEM	N04	ANTI-PARKINSON DRUGS	N04B	DOPAMINERGIC AGENTS	N04BX	Other dopaminergic agents	N04BX02	Entacapone	Yes	1.37773	0.331052	1.17922	0.262613	1.43878	0.211713	1.24396	0.195367	1.88271	1.38106	0.819964	0.220864	1.05531	0.229169	0.980906	0.152909	0.980902	0.232823	0.858906	0.0727554	1.97915	0.331052	0.808423	0.262613	2.38945	0.211713	1.83015	0.195367	0.658758	1.38106	-1.34235	0.220864	0.638037	0.229169	-0.0901663
Nicotinamide	08A11	Skinmed. 2011 Nov-Dec 9(6):360-5	A11HA01	A	ALIMENTARY TRACT AND METABOLISM	A11	VITAMINS	A11H	OTHER PLAIN VITAMIN PREPARATIONS	A11HA	Other plain vitamin preparations	A11HA01	Nicotinamide	n/a	1.02661	0.07008	0.942958	0.0930778	1.09595	0.249543	0.953597	0.159227	0.999666	0.22168	1.02419	0.104674	1.01971	0.122148	1.00022	0.131617	0.993827	0.131145	0.996347	0.0394722	-0.0959191	0.07008	-0.65109	0.0930778	0.278412	0.249543	-0.528922	0.159227	-0.263376	0.22168	0.313254	0.104674	0.335534	0.122148	0.119881
Tetracaïne hydrochloride	08B02	Dermatol Surg. 2007 Sep 33(9):1073-81	N01BA03	N	NERVOUS SYSTEM	N01	ANESTHETICS	N01B	ANESTHETICS, LOCAL	N01BA	Esters of aminobenzoic acid	N01BA03	Tetracaine	Yes	1.05808	0.132824	1.05613	0.128267	0.994306	0.132884	0.895705	0.0983994	1.00806	0.328809	0.891227	0.0966974	1.02683	0.0950072	0.956258	0.0900931	0.967279	0.147416	0.970804	0.0590197	0.0900792	0.132824	0.0480202	0.128267	-0.347518	0.132884	-0.999278	0.0983994	-0.254612	0.328809	-0.764647	0.0966974	0.395984	0.0950072	-0.358246
Mometasone furoate	08B03	Expert Opin Pharmacother. 2011 Dec 12(17):2707-12	R01AD09	R	RESPIRATORY SYSTEM	R01	NASAL PREPARATIONS	R01A	DECONGESTANTS AND OTHER NASAL PREPARATIONS FOR TOPICAL USE	R01AD	Corticosteroids	R01AD09	Mometasone	Yes	1.0527	0.123	0.933091	0.127536	1.52093	0.64641	1.26007	0.361812	0.989793	0.372724	1.20497	0.19301	1.32154	0.186758	1.05132	0.2598	0.971217	0.168757	1.06149	0.0910827	0.0582923	0.123	-0.712047	0.127536	2.89533	0.64641	1.96107	0.361812	-0.273686	0.372724	1.77876	0.19301	2.90089	0.186758	0.675637
Dacarbazine	08B05	Eur J Cancer. 2004 Aug 40(12):1825-36	L01AX04	L	ANTINEOPLASTIC AND IMMUNOMODULATING AGENTS	L01	ANTINEOPLASTIC AGENTS	L01A	ALKYLATING AGENTS	L01AX	Other alkylating agents	L01AX04	Dacarbazine	Yes	1.03918	0.128146	0.95484	0.0735055	0.982814	0.211957	0.97294	0.156818	0.921774	0.209657	0.964512	0.121005	1.01664	0.112235	1.02941	0.183008	1.00474	0.103511	0.998284	0.0594134	-0.0216333	0.128146	-0.577688	0.0735055	-0.418282	0.211957	-0.371769	0.156818	-0.344716	0.209657	-0.170553	0.121005	0.309441	0.112235	0.437407
Acetopromazine maleate salt	08B07	J Anal Toxicol. 1998 Mar-Apr 22(2):166-8	N05AA04	N	NERVOUS SYSTEM	N05	PSYCHOLEPTICS	N05A	ANTIPSYCHOTICS	N05AA	Phenothiazines with aliphatic side-chain	N05AA04	Acepromazine	n/a	0.955051	0.0781156	0.982922	0.0513874	0.887107	0.156563	0.924696	0.286771	0.953213	0.232673	0.873979	0.0901556	0.973977	0.123949	1.0411	0.147984	0.822384	0.0834528	0.992061	0.0422881	-0.518795	0.0781156	-0.404212	0.0513874	-1.00763	0.156563	-0.763736	0.286771	-0.311885	0.232673	-0.904466	0.0901556	-0.053208	0.123949	0.564478
Escitalopram oxalate	08B08	Drugs Today (Barc). 2004 Feb 40(2):121-31	N06AB10	N	NERVOUS SYSTEM	N06	PSYCHOANALEPTICS	N06A	ANTIDEPRESSANTS	N06AB	Selective serotonin reuptake inhibitors	N06AB10	Escitalopram	Yes	0.95743	0.0898487	0.923853	0.0830563	1.05722	0.216459	0.931751	0.132322	1.13221	0.376466	0.980004	0.0955406	0.97553	0.128219	1.01781	0.176688	1.02609	0.16992	1.0419	0.029637	-0.504738	0.0898487	-0.769113	0.0830563	0.0399096	0.216459	-0.706417	0.132322	-0.124963	0.376466	-0.0449584	0.0955406	-0.040005	0.128219	0.311237
Ropinirole hydrochloride	08B09	Clin Interv Aging. 2009 4:179-86	N04BC04	N	NERVOUS SYSTEM	N04	ANTI-PARKINSON DRUGS	N04B	DOPAMINERGIC AGENTS	N04BC	Dopamine agonists	N04BC04	Ropinirole	Yes	0.965027	0.0773751	1.01751	0.151528	1.01666	0.167728	0.911413	0.165872	1.33947	0.634074	0.876755	0.0978659	0.938562	0.110578	0.940239	0.101764	0.990484	0.267082	1.02555	0.0466219	-0.459837	0.0773751	-0.190519	0.151528	-0.209881	0.167728	-0.871654	0.165872	0.0914713	0.634074	-0.881961	0.0978659	-0.354208	0.110578	-0.532473
Lacidipine	08B10	Drugs R D. 2002 3(5):311-23	C08CA09	C	CARDIOVASCULAR SYSTEM	C08	CALCIUM CHANNEL BLOCKERS	C08C	SELECTIVE CALCIUM CHANNEL BLOCKERS WITH MAINLY VASCULAR EFFECTS	C08CA	Dihydropyridine derivatives	C08CA09	Lacidipine	n/a	1.15756	0.237185	1.05376	0.210348	1.40696	0.126348	1.06926	0.234752	6.8167	2.22586	0.665422	0.121694	0.676431	0.108642	1.13519	0.178736	1.10449	0.216066	1.05482	0.0951819	0.678016	0.237185	0.0333844	0.210348	2.19353	0.126348	0.41079	0.234752	5.81118	2.22586	-2.59517	0.121694	-2.58216	0.108642	1.58784
Argatroban	08B11	Expert Rev Hematol. 2010 Oct 3(5):527-39	B01AE03	B	BLOOD AND BLOOD FORMING ORGANS	B01	ANTITHROMBOTIC AGENTS	B01A	ANTITHROMBOTIC AGENTS	B01AE	Direct thrombin inhibitors	B01AE03	Argatroban	Yes	1.02453	0.0778606	0.968537	0.0880101	1.18288	0.310313	0.808537	0.135974	1.39786	0.998688	0.919925	0.179723	0.978439	0.162744	0.920297	0.126698	0.965618	0.110852	0.980749	0.126402	-0.108165	0.0778606	-0.493075	0.0880101	0.813658	0.310313	-1.70749	0.135974	0.15245	0.998688	-0.532002	0.179723	-0.0152775	0.162744	-0.749364
Reboxetine mesylate	08C02	Expert Opin Pharmacother. 2000 May 1(4):771-82	N06AX18	N	NERVOUS SYSTEM	N06	PSYCHOANALEPTICS	N06A	ANTIDEPRESSANTS	N06AX	Other antidepressants	N06AX18	Reboxetine	n/a	0.993285	0.11626	0.986756	0.102077	0.843885	0.131764	0.908067	0.184101	1.16299	0.433882	0.945586	0.139305	1.05523	0.127329	0.982066	0.199859	0.899464	0.126812	1.01468	0.0726968	-0.292839	0.11626	-0.380526	0.102077	-1.27378	0.131764	-0.898841	0.184101	-0.0928239	0.433882	-0.323973	0.139305	0.637399	0.127329	-0.0775504
Camylofine chlorhydrate	08C03	J Drug Target. 2010 Sep 18(8):589-601	A03AA03	A	ALIMENTARY TRACT AND METABOLISM	A03	DRUGS FOR FUNCTIONAL GASTROINTESTINAL DISORDERS	A03A	DRUGS FOR FUNCTIONAL GASTROINTESTINAL DISORDERS	A03AA	Synthetic anticholinergics, esters with tertiary amino group	A03AA03	Camylofin	n/a	0.966676	0.0892084	0.987267	0.0902886	1.05188	0.200478	0.902175	0.165489	0.973063	0.340522	1.00928	0.193781	1.03409	0.146194	1.14541	0.303892	1.05269	0.17066	1.04144	0.0389259	-0.450091	0.0892084	-0.377373	0.0902886	0.00698761	0.200478	-0.946712	0.165489	-0.291156	0.340522	0.192366	0.193781	0.45768	0.146194	1.699
Papaverine hydrochloride	08C04	Neurocrit Care. 2005 2(2):124-32.	A03AD01	A	ALIMENTARY TRACT AND METABOLISM	A03	DRUGS FOR FUNCTIONAL GASTROINTESTINAL DISORDERS	A03A	DRUGS FOR FUNCTIONAL GASTROINTESTINAL DISORDERS	A03AD	Papaverine and derivatives	A03AD01	Papaverine	n/a	0.980607	0.0953963	0.95542	0.0485475	0.963314	0.118965	0.861335	0.134345	0.972097	0.218937	0.999143	0.166712	1.09066	0.163715	1.13062	0.132808	1.0323	0.189993	0.993631	0.0551116	-0.367764	0.0953963	-0.574105	0.0485475	-0.538363	0.118965	-1.27852	0.134345	-0.292165	0.218937	0.110187	0.166712	0.93849	0.163715	1.53817
Yohimbine hydrochloride	08C05	Pharmacol Ther. 2001 Sep 91(3):215-43	G04BE04	G	GENITO URINARY SYSTEM AND SEX HORMONES	G04	UROLOGICALS	G04B	UROLOGICALS	G04BE	Drugs used in erectile dysfunction	G04BE04	Yohimbin	n/a	1.04369	0.106544	0.927093	0.0575961	1.07629	0.248473	1.07238	0.256367	1.23924	0.408995	1.03166	0.128388	1.12923	0.0826666	1.01063	0.164881	1.05939	0.162575	1.02966	0.0430236	0.00504711	0.106544	-0.749101	0.0575961	0.157325	0.248473	0.436153	0.256367	-0.0131905	0.408995	0.373758	0.128388	1.26636	0.0826666	0.233114
Voriconazole	08C06	Drugs. 2007 67(2):269-98	J02AC03	J	ANTIINFECTIVES FOR SYSTEMIC USE	J02	ANTIMYCOTICS FOR SYSTEMIC USE	J02A	ANTIMYCOTICS FOR SYSTEMIC USE	J02AC	Triazole derivatives	J02AC03	Voriconazole	Yes	1.03064	0.0993712	0.992082	0.105273	0.998549	0.188876	0.885425	0.148799	0.875059	0.211626	1.01142	0.125461	1.03292	0.156001	1.01937	0.149368	0.914658	0.174861	0.921181	0.0337339	-0.0720708	0.0993712	-0.347624	0.105273	-0.321389	0.188876	-1.0828	0.148799	-0.393499	0.211626	0.209682	0.125461	0.447793	0.156001	0.328129
Cilostazol	08C08	Recent Pat Cardiovasc Drug Discov. 2009 Jan 4(1):6-14	B01AC23	B	BLOOD AND BLOOD FORMING ORGANS	B01	ANTITHROMBOTIC AGENTS	B01A	ANTITHROMBOTIC AGENTS	B01AC	Platelet aggregation inhibitors excl. heparin	B01AC23	Cilostazol	Yes	1.02895	0.169505	0.958701	0.0489983	1.04624	0.185745	1.01274	0.212407	1.04518	0.38141	0.985938	0.166289	1.01792	0.126077	1.08735	0.189697	0.899487	0.0805675	0.957605	0.0724133	-0.0820771	0.169505	-0.553838	0.0489983	-0.0277221	0.185745	-0.0484233	0.212407	-0.215852	0.38141	0.00313972	0.166289	0.320276	0.126077	1.06752
Galanthamine hydrobromide	08C09	Am J Health Syst Pharm. 2003 Mar 1 60(5):446-52	N06DA04	N	NERVOUS SYSTEM	N06	PSYCHOANALEPTICS	N06D	ANTI-DEMENTIA DRUGS	N06DA	Anticholinesterases	N06DA04	Galantamine	Yes	0.984852	0.0972262	0.943973	0.0642536	0.965599	0.126858	0.992786	0.101705	1.07865	0.379815	1.04398	0.0958477	1.03621	0.0940936	1.02999	0.136053	1.1432	0.200988	0.984799	0.0638468	-0.342677	0.0972262	-0.644818	0.0642536	-0.524291	0.126858	-0.210531	0.101705	-0.180898	0.379815	0.473688	0.0958477	0.475726	0.0940936	0.44367
Azelastine hydrochloride	08C10	Curr Med Res Opin. 2007 Oct 23(10):2441-52	R01AC03	R	RESPIRATORY SYSTEM	R01	NASAL PREPARATIONS	R01A	DECONGESTANTS AND OTHER NASAL PREPARATIONS FOR TOPICAL USE	R01AC	Antiallergic agents, excl. corticosteroids	R01AC03	Azelastine	Yes	1.09462	0.149084	1.12912	0.10201	1.0811	0.212173	1.03607	0.140553	0.73707	0.206623	0.913949	0.130048	0.856947	0.0683726	0.951508	0.139085	0.968223	0.138132	0.871841	0.0444062	0.306018	0.149084	0.498945	0.10201	0.186914	0.212173	0.141114	0.140553	-0.537596	0.206623	-0.580446	0.130048	-1.04789	0.0683726	-0.409911
Etretinate	08C11	Dermatol Clin. 1993 Jan 11(1):117-29	D05BB01	D	DERMATOLOGICALS	D05	ANTIPSORIATICS	D05B	ANTIPSORIATICS FOR SYSTEMIC USE	D05BB	Retinoids for treatment of psoriasis	D05BB01	Etretinate	Yes	1.08593	0.130433	1.10011	0.102974	0.964759	0.184669	0.826231	0.107455	0.794392	0.271067	0.854843	0.192641	0.806824	0.0955651	0.796158	0.14697	1.00648	0.0930946	0.899125	0.0569696	0.254667	0.130433	0.319716	0.102974	-0.52946	0.184669	-1.56372	0.107455	-0.477737	0.271067	-1.0596	0.192641	-1.4739	0.0955651	-2.09954
Emedastine	08D02	Expert Opin Pharmacother. 2009 Aug 10(11):1859-67	S01GX06	S	SENSORY ORGANS	S01	OPHTHALMOLOGICALS	S01G	DECONGESTANTS AND ANTIALLERGICS	S01GX	Other antiallergics	S01GX06	Emedastine	Yes	0.993837	0.117876	0.989488	0.0651728	0.978413	0.0877434	0.881142	0.104987	0.706733	0.164055	0.943251	0.0944447	1.01547	0.0646689	0.817994	0.150024	0.98831	0.232068	0.92383	0.0491544	-0.289579	0.117876	-0.363652	0.0651728	-0.445383	0.0877434	-1.1176	0.104987	-0.569276	0.164055	-0.342904	0.0944447	0.299462	0.0646689	-1.86205
Etofenamate	08D03	J Clin Pharmacol. 1990 Jan 30(1):82-9	M02AA06	M	MUSCULO-SKELETAL SYSTEM	M02	TOPICAL PRODUCTS FOR JOINT AND MUSCULAR PAIN	M02A	TOPICAL PRODUCTS FOR JOINT AND MUSCULAR PAIN	M02AA	Antiinflammatory preparations, non-steroids for topical use	M02AA06	Etofenamate	n/a	1.75919	0.0868878	1.73421	0.20643	1.60678	0.259004	1.25338	0.173317	3.0388	0.951569	0.702906	0.214147	0.665827	0.0892626	1.02814	0.15149	0.919816	0.183971	0.736324	0.0592209	4.23349	0.0868878	4.23689	0.20643	3.42394	0.259004	1.90667	0.173317	1.86603	0.951569	-2.29129	0.214147	-2.67228	0.0892626	0.423521
Zaleplon	08D04	Expert Opin Investig Drugs. 2000 Apr 9(4):841-58	N05CF03	N	NERVOUS SYSTEM	N05	PSYCHOLEPTICS	N05C	HYPNOTICS AND SEDATIVES	N05CF	Benzodiazepine related drugs	N05CF03	Zaleplon	Yes	1.00692	0.125497	1.04465	0.0780298	1.15065	0.217733	0.955922	0.0719438	0.97609	0.469049	0.966425	0.103328	0.918804	0.11142	1.01084	0.110664	1.035	0.176517	0.95698	0.0448697	-0.212275	0.125497	-0.0229053	0.0780298	0.615217	0.217733	-0.510032	0.0719438	-0.287995	0.469049	-0.155046	0.103328	-0.522139	0.11142	0.235453
Diclofenac sodium	08D05	Clin Pharm. 1989 Aug 8(8):545-58	M01AB05	M	MUSCULO-SKELETAL SYSTEM	M01	ANTIINFLAMMATORY AND ANTIRHEUMATIC PRODUCTS	M01A	ANTIINFLAMMATORY AND ANTIRHEUMATIC PRODUCTS, NON-STEROIDS	M01AB	Acetic acid derivatives and related substances	M01AB05	Diclofenac	Yes	1.64606	0.200996	1.62101	0.32926	1.2798	0.210969	1.08651	0.209537	3.77688	1.86552	0.469979	0.0780969	0.514154	0.114516	0.830179	0.110499	0.86048	0.105102	0.761824	0.0932205	3.56494	0.200996	3.5376	0.32926	1.4105	0.210969	0.550911	0.209537	2.63678	1.86552	-4.17954	0.0780969	-3.96141	0.114516	-1.72952
Exemestane	08D06	Drugs. 2009 69(7):889-918	L02BG06	L	ANTINEOPLASTIC AND IMMUNOMODULATING AGENTS	L02	ENDOCRINE THERAPY	L02B	HORMONE ANTAGONISTS AND RELATED AGENTS	L02BG	Aromatase inhibitors	L02BG06	Exemestane	Yes	1.22802	0.182967	1.2795	0.169807	1.32237	0.218245	1.02343	0.147889	0.893362	0.382332	0.977509	0.129225	0.885806	0.104782	0.803115	0.0772302	0.923844	0.173657	0.876128	0.0473389	1.09442	0.182967	1.42791	0.169807	1.67264	0.218245	0.0384175	0.147889	-0.374385	0.382332	-0.0651844	0.129225	-0.802602	0.104782	-2.02387
Fomepizole	08D07	J Clin Pharmacol. 2009 Feb 49(2):130-7	V03AB34	V	VARIOUS	V03	ALL OTHER THERAPEUTIC PRODUCTS	V03A	ALL OTHER THERAPEUTIC PRODUCTS	V03AB	Antidotes	V03AB34	Fomepizole	Yes	0.998257	0.0953554	1.0232	0.100231	1.07219	0.231806	0.978382	0.120203	0.953381	0.372712	1.04565	0.0968176	1.04601	0.099769	0.900483	0.123071	0.993156	0.145594	0.999856	0.0523059	-0.263453	0.0953554	-0.15539	0.100231	0.132062	0.231806	-0.327555	0.120203	-0.311709	0.372712	0.487188	0.0968176	0.559021	0.099769	-0.964871
Temozolomide	08D08	Cancer Treat Rev. 2013 Apr 39(2):125-35	L01AX03	L	ANTINEOPLASTIC AND IMMUNOMODULATING AGENTS	L01	ANTINEOPLASTIC AGENTS	L01A	ALKYLATING AGENTS	L01AX	Other alkylating agents	L01AX03	Temozolomide	Yes	0.943225	0.099282	0.95249	0.064906	1.12727	0.238205	1.08355	0.120372	0.665381	0.24743	1.03478	0.0629342	0.969313	0.0993459	0.977502	0.243086	1.03785	0.253356	1.05203	0.0376256	-0.588682	0.099282	-0.592204	0.064906	0.47126	0.238205	0.526885	0.120372	-0.612459	0.24743	0.399094	0.0629342	-0.0928495	0.0993459	-0.127184
Celiprolol hydrochloride	08D10	Drugs Aging. 1995 Nov 7(5):394-411	C07AB08	C	CARDIOVASCULAR SYSTEM	C07	BETA BLOCKING AGENTS	C07A	BETA BLOCKING AGENTS	C07AB	Beta blocking agents, selective	C07AB08	Celiprolol	n/a	0.99658	0.140968	0.930902	0.0733294	1.04062	0.117729	1.09803	0.20958	0.729432	0.207521	1.01551	0.127869	1.04085	0.0920226	0.972933	0.120489	1.14951	0.235792	1.03439	0.0606693	-0.273364	0.140968	-0.725568	0.0733294	-0.0623565	0.117729	0.644509	0.20958	-0.545572	0.207521	0.242846	0.127869	0.515186	0.0920226	-0.176887
Zopiclone	08D11	Drugs. 1998 Feb 55(2):277-302	N05CF01	N	NERVOUS SYSTEM	N05	PSYCHOLEPTICS	N05C	HYPNOTICS AND SEDATIVES	N05CF	Benzodiazepine related drugs	N05CF01	Zopiclone	Yes	0.98668	0.0780204	0.987508	0.0683663	0.981605	0.128499	0.95743	0.201564	1.06389	0.404547	0.91979	0.0519954	0.939482	0.134598	1.04301	0.198163	1.18379	0.146073	1.00271	0.0322437	-0.331871	0.0780204	-0.375879	0.0683663	-0.42573	0.128499	-0.497783	0.201564	-0.196306	0.404547	-0.533094	0.0519954	-0.346392	0.134598	0.585281
Tizanidine hydrochloride	08E03	Curr Med Res Opin. 2008 Feb 24(2):425-39	M03BX02	M	MUSCULO-SKELETAL SYSTEM	M03	MUSCLE RELAXANTS	M03B	MUSCLE RELAXANTS, CENTRALLY ACTING AGENTS	M03BX	Other centrally acting agents	M03BX02	Tizanidine	Yes	0.958563	0.0883534	1.00986	0.0725131	1.15966	0.238382	1.064	0.157703	1.0188	0.433426	0.996065	0.122841	1.01876	0.131615	0.994433	0.177049	1.23026	0.161284	1.00011	0.0541654	-0.498039	0.0883534	-0.237774	0.0725131	0.670678	0.238382	0.36808	0.157703	-0.243392	0.433426	0.0852424	0.122841	0.327453	0.131615	0.0569622
Zafirlukast	08E04	Drugs. 2001 61(2):285-315	R03DC01	R	RESPIRATORY SYSTEM	R03	DRUGS FOR OBSTRUCTIVE AIRWAY DISEASES	R03D	OTHER SYSTEMIC DRUGS FOR OBSTRUCTIVE AIRWAY DISEASES	R03DC	Leukotriene receptor antagonists	R03DC01	Zafirlukast	Yes	1.13811	0.185689	1.04593	0.135064	1.17318	0.188372	1.00135	0.169751	0.956582	0.458469	0.96387	0.158111	0.974954	0.092897	0.975108	0.159615	0.992513	0.0959659	0.928819	0.0778312	0.563052	0.185689	-0.0149712	0.135064	0.753967	0.188372	-0.140985	0.169751	-0.308366	0.458469	-0.175752	0.158111	-0.0449003	0.092897	-0.153222
Butenafine Hydrochloride	08E05	Expert Opin Pharmacother. 2000 Mar 1(3):467-73	D01AE23	D	DERMATOLOGICALS	D01	ANTIFUNGALS FOR DERMATOLOGICAL USE	D01A	ANTIFUNGALS FOR TOPICAL USE	D01AE	Other antifungals for topical use	D01AE23	Butenafine	Yes	1.12825	0.143376	0.962384	0.148754	1.09894	0.248963	0.998998	0.171672	0.931505	0.402864	0.976848	0.122051	0.98676	0.124093	0.90213	0.160419	0.996455	0.199373	0.942849	0.0635625	0.504786	0.143376	-0.531087	0.148754	0.296767	0.248963	-0.160054	0.171672	-0.334554	0.402864	-0.0705481	0.122051	0.0554393	0.124093	-0.946963
Rimantadine Hydrochloride	08E07	Ann Pharmacother. 1995 Mar 29(3):299-310	J05AC02	J	ANTIINFECTIVES FOR SYSTEMIC USE	J05	ANTIVIRALS FOR SYSTEMIC USE	J05A	DIRECT ACTING ANTIVIRALS	J05AC	Cyclic amines	J05AC02	Rimantadine	Yes	1.06343	0.146686	1.00689	0.116456	1.14131	0.229563	1.08251	0.125413	0.846088	0.352925	0.921772	0.0738116	1.01221	0.133796	0.98913	0.126626	1.03436	0.136548	0.967533	0.0852061	0.121706	0.146686	-0.256157	0.116456	0.557672	0.229563	0.518432	0.125413	-0.423752	0.352925	-0.517023	0.0738116	0.271712	0.133796	-0.000719189
Eburnamonine (-)	08E08	Pharmacopsychiatry. 1986 Sep 19(5):389-94	C04AX17	C	CARDIOVASCULAR SYSTEM	C04	PERIPHERAL VASODILATORS	C04A	PERIPHERAL VASODILATORS	C04AX	Other peripheral vasodilators	C04AX17	Vinburnine	n/a	1.04279	0.118705	1.0195	0.122976	1.08887	0.133594	1.05176	0.173352	1.19446	0.410273	0.880923	0.196439	0.964017	0.170913	0.918465	0.21672	0.950878	0.177703	0.972585	0.0518645	-0.00029193	0.118705	-0.178228	0.122976	0.234808	0.133594	0.268575	0.173352	-0.0599541	0.410273	-0.848174	0.196439	-0.13786	0.170913	-0.76929
Hydroxychloroquine sulfate	08E11	South Med J. 1992 Mar 85(3):274-9	P01BA02	P	ANTIPARASITIC PRODUCTS, INSECTICIDES AND REPELLENTS	P01	ANTIPROTOZOALS	P01B	ANTIMALARIALS	P01BA	Aminoquinolines	P01BA02	Hydroxychloroquine	Yes	0.973466	0.162598	0.895609	0.0657777	1.01092	0.153547	0.965967	0.105635	1.03082	0.490846	1.04091	0.125706	1.03484	0.0808921	1.02327	0.138657	0.989855	0.144367	1.0692	0.0480991	-0.409966	0.162598	-0.943595	0.0657777	-0.2452	0.153547	-0.428419	0.105635	-0.230847	0.490846	0.448801	0.125706	0.464114	0.0808921	0.370588
Loracarbef	08F02	Drugs. 1993 May 45(5):716-36	J01DC08	J	ANTIINFECTIVES FOR SYSTEMIC USE	J01	ANTIBACTERIALS FOR SYSTEMIC USE	J01D	OTHER BETA-LACTAM ANTIBACTERIALS	J01DC	Second-generation cephalosporins	J01DC08	Loracarbef	Yes	1.01708	0.151338	0.981825	0.0619305	1.22293	0.24231	1.01403	0.138582	1.06227	0.248542	1.07096	0.0948323	1.08657	0.0479702	0.990505	0.17513	1.07335	0.234055	1.02061	0.0454703	-0.152204	0.151338	-0.410987	0.0619305	1.06032	0.24231	-0.0379454	0.138582	-0.197998	0.248542	0.692375	0.0948323	0.903746	0.0479702	0.0142358
Diosmin	08F04	Dis Colon Rectum. 1992 Nov 35(11):1085-8	C05CA03	C	CARDIOVASCULAR SYSTEM	C05	VASOPROTECTIVES	C05C	CAPILLARY STABILIZING AGENTS	C05CA	Bioflavonoids	C05CA03	Diosmin	n/a	0.995983	0.107385	0.951164	0.10513	1.07323	0.175029	0.945057	0.0719271	1.0569	0.417253	1.00373	0.160092	0.988888	0.0664141	0.948129	0.123903	1.05168	0.0934768	1.04961	0.0757429	-0.276894	0.107385	-0.600398	0.10513	0.138475	0.175029	-0.598309	0.0719271	-0.203611	0.417253	0.147352	0.160092	0.0735324	0.0664141	-0.446656
(-)-Emtricitabine	08F06	Clin Infect Dis. 2006 Jan 1 42(1):126-31	J05AF09	J	ANTIINFECTIVES FOR SYSTEMIC USE	J05	ANTIVIRALS FOR SYSTEMIC USE	J05A	DIRECT ACTING ANTIVIRALS	J05AF	Nucleoside and nucleotide reverse transcriptase inhibitors	J05AF09	Emtricitabine	Yes	1.05088	0.137447	0.947711	0.100316	1.04615	0.218074	1.03592	0.145085	1.0831	0.398961	1.07565	0.131706	1.04831	0.139905	1.0003	0.198336	0.985155	0.175676	1.00882	0.065081	0.0475215	0.137447	-0.621728	0.100316	-0.0282638	0.218074	0.139936	0.145085	-0.176244	0.398961	0.73043	0.131706	0.578605	0.139905	0.12079
Demecarium bromide	08F07	Am J Ophthalmol. 1960 Mar 49:554-60	S01EB04	S	SENSORY ORGANS	S01	OPHTHALMOLOGICALS	S01E	ANTIGLAUCOMA PREPARATIONS AND MIOTICS	S01EB	Parasympathomimetics	S01EB04	Demecarium	Yes	1.08333	0.0943906	1.07293	0.146651	1.03279	0.223333	0.93414	0.147652	1.53939	0.767059	0.945094	0.150186	0.900311	0.123958	0.92198	0.160582	1.03863	0.0875	0.956596	0.0697774	0.239284	0.0943906	0.151812	0.146651	-0.110523	0.223333	-0.687008	0.147652	0.300243	0.767059	-0.327964	0.150186	-0.679318	0.123958	-0.731062
Acipimox	08F09	Clin Pharmacol Ther. 1980 Dec 28(6):790-5	C10AD06	C	CARDIOVASCULAR SYSTEM	C10	LIPID MODIFYING AGENTS	C10A	LIPID MODIFYING AGENTS, PLAIN	C10AD	Nicotinic acid and derivatives	C10AD06	Acipimox	n/a	0.949849	0.083521	0.948588	0.0970426	1.07976	0.163908	0.998799	0.138993	1.00831	0.231508	1.02172	0.0921198	1.00825	0.133047	0.996346	0.131373	0.984613	0.135956	1.05652	0.0607761	-0.54954	0.083521	-0.61631	0.0970426	0.178706	0.163908	-0.161675	0.138993	-0.25435	0.231508	0.293186	0.0921198	0.238101	0.133047	0.0777611
Diflorasone Diacetate	08F10	J Int Med Res. 1976 4(6):454-61	D07AC10	D	DERMATOLOGICALS	D07	CORTICOSTEROIDS, DERMATOLOGICAL PREPARATIONS	D07A	CORTICOSTEROIDS, PLAIN	D07AC	Corticosteroids, potent (group III)	D07AC10	Diflorasone	n/a	1.01416	0.0790586	0.931241	0.120645	1.1424	0.185464	1.20898	0.110915	1.5204	0.516547	1.28444	0.148851	1.35841	0.139927	1.0622	0.229956	0.963655	0.166796	1.04295	0.0625931	-0.169482	0.0790586	-0.723473	0.120645	0.564396	0.185464	1.54595	0.110915	0.280408	0.516547	2.42299	0.148851	3.2142	0.139927	0.793992
Acamprosate calcium	08F11	Am J Addict. 2008 Jan-Feb 17(1):70-6	N07BB03	N	NERVOUS SYSTEM	N07	OTHER NERVOUS SYSTEM DRUGS	N07B	DRUGS USED IN ADDICTIVE DISORDERS	N07BB	Drugs used in alcohol dependence	N07BB03	Acamprosate	Yes	1.02852	0.0638815	0.953733	0.088815	1.08016	0.184186	0.997533	0.0920792	1.02237	0.413455	1.03675	0.0628345	1.00521	0.10629	0.980847	0.106885	0.968963	0.168604	1.00562	0.0423077	-0.0846263	0.0638815	-0.584531	0.088815	0.181179	0.184186	-0.171964	0.0920792	-0.239662	0.413455	0.415034	0.0628345	0.212247	0.10629	-0.0908028
Mizolastine	08G02	Clin Exp Allergy. 1999 Mar 29 Suppl 1:3-8	R06AX25	R	RESPIRATORY SYSTEM	R06	ANTIHISTAMINES FOR SYSTEMIC USE	R06A	ANTIHISTAMINES FOR SYSTEMIC USE	R06AX	Other antihistamines for systemic use	R06AX25	Mizolastine	n/a	0.947755	0.117477	0.926685	0.0564012	1.09882	0.252135	0.936443	0.173051	1.05498	0.247099	1.09156	0.144811	1.11489	0.144368	1.01842	0.177001	1.04251	0.177035	1.01172	0.0670238	-0.561911	0.117477	-0.75162	0.0564012	0.29604	0.252135	-0.668294	0.173051	-0.205613	0.247099	0.859419	0.144811	1.14445	0.144368	0.317859
Amisulpride	08G03	CNS Drugs. 2004 18(13):933-56	N05AL05	N	NERVOUS SYSTEM	N05	PSYCHOLEPTICS	N05A	ANTIPSYCHOTICS	N05AL	Benzamides	N05AL05	Amisulpride	n/a	0.957515	0.0712685	0.959741	0.0754863	1.11863	0.184735	1.12089	0.237088	0.971006	0.309674	1.06993	0.112916	1.01003	0.1483	0.983491	0.203041	0.94231	0.130308	1.03207	0.0643817	-0.50423	0.0712685	-0.547416	0.0754863	0.418068	0.184735	0.830254	0.237088	-0.293304	0.309674	0.684002	0.112916	0.253195	0.1483	-0.0620521
Pyridoxine hydrochloride	08G04	Molecules. 2010 Jan 20 15(1):442-59	A11HA02	A	ALIMENTARY TRACT AND METABOLISM	A11	VITAMINS	A11H	OTHER PLAIN VITAMIN PREPARATIONS	A11HA	Other plain vitamin preparations	A11HA02	Pyridoxine (vit B6)	Yes	1.106	0.230827	1.01923	0.1093	1.06001	0.197432	0.980208	0.132961	0.83835	0.252341	1.05275	0.141025	1.02533	0.150485	1.10435	0.221131	0.922149	0.129539	0.968994	0.0917765	0.373274	0.230827	-0.179911	0.1093	0.0570664	0.197432	-0.312718	0.132961	-0.431832	0.252341	0.54477	0.141025	0.383268	0.150485	1.25246
Mercaptopurine	08G05	Aliment Pharmacol Ther. 2001 Nov 15(11):1699-708	L01BB02	L	ANTINEOPLASTIC AND IMMUNOMODULATING AGENTS	L01	ANTINEOPLASTIC AGENTS	L01B	ANTIMETABOLITES	L01BB	Purine analogues	L01BB02	Mercaptopurine	Yes	0.943083	0.07553	1.04145	0.0582069	0.912078	0.148478	0.967703	0.249108	0.832133	0.277483	1.0532	0.128884	0.928588	0.0859194	0.952202	0.1334	1.2152	0.380203	0.982578	0.0455584	-0.589526	0.07553	-0.0426477	0.0582069	-0.853862	0.148478	-0.414319	0.249108	-0.438325	0.277483	0.548387	0.128884	-0.438983	0.0859194	-0.402361
Cytarabine	08G06	Curr Hematol Malig Rep. 2013 Jun 8(2):141-8	L01BC01	L	ANTINEOPLASTIC AND IMMUNOMODULATING AGENTS	L01	ANTINEOPLASTIC AGENTS	L01B	ANTIMETABOLITES	L01BC	Pyrimidine analogues	L01BC01	Cytarabine	Yes	1.00874	0.0702761	0.98725	0.140036	0.899573	0.118597	0.846281	0.0990874	0.773073	0.160435	1.04435	0.0900751	1.06735	0.133833	1.02676	0.146805	1.01608	0.176325	0.975042	0.0237124	-0.201506	0.0702761	-0.377478	0.140036	-0.930861	0.118597	-1.40083	0.0990874	-0.499999	0.160435	0.476665	0.0900751	0.740385	0.133833	0.408557
Racecadotril	08G07	Drugs. 2000 Apr 59(4):829-35	A07XA04	A	ALIMENTARY TRACT AND METABOLISM	A07	ANTIDIARRHEALS, INTESTINAL ANTIINFLAMMATORY/ANTIINFECTIVE AGENTS	A07X	OTHER ANTIDIARRHEALS	A07XA	Other antidiarrheals	A07XA04	Racecadotril	n/a	1.35515	0.119771	1.37428	0.223143	1.08344	0.161351	1.10259	0.174272	1.45491	0.836153	0.758629	0.131582	0.879472	0.208151	0.951215	0.0928867	1.04908	0.208507	0.812341	0.0640846	1.84571	0.119771	2.01345	0.223143	0.201373	0.161351	0.681577	0.174272	0.212022	0.836153	-1.83957	0.131582	-0.85644	0.208151	-0.413096
Folic acid	08G08	Int J Environ Res Public Health. 2013 Sep 17 10(9):4352-89	B03BB01	B	BLOOD AND BLOOD FORMING ORGANS	B03	ANTIANEMIC PREPARATIONS	B03B	VITAMIN B12 AND FOLIC ACID	B03BB	Folic acid and derivatives	B03BB01	Folic acid	Yes	1.0305	0.113601	1.04971	0.125585	0.967938	0.176438	0.955457	0.0724826	0.807773	0.288034	0.971635	0.153404	0.909676	0.220136	0.942153	0.17225	1.02941	0.147395	0.934127	0.0841548	-0.0728788	0.113601	0.00837255	0.125585	-0.509884	0.176438	-0.51381	0.0724826	-0.463764	0.288034	-0.112808	0.153404	-0.599722	0.220136	-0.51165
Benazepril hydrochloride	08G09	Expert Rev Cardiovasc Ther. 2010 Dec 8(12):1653-71	C09AA07	C	CARDIOVASCULAR SYSTEM	C09	AGENTS ACTING ON THE RENIN-ANGIOTENSIN SYSTEM	C09A	ACE INHIBITORS, PLAIN	C09AA	ACE inhibitors, plain	C09AA07	Benazepril	Yes	0.902864	0.0847865	1.02594	0.137878	0.972277	0.192568	1.02811	0.220034	0.730005	0.181794	1.06832	0.114796	1.03555	0.117278	0.977386	0.125336	0.976725	0.203799	0.987036	0.0390976	-0.827209	0.0847865	-0.138444	0.137878	-0.483167	0.192568	0.0764723	0.220034	-0.544974	0.181794	0.670976	0.114796	0.470148	0.117278	-0.128447
Aniracetam	08G10	Drugs Aging. 1994 Mar 4(3):257-73	N06BX11	N	NERVOUS SYSTEM	N06	PSYCHOANALEPTICS	N06B	PSYCHOSTIMULANTS, AGENTS USED FOR ADHD AND NOOTROPICS	N06BX	Other psychostimulants and nootropics	N06BX11	Aniracetam	n/a	1.03202	0.125992	1.00441	0.125906	1.12701	0.227563	1.04857	0.145666	0.837391	0.172429	1.02442	0.101586	1.09787	0.1295	0.957852	0.175075	1.09507	0.215856	1.01138	0.0728123	-0.0639515	0.125992	-0.271471	0.125906	0.469668	0.227563	0.242687	0.145666	-0.432834	0.172429	0.315128	0.101586	0.999814	0.1295	-0.340908
Dimethisoquin hydrochloride	08G11	South Med J. 1957 Mar 50(3):367-9	D04AB05	D	DERMATOLOGICALS	D04	ANTIPRURITICS, INCL. ANTIHISTAMINES, ANESTHETICS, ETC.	D04A	ANTIPRURITICS, INCL. ANTIHISTAMINES, ANESTHETICS, ETC.	D04AB	Anesthetics for topical use	D04AB05	Quinisocaine	n/a	0.993294	0.129125	0.987711	0.0655468	0.918952	0.14402	0.958014	0.18286	0.776866	0.203262	0.895941	0.155408	0.988434	0.0664059	1.02878	0.0893539	0.904374	0.106578	0.99463	0.04001	-0.292786	0.129125	-0.374626	0.0655468	-0.811528	0.14402	-0.493035	0.18286	-0.496039	0.203262	-0.726429	0.155408	0.0696676	0.0664059	0.430581
Alendronate sodium	08H02	Clin Interv Aging. 2013 8:681-8	M05BA04	M	MUSCULO-SKELETAL SYSTEM	M05	DRUGS FOR TREATMENT OF BONE DISEASES	M05B	DRUGS AFFECTING BONE STRUCTURE AND MINERALIZATION	M05BA	Bisphosphonates	M05BA04	Alendronic acid	Yes	1.03209	0.129396	0.974144	0.0978525	1.04401	0.296394	0.843987	0.158375	0.796101	0.248505	0.963183	0.158842	1.00572	0.0644549	0.899565	0.122703	1.06948	0.193424	1.00053	0.0538337	-0.0635144	0.129396	-0.458437	0.0978525	-0.0414531	0.296394	-1.41947	0.158375	-0.475952	0.248505	-0.181325	0.158842	0.216589	0.0644549	-0.974858
Dipivefrin hydrochloride	08H03	Aust J Ophthalmol. 1980 May 8(2):147-50	S01EA02	S	SENSORY ORGANS	S01	OPHTHALMOLOGICALS	S01E	ANTIGLAUCOMA PREPARATIONS AND MIOTICS	S01EA	Sympathomimetics in glaucoma therapy	S01EA02	Dipivefrine	Yes	0.968423	0.0845505	1.08266	0.0981587	0.952289	0.162308	0.968472	0.133859	0.794138	0.159563	1.06365	0.200314	1.01326	0.096692	0.871818	0.172715	1.01538	0.108259	1.00245	0.0565663	-0.43977	0.0845505	0.211931	0.0981587	-0.606252	0.162308	-0.408068	0.133859	-0.478002	0.159563	0.633135	0.200314	0.28064	0.096692	-1.27664
Tomoxetine hydrochloride	08H05	Pharmacotherapy. 2004 Aug 24(8):1020-36	N06BA09	N	NERVOUS SYSTEM	N06	PSYCHOANALEPTICS	N06B	PSYCHOSTIMULANTS, AGENTS USED FOR ADHD AND NOOTROPICS	N06BA	Centrally acting sympathomimetics	N06BA09	Atomoxetine	Yes	1.02036	0.211298	0.989606	0.0768933	1.00984	0.189905	0.930044	0.120479	1.03718	0.545813	0.995479	0.0776539	0.963491	0.1194	0.972006	0.193342	0.890911	0.123516	1.02148	0.0846672	-0.132804	0.211298	-0.362923	0.0768933	-0.251888	0.189905	-0.720286	0.120479	-0.224202	0.545813	0.0804899	0.0776539	-0.142333	0.1194	-0.186969
Aceclidine Hydrochloride	08H06	Ophthalmologica. 1980 180(4):181-7	S01EB08	S	SENSORY ORGANS	S01	OPHTHALMOLOGICALS	S01E	ANTIGLAUCOMA PREPARATIONS AND MIOTICS	S01EB	Parasympathomimetics	S01EB08	Aceclidine	n/a	0.959136	0.093474	1.02093	0.0970176	1.0598	0.169305	0.927119	0.214312	0.977638	0.384233	1.04542	0.135437	1.05974	0.140472	0.9173	0.130441	0.938205	0.18256	0.979782	0.0298379	-0.494651	0.093474	-0.169393	0.0970176	0.0557709	0.169305	-0.74405	0.214312	-0.286378	0.384233	0.485338	0.135437	0.675696	0.140472	-0.781967
Penciclovir	08H07	Skin Pharmacol Physiol. 2004 Sep-Oct 17(5):214-8	J05AB13	J	ANTIINFECTIVES FOR SYSTEMIC USE	J05	ANTIVIRALS FOR SYSTEMIC USE	J05A	DIRECT ACTING ANTIVIRALS	J05AB	Nucleosides and nucleotides excl. reverse transcriptase inhibitors	J05AB13	Penciclovir	Yes	0.928237	0.0545108	0.999569	0.0738838	0.944431	0.104125	1.07904	0.237549	0.817309	0.308437	0.993062	0.157658	1.02014	0.0960345	1.03642	0.125355	0.998632	0.137235	0.977757	0.066976	-0.67726	0.0545108	-0.301374	0.0738838	-0.654637	0.104125	0.490266	0.237549	-0.453805	0.308437	0.0608984	0.157658	0.339116	0.0960345	0.513623
Levetiracetam	08H08	Drugs. 2011 Mar 5 71(4):489-514	N03AX14	N	NERVOUS SYSTEM	N03	ANTIEPILEPTICS	N03A	ANTIEPILEPTICS	N03AX	Other antiepileptics	N03AX14	Levetiracetam	Yes	1.00752	0.122277	1.01381	0.09298	1.03656	0.170942	0.939768	0.135582	0.936765	0.407272	1.07156	0.194613	1.01377	0.0873395	0.96704	0.120983	0.960201	0.184788	0.984481	0.0493361	-0.208688	0.122277	-0.213401	0.09298	-0.0873137	0.170942	-0.641278	0.135582	-0.329061	0.407272	0.697288	0.194613	0.285049	0.0873395	-0.240975
Dexfenfluramine hydrochloride	08H09	Am J Health Syst Pharm. 1997 Sep 15 54(18):2059-72	A08AA04	A	ALIMENTARY TRACT AND METABOLISM	A08	ANTIOBESITY PREPARATIONS, EXCL. DIET PRODUCTS	A08A	ANTIOBESITY PREPARATIONS, EXCL. DIET PRODUCTS	A08AA	Centrally acting antiobesity products	A08AA04	Dexfenfluramine	n/a	0.989706	0.100618	1.03248	0.116933	1.14328	0.154568	0.86531	0.0894262	0.736297	0.225059	1.06319	0.123488	1.01053	0.0645244	0.86377	0.133176	1.03425	0.240755	0.98016	0.0445892	-0.313992	0.100618	-0.0980767	0.116933	0.569807	0.154568	-1.24622	0.0894262	-0.538403	0.225059	0.629364	0.123488	0.25746	0.0645244	-1.36417
Etoricoxib	08H10	Drugs. 2009 Jul 30 69(11):1513-32	M01AH05	M	MUSCULO-SKELETAL SYSTEM	M01	ANTIINFLAMMATORY AND ANTIRHEUMATIC PRODUCTS	M01A	ANTIINFLAMMATORY AND ANTIRHEUMATIC PRODUCTS, NON-STEROIDS	M01AH	Coxibs	M01AH05	Etoricoxib	n/a	1.07336	0.158078	1.01441	0.167475	1.01913	0.205133	1.09397	0.258724	0.966932	0.189498	1.02502	0.103363	1.02048	0.149867	0.959309	0.214962	1.11182	0.147035	0.970855	0.0638097	0.180408	0.158078	-0.20967	0.167475	-0.194635	0.205133	0.611532	0.258724	-0.297558	0.189498	0.319929	0.103363	0.342021	0.149867	-0.325065
Sertindole	08H11	Expert Opin Pharmacother. 2010 Dec 11(18):3053-64	N05AE03	N	NERVOUS SYSTEM	N05	PSYCHOLEPTICS	N05A	ANTIPSYCHOTICS	N05AE	Indole derivatives	N05AE03	Sertindole	n/a	0.89859	0.113957	0.999547	0.136806	1.01193	0.100037	1.00607	0.141506	1.45247	0.588222	1.09561	0.104364	1.06488	0.116564	0.89968	0.136231	1.02032	0.0937332	1.04116	0.0811073	-0.85247	0.113957	-0.301509	0.136806	-0.238996	0.100037	-0.102616	0.141506	0.209477	0.588222	0.892192	0.104364	0.719433	0.116564	-0.973605
Gefitinib	09A03	Expert Rev Anticancer Ther. 2009 Jan 9(1):17-35	L01XE02	L	ANTINEOPLASTIC AND IMMUNOMODULATING AGENTS	L01	ANTINEOPLASTIC AGENTS	L01X	OTHER ANTINEOPLASTIC AGENTS	L01XE	Protein kinase inhibitors	L01XE02	Gefitinib	Yes	1.00021	0.0883968	1.03442	0.065752	0.949248	0.0905901	0.888972	0.180539	1.29247	0.643567	1.00484	0.196157	0.957304	0.11076	0.977719	0.182485	0.972332	0.231336	0.989717	0.0333106	-0.251935	0.0883968	-0.0860661	0.065752	-0.624977	0.0905901	-1.05398	0.180539	0.0423948	0.643567	0.156378	0.196157	-0.194919	0.11076	-0.12483
Flunisolide	09A04	Expert Rev Clin Pharmacol. 2014 May 7(3):251-8	R01AD04	R	RESPIRATORY SYSTEM	R01	NASAL PREPARATIONS	R01A	DECONGESTANTS AND OTHER NASAL PREPARATIONS FOR TOPICAL USE	R01AD	Corticosteroids	R01AD04	Flunisolide	Yes	0.928416	0.109475	0.928703	0.101121	1.07201	0.167252	1.16936	0.13015	1.25852	0.422226	1.19196	0.171355	1.21808	0.180104	1.133	0.111644	0.990357	0.197245	1.03482	0.0812776	-0.676202	0.109475	-0.73915	0.101121	0.130947	0.167252	1.22407	0.13015	0.00694162	0.422226	1.67332	0.171355	2.02152	0.180104	1.56409
N-Acetyl-DL-homocysteine Thiolactone	09A05	J Investig Allergol Clin Immunol. 1997 May-Jun 7(3):193-4	A05BA04	A	ALIMENTARY TRACT AND METABOLISM	A05	BILE AND LIVER THERAPY	A05B	LIVER THERAPY, LIPOTROPICS	A05BA	Liver therapy	A05BA04	Citiolone	n/a	0.955663	0.0734121	1.04838	0.0943159	1.11951	0.198208	0.963993	0.226188	0.760825	0.242529	1.09674	0.12201	1.03866	0.147485	0.922558	0.134269	0.994078	0.174134	1.0155	0.0327486	-0.515177	0.0734121	0.000160847	0.0943159	0.423463	0.198208	-0.444464	0.226188	-0.512789	0.242529	0.901364	0.12201	0.49659	0.147485	-0.724776
Flurandrenolide	09A06	J Am Acad Dermatol. 1998 Feb 38(2 Pt 1):186-90	D07AC07	D	DERMATOLOGICALS	D07	CORTICOSTEROIDS, DERMATOLOGICAL PREPARATIONS	D07A	CORTICOSTEROIDS, PLAIN	D07AC	Corticosteroids, potent (group III)	D07AC07	Fludroxycortide	Yes	1.0501	0.185662	0.907117	0.0915123	1.28165	0.464175	1.25428	0.228078	1.08881	0.486211	1.05607	0.140644	1.11322	0.156138	0.885506	0.15493	1.09148	0.27629	1.0463	0.0787225	0.042948	0.185662	-0.872504	0.0915123	1.42191	0.464175	1.91398	0.228078	-0.170287	0.486211	0.571649	0.140644	1.13026	0.156138	-1.12777
Oxiconazole Nitrate	09A07	Clin Ther. 1991 Jan-Feb 13(1):126-41	D01AC11	D	DERMATOLOGICALS	D01	ANTIFUNGALS FOR DERMATOLOGICAL USE	D01A	ANTIFUNGALS FOR TOPICAL USE	D01AC	Imidazole and triazole derivatives	D01AC11	Oxiconazole	Yes	1.23677	0.235346	1.2787	0.285862	1.309	0.238617	1.31139	0.1656	3.51125	1.06148	0.613537	0.145734	0.633438	0.110554	0.843704	0.237945	0.905655	0.161777	1.03934	0.0542556	1.14609	0.235346	1.423	0.285862	1.59028	0.238617	2.37803	0.1656	2.35939	1.06148	-3.01577	0.145734	-2.94757	0.110554	-1.58242
Nilvadipine	09A09	Drugs Aging. 1995 Feb 6(2):150-71	C08CA10	C	CARDIOVASCULAR SYSTEM	C08	CALCIUM CHANNEL BLOCKERS	C08C	SELECTIVE CALCIUM CHANNEL BLOCKERS WITH MAINLY VASCULAR EFFECTS	C08CA	Dihydropyridine derivatives	C08CA10	Nilvadipine	n/a	1.21002	0.231893	0.973349	0.186744	1.26223	0.159019	0.968657	0.111511	4.44378	1.37086	0.671795	0.168322	0.728809	0.284203	0.936579	0.113949	1.01187	0.163694	1.01777	0.134889	0.988049	0.231893	-0.463349	0.186744	1.30232	0.159019	-0.406564	0.111511	3.3332	1.37086	-2.5435	0.168322	-2.13698	0.284203	-0.572285
Pinaverium bromide	09A11	Gen Pharmacol. 1990 21(6):821-5	A03AX04	A	ALIMENTARY TRACT AND METABOLISM	A03	DRUGS FOR FUNCTIONAL GASTROINTESTINAL DISORDERS	A03A	DRUGS FOR FUNCTIONAL GASTROINTESTINAL DISORDERS	A03AX	Other drugs for functional gastrointestinal disorders	A03AX04	Pinaverium	n/a	1.00152	0.130643	1.00481	0.131947	1.07327	0.139966	0.88646	0.188734	1.06876	0.651572	1.05824	0.139915	1.04554	0.124167	1.01228	0.0942157	0.870056	0.163587	1.04769	0.0618665	-0.244152	0.130643	-0.268997	0.131947	0.138747	0.139966	-1.07439	0.188734	-0.19122	0.651572	0.589253	0.139915	0.555044	0.124167	0.251021
Glimepiride	09B02	J Diabetes Complications. 2004 Nov-Dec 18(6):367-76	A10BB12	A	ALIMENTARY TRACT AND METABOLISM	A10	DRUGS USED IN DIABETES	A10B	BLOOD GLUCOSE LOWERING DRUGS, EXCL. INSULINS	A10BB	Sulfonylureas	A10BB12	Glimepiride	Yes	0.979158	0.0762836	1.02181	0.148106	1.096	0.207796	0.902805	0.208647	0.872031	0.293644	0.980777	0.0824819	1.06611	0.0776429	0.972661	0.117499	1.07423	0.165379	0.98615	0.0532729	-0.376327	0.0762836	-0.163961	0.148106	0.278713	0.207796	-0.94159	0.208647	-0.39666	0.293644	-0.0386982	0.0824819	0.729825	0.0776429	-0.179837
Mepenzolate bromide	09B04	Practitioner. 1974 Jun 212(1272):890-4	A03AB12	A	ALIMENTARY TRACT AND METABOLISM	A03	DRUGS FOR FUNCTIONAL GASTROINTESTINAL DISORDERS	A03A	DRUGS FOR FUNCTIONAL GASTROINTESTINAL DISORDERS	A03AB	Synthetic anticholinergics, quaternary ammonium compounds	A03AB12	Mepenzolate	Yes	0.961993	0.219382	1.03885	0.232428	1.13519	0.278014	0.942573	0.10625	1.39997	0.798883	1.00042	0.067142	1.01634	0.105804	0.944124	0.17023	1.02236	0.246776	0.989936	0.0990077	-0.477772	0.219382	-0.0587193	0.232428	0.519985	0.278014	-0.618494	0.10625	0.154649	0.798883	0.12051	0.067142	0.306811	0.105804	-0.490217
Benfotiamine	09B05	Pharmacol Res. 2010 Jun 61(6):482-8	A11DA03	A	ALIMENTARY TRACT AND METABOLISM	A11	VITAMINS	A11D	VITAMIN B1, PLAIN AND IN COMBINATION WITH VITAMIN B6 AND B12	A11DA	Vitamin B1, plain	A11DA03	Benfotiamine	n/a	0.939762	0.112372	0.957611	0.130182	0.95812	0.213398	0.964338	0.205467	1.53851	0.891353	1.00938	0.173979	0.979709	0.0869329	0.988613	0.14915	1.05035	0.242302	1.00492	0.0867511	-0.609152	0.112372	-0.560574	0.130182	-0.570344	0.213398	-0.441661	0.205467	0.299325	0.891353	0.193183	0.173979	-0.00448845	0.0869329	-0.00634275
Halcinonide	09B06	Br J Dermatol. 1980 May 102(5):575-7	D07AD02	D	DERMATOLOGICALS	D07	CORTICOSTEROIDS, DERMATOLOGICAL PREPARATIONS	D07A	CORTICOSTEROIDS, PLAIN	D07AD	Corticosteroids, very potent (group IV)	D07AD02	Halcinonide	Yes	1.16936	0.221903	1.10927	0.291495	1.24581	0.213179	1.01307	0.218168	2.0095	0.911401	1.17117	0.170368	1.1905	0.127481	0.916496	0.142696	0.997064	0.22066	0.98039	0.139242	0.747715	0.221903	0.376281	0.291495	1.20115	0.213179	-0.0457086	0.218168	0.791167	0.911401	1.50473	0.170368	1.78708	0.127481	-0.790711
Lanatoside C	09B07	Neuropharmacology. 1982 Nov 21(11):1211-4	C01AA06	C	CARDIOVASCULAR SYSTEM	C01	CARDIAC THERAPY	C01A	CARDIAC GLYCOSIDES	C01AA	Digitalis glycosides	C01AA06	Lanatoside C	n/a	1.03466	0.131894	0.976745	0.10483	1.04564	0.285068	0.971764	0.137254	1.4044	0.720234	0.882888	0.195161	0.975077	0.155283	1.03521	0.172543	0.88888	0.15393	0.977634	0.0779886	-0.0483319	0.131894	-0.442367	0.10483	-0.0314268	0.285068	-0.381323	0.137254	0.159272	0.720234	-0.832243	0.195161	-0.0438574	0.155283	0.500463
Suxibuzone	09B09	J Pharm Sci. 1982 May 71(5):565-72	M02AA22	M	MUSCULO-SKELETAL SYSTEM	M02	TOPICAL PRODUCTS FOR JOINT AND MUSCULAR PAIN	M02A	TOPICAL PRODUCTS FOR JOINT AND MUSCULAR PAIN	M02AA	Antiinflammatory preparations, non-steroids for topical use	M02AA22	Suxibuzone	n/a	1.00328	0.0866174	0.980942	0.109171	1.14873	0.121289	0.918346	0.108942	1.48412	0.707253	0.909099	0.114168	0.931279	0.11814	0.944787	0.161761	1.01346	0.13619	1.0875	0.0657326	-0.23375	0.0866174	-0.416442	0.109171	0.603391	0.121289	-0.815326	0.108942	0.242525	0.707253	-0.61976	0.114168	-0.416116	0.11814	-0.483002
Pranlukast	09C02	Drugs. 2003 63(10):991-1019	R03DC02	R	RESPIRATORY SYSTEM	R03	DRUGS FOR OBSTRUCTIVE AIRWAY DISEASES	R03D	OTHER SYSTEMIC DRUGS FOR OBSTRUCTIVE AIRWAY DISEASES	R03DC	Leukotriene receptor antagonists	R03DC02	Pranlukast	n/a	0.983505	0.113071	1.04151	0.0740834	1.00781	0.142485	0.951821	0.18241	1.04227	0.369144	0.998156	0.10598	1.02468	0.185716	0.998517	0.151003	1.00583	0.106291	0.973337	0.0527225	-0.350637	0.113071	-0.0422855	0.0740834	-0.26434	0.142485	-0.543356	0.18241	-0.218881	0.369144	0.102187	0.10598	0.377713	0.185716	0.101375
D,L-Penicillamine	09C03	Am J Clin Dermatol. 2013 Jun 14(3):223-33	M01CC01	M	MUSCULO-SKELETAL SYSTEM	M01	ANTIINFLAMMATORY AND ANTIRHEUMATIC PRODUCTS	M01C	SPECIFIC ANTIRHEUMATIC AGENTS	M01CC	Penicillamine and similar agents	M01CC01	Penicillamine	Yes	0.978006	0.117058	1.01352	0.112809	1.0502	0.258271	0.919524	0.200024	1.30785	0.714422	1.02374	0.102236	1.04487	0.137294	0.961009	0.168386	0.90403	0.133659	1.00639	0.0570732	-0.383136	0.117058	-0.215218	0.112809	-0.00331858	0.258271	-0.805753	0.200024	0.0584504	0.714422	0.309621	0.102236	0.549314	0.137294	-0.306576
Loratadine	09C05	Clin Ther. 1997 Nov-Dec 19(6):1278-93	R06AX13	R	RESPIRATORY SYSTEM	R06	ANTIHISTAMINES FOR SYSTEMIC USE	R06A	ANTIHISTAMINES FOR SYSTEMIC USE	R06AX	Other antihistamines for systemic use	R06AX13	Loratadine	Yes	1.08528	0.192181	1.11544	0.102239	1.06246	0.316974	0.882943	0.152424	1.40157	0.976554	0.949972	0.135055	1.02809	0.134781	0.985227	0.103895	0.909618	0.204381	0.949923	0.0845122	0.250824	0.192181	0.414422	0.102239	0.0721461	0.316974	-1.10297	0.152424	0.156321	0.976554	-0.288422	0.135055	0.406732	0.134781	-0.0431662
Acefylline	09C08	Thorax. 1979 Aug 34(4):540-2	R03DA09	R	RESPIRATORY SYSTEM	R03	DRUGS FOR OBSTRUCTIVE AIRWAY DISEASES	R03D	OTHER SYSTEMIC DRUGS FOR OBSTRUCTIVE AIRWAY DISEASES	R03DA	Xanthines	R03DA09	Acefylline piperazine	n/a	0.998656	0.0899883	1.04853	0.128342	1.0493	0.0914113	0.9276	0.15416	1.1245	0.414217	0.980782	0.193159	1.0214	0.115754	0.865693	0.111365	1.13391	0.233066	0.955898	0.040853	-0.261097	0.0899883	0.00109375	0.128342	-0.00889267	0.0914113	-0.740137	0.15416	-0.13302	0.414217	-0.0386554	0.193159	0.349867	0.115754	-1.34326
Zonisamide	09C10	Expert Opin Pharmacother. 2011 Nov 12(16):2573-81	N03AX15	N	NERVOUS SYSTEM	N03	ANTIEPILEPTICS	N03A	ANTIEPILEPTICS	N03AX	Other antiepileptics	N03AX15	Zonisamide	Yes	1.03327	0.0788765	1.00885	0.095233	0.947601	0.0828972	0.980895	0.108636	0.804884	0.151716	0.961737	0.145079	1.04518	0.0696361	0.972313	0.149638	0.937186	0.080631	0.977652	0.0589537	-0.0565245	0.0788765	-0.24402	0.095233	-0.635118	0.0828972	-0.307141	0.108636	-0.46678	0.151716	-0.193042	0.145079	0.552008	0.0696361	-0.183625
Dydrogesterone	09D02	Maturitas. 2009 Dec 65 Suppl 1:S51-60	G03DB01	G	GENITO URINARY SYSTEM AND SEX HORMONES	G03	SEX HORMONES AND MODULATORS OF THE GENITAL SYSTEM	G03D	PROGESTOGENS	G03DB	Pregnadien derivatives	G03DB01	Dydrogesterone	Yes	0.964797	0.0817576	0.981276	0.0850038	1.04379	0.138891	1.02807	0.16791	1.28961	0.598678	1.02121	0.148231	1.04967	0.110132	1.04228	0.202894	0.955792	0.168206	0.987678	0.0541282	-0.461201	0.0817576	-0.414383	0.0850038	-0.0427996	0.138891	0.0761241	0.16791	0.0394027	0.598678	0.289119	0.148231	0.590157	0.110132	0.57738
Sumatriptan succinate	09D03	Expert Opin Pharmacother. 2013 Aug 14(12):1659-67	N02CC01	N	NERVOUS SYSTEM	N02	ANALGESICS	N02C	ANTIMIGRAINE PREPARATIONS	N02CC	Selective serotonin (5HT1) agonists	N02CC01	Sumatriptan	Yes	0.973017	0.059699	1.02888	0.0775538	1.0164	0.230475	0.951584	0.124846	0.981578	0.295459	0.996852	0.129762	1.07133	0.0900358	1.06777	0.234237	1.01095	0.143484	0.996349	0.047483	-0.412622	0.059699	-0.120323	0.0775538	-0.211451	0.230475	-0.545277	0.124846	-0.282264	0.295459	0.0916171	0.129762	0.774203	0.0900358	0.854567
Opipramol dihydrochloride	09D04	Pharmacopsychiatry. 2004 Nov 37 Suppl 3:S189-97	N06AA05	N	NERVOUS SYSTEM	N06	PSYCHOANALEPTICS	N06A	ANTIDEPRESSANTS	N06AA	Non-selective monoamine reuptake inhibitors	N06AA05	Opipramol	n/a	0.965441	0.080927	1.07239	0.0887789	1.06655	0.203704	0.956235	0.11856	0.662473	0.232095	1.13281	0.207698	1.0727	0.139336	1.00821	0.149935	1.0713	0.134519	0.99838	0.0645124	-0.457393	0.080927	0.148458	0.0887789	0.0973422	0.203704	-0.507493	0.11856	-0.615496	0.232095	1.19378	0.207698	0.785854	0.139336	0.206753
Nalidixic acid sodium salt	09D05	J Indian Med Assoc. 1990 Jul 88(7):191-2	J01MB02	J	ANTIINFECTIVES FOR SYSTEMIC USE	J01	ANTIBACTERIALS FOR SYSTEMIC USE	J01M	QUINOLONE ANTIBACTERIALS	J01MB	Other quinolones	J01MB02	Nalidixic acid	Yes	1.20354	0.165135	1.1718	0.124744	1.67371	0.181556	1.35141	0.210851	1.31062	0.588023	1.12873	0.0868831	1.0937	0.128519	0.91852	0.122531	0.978118	0.141723	1.02808	0.0549309	0.9497	0.165135	0.762592	0.124744	3.83609	0.181556	2.70319	0.210851	0.061347	0.588023	1.16074	0.0868831	0.964364	0.128519	-0.768692
Oxacillin sodium	09D06	Antimicrob Agents Chemother. 2008 Nov 52(11):3905-8	J01CF04	J	ANTIINFECTIVES FOR SYSTEMIC USE	J01	ANTIBACTERIALS FOR SYSTEMIC USE	J01C	BETA-LACTAM ANTIBACTERIALS, PENICILLINS	J01CF	Beta-lactamase resistant penicillins	J01CF04	Oxacillin	Yes	0.965362	0.0792228	0.971559	0.102368	1.05129	0.197586	0.985249	0.177618	0.778519	0.2874	1.06582	0.141465	0.943373	0.0694826	1.0261	0.128519	1.23606	0.206482	0.977333	0.0534182	-0.457856	0.0792228	-0.474409	0.102368	0.00337647	0.197586	-0.271761	0.177618	-0.494312	0.2874	0.650695	0.141465	-0.313319	0.0694826	0.401399
Thiamine hydrochloride	09D08	BMC Clin Pharmacol. 2012 Feb 4 12:4	A11DA01	A	ALIMENTARY TRACT AND METABOLISM	A11	VITAMINS	A11D	VITAMIN B1, PLAIN AND IN COMBINATION WITH VITAMIN B6 AND B12	A11DA	Vitamin B1, plain	A11DA01	Thiamine (vit B1)	Yes	1.01172	0.132863	0.976254	0.0529362	1.05526	0.221967	1.03938	0.158185	0.95062	0.403879	1.12904	0.183032	1.07791	0.159201	1.03312	0.18818	1.10306	0.217396	0.970125	0.0856112	-0.183894	0.132863	-0.445403	0.0529362	0.0278391	0.221967	0.168066	0.158185	-0.314592	0.403879	1.1632	0.183032	0.830126	0.159201	0.477775
Tazobactam	09D09	Expert Rev Anti Infect Ther. 2007 Jun 5(3):365-83	J01CG02	J	ANTIINFECTIVES FOR SYSTEMIC USE	J01	ANTIBACTERIALS FOR SYSTEMIC USE	J01C	BETA-LACTAM ANTIBACTERIALS, PENICILLINS	J01CG	Beta-lactamase inhibitors	J01CG02	Tazobactam	Yes	0.97179	0.146731	0.997962	0.101272	1.09873	0.151494	0.972904	0.120621	0.923028	0.632899	1.08267	0.0985118	1.05682	0.147281	1.21826	0.205401	1.20269	0.256813	0.964263	0.102732	-0.41987	0.146731	-0.311299	0.101272	0.29552	0.151494	-0.372064	0.120621	-0.343406	0.632899	0.787292	0.0985118	0.650921	0.147281	2.49136
Ibandronate sodium	09D10	Drugs. 2008 68(18):2683-707	M05BA06	M	MUSCULO-SKELETAL SYSTEM	M05	DRUGS FOR TREATMENT OF BONE DISEASES	M05B	DRUGS AFFECTING BONE STRUCTURE AND MINERALIZATION	M05BA	Bisphosphonates	M05BA06	Ibandronic acid	Yes	0.947616	0.110676	1.01487	0.076062	1.0467	0.261974	0.914212	0.145063	0.836959	0.212097	1.07305	0.129121	1.03831	0.109604	1.0765	0.188635	1.0366	0.148114	0.930958	0.0688994	-0.562732	0.110676	-0.206852	0.076062	-0.0249053	0.261974	-0.848916	0.145063	-0.433285	0.212097	0.709317	0.129121	0.493551	0.109604	0.94958
Warfarin	09D11	J Cardiovasc Pharmacol Ther. 2010 Sep 15(3):210-9	B01AA03	B	BLOOD AND BLOOD FORMING ORGANS	B01	ANTITHROMBOTIC AGENTS	B01A	ANTITHROMBOTIC AGENTS	B01AA	Vitamin K antagonists	B01AA03	Warfarin	Yes	1.22798	0.227018	1.26557	0.13705	1.35018	0.287071	1.15959	0.147624	1.13629	0.447681	0.830845	0.0892607	0.763438	0.136851	0.845819	0.14118	1.14039	0.202408	0.923316	0.0624139	1.09419	0.227018	1.34189	0.13705	1.84389	0.287071	1.1447	0.147624	-0.120699	0.447681	-1.25414	0.0892607	-1.84265	0.136851	-1.55942
Pranoprofen	09E02	J Ocul Pharmacol Ther. 2007 Jun 23(3):280-3	S01BC09	S	SENSORY ORGANS	S01	OPHTHALMOLOGICALS	S01B	ANTIINFLAMMATORY AGENTS	S01BC	Antiinflammatory agents, non-steroids	S01BC09	Pranoprofen	n/a	1.05606	0.10141	1.0415	0.099083	1.10504	0.0888344	1.1316	0.167457	0.724335	0.182744	0.931946	0.0969475	0.980762	0.150784	1.02514	0.122666	1.11183	0.180212	0.985975	0.0822729	0.0781333	0.10141	-0.0423337	0.099083	0.334374	0.0888344	0.917282	0.167457	-0.550895	0.182744	-0.434551	0.0969475	0.00446127	0.150784	0.390939
Secnidazole	09E03	Drugs. 1996 Apr 51(4):621-38	P01AB07	P	ANTIPARASITIC PRODUCTS, INSECTICIDES AND REPELLENTS	P01	ANTIPROTOZOALS	P01A	AGENTS AGAINST AMOEBIASIS AND OTHER PROTOZOAL DISEASES	P01AB	Nitroimidazole derivatives	P01AB07	Secnidazole	n/a	0.979416	0.140384	0.975986	0.132824	1.12995	0.143911	0.902171	0.135171	0.775496	0.287759	0.981038	0.0813536	0.987339	0.0830323	0.980801	0.118379	0.963972	0.190252	1.02865	0.044541	-0.374802	0.140384	-0.447061	0.132824	0.487754	0.143911	-0.946744	0.135171	-0.497469	0.287759	-0.0365828	0.0813536	0.0603657	0.0830323	-0.0913048
Mirabegron	09E05	Drugs. 2013 Jul 73(11):1213-25	G04BD12	G	GENITO URINARY SYSTEM AND SEX HORMONES	G04	UROLOGICALS	G04B	UROLOGICALS	G04BD	Urinary antispasmodics	G04BD12	Mirabegron	Yes	0.955452	0.121076	0.975306	0.077533	1.06629	0.18911	0.955953	0.133669	0.840862	0.255951	0.99338	0.100859	1.08807	0.056487	0.954944	0.159366	0.975471	0.118695	1.01144	0.0491425	-0.516426	0.121076	-0.451259	0.077533	0.0957179	0.18911	-0.509782	0.133669	-0.42921	0.255951	0.0634737	0.100859	0.916498	0.056487	-0.372532
Ibutilide fumarate	09E06	Ann Pharmacother. 1999 Jan 33(1):38-47	C01BD05	C	CARDIOVASCULAR SYSTEM	C01	CARDIAC THERAPY	C01B	ANTIARRHYTHMICS, CLASS I AND III	C01BD	Antiarrhythmics, class III	C01BD05	Ibutilide	Yes	0.899948	0.080094	1.02125	0.0839598	1.01014	0.113961	0.882632	0.148163	0.89726	0.241045	1.06787	0.145925	1.06654	0.12428	1.05485	0.13406	1.06392	0.186097	1.06471	0.0295652	-0.844444	0.080094	-0.167465	0.0839598	-0.250017	0.113961	-1.10549	0.148163	-0.370315	0.241045	0.667341	0.145925	0.733512	0.12428	0.71412
Tigecycline	09E07	Diagn Microbiol Infect Dis. 2013 Apr;75(4):331-6	J01AA12	J	ANTIINFECTIVES FOR SYSTEMIC USE	J01	ANTIBACTERIALS FOR SYSTEMIC USE	J01A	TETRACYCLINES	J01AA	Tetracyclines	J01AA12	Tigecycline	Yes	0.939481	0.0944803	0.967994	0.0932355	1.07894	0.157441	0.948663	0.141711	0.759128	0.220048	1.05724	0.0893021	0.993762	0.0740877	1.06368	0.15708	1.11072	0.165003	1.03451	0.0579575	-0.61081	0.0944803	-0.496432	0.0932355	0.173623	0.157441	-0.569009	0.141711	-0.514562	0.220048	0.581167	0.0893021	0.114952	0.0740877	0.810118
Tramadol hydrochloride	09E08	Drugs Today (Barc). 2008 Nov 44(11):827-36	N02AX02	N	NERVOUS SYSTEM	N02	ANALGESICS	N02A	OPIOIDS	N02AX	Other opioids	N02AX02	Tramadol	Yes	1.00119	0.0964187	0.996399	0.0941073	1.00157	0.153723	0.907412	0.104464	0.727749	0.227649	1.00405	0.135063	0.973835	0.0558319	1.02922	0.120887	1.03601	0.215449	1.0098	0.0680023	-0.246114	0.0964187	-0.320956	0.0941073	-0.302763	0.153723	-0.904158	0.104464	-0.54733	0.227649	0.150005	0.135063	-0.0544162	0.0558319	0.435317
Butylscopolammonium (n-) bromide	09E10	Curr Med Res Opin. 2008 Nov 24(11):3159-73	A03BB01	A	ALIMENTARY TRACT AND METABOLISM	A03	DRUGS FOR FUNCTIONAL GASTROINTESTINAL DISORDERS	A03B	BELLADONNA AND DERIVATIVES, PLAIN	A03BB	Belladonna alkaloids, semisynthetic, quaternary ammonium compounds	A03BB01	Butylscopolamine	n/a	1.01227	0.122237	0.996311	0.0404691	0.992058	0.140031	0.888943	0.193371	0.930468	0.291314	1.00252	0.150874	0.963217	0.141183	0.988815	0.133958	1.1404	0.162327	1.00136	0.0390567	-0.180658	0.122237	-0.321498	0.0404691	-0.361361	0.140031	-1.05421	0.193371	-0.335637	0.291314	0.137605	0.150874	-0.144656	0.141183	-0.0041412
Irinotecan hydrochloride trihydrate	09E11	Oncology (Williston Park). 1998 Aug 12(8 Suppl 6):39-42	L01XX19	L	ANTINEOPLASTIC AND IMMUNOMODULATING AGENTS	L01	ANTINEOPLASTIC AGENTS	L01X	OTHER ANTINEOPLASTIC AGENTS	L01XX	Other antineoplastic agents	L01XX19	Irinotecan	Yes	0.996493	0.143524	1.03558	0.187394	1.30226	0.126974	1.0395	0.166808	1.08528	0.449024	1.04033	0.160152	1.00925	0.180124	1.09343	0.180358	1.15068	0.139319	0.986796	0.0790156	-0.273882	0.143524	-0.0789367	0.187394	1.54876	0.126974	0.169032	0.166808	-0.173969	0.449024	0.444076	0.160152	0.246593	0.180124	1.1337
Citalopram Hydrobromide	09F03	Ann Pharmacother. 2000 Jun 34(6):761-71	N06AB04	N	NERVOUS SYSTEM	N06	PSYCHOANALEPTICS	N06A	ANTIDEPRESSANTS	N06AB	Selective serotonin reuptake inhibitors	N06AB04	Citalopram	Yes	0.978372	0.138357	0.933166	0.0928585	0.954198	0.104418	0.973153	0.137288	1.21101	0.702302	1.0155	0.0866297	0.966006	0.10087	0.878763	0.101721	0.881377	0.105506	0.993852	0.0612831	-0.380974	0.138357	-0.71158	0.0928585	-0.594492	0.104418	-0.370037	0.137288	-0.0426705	0.702302	0.242822	0.0866297	-0.120953	0.10087	-1.2011
Promazine hydrochloride	09F04	Psychiatr Danub. 2011 Jun 23(2):198-9	N05AA03	N	NERVOUS SYSTEM	N05	PSYCHOLEPTICS	N05A	ANTIPSYCHOTICS	N05AA	Phenothiazines with aliphatic side-chain	N05AA03	Promazine	Yes	0.929045	0.0751751	0.995421	0.0980001	0.954734	0.199082	0.883521	0.169276	1.24509	0.351832	1.04154	0.102277	1.04731	0.130426	1.00657	0.194877	1.06825	0.140356	0.991342	0.0309727	-0.672487	0.0751751	-0.327	0.0980001	-0.591194	0.199082	-1.09827	0.169276	-0.00708455	0.351832	0.453881	0.102277	0.570058	0.130426	0.188957
Sulfamerazine	09F05	J Allergy Clin Immunol. 1987 Mar 79(3):442-7	J01ED07	J	ANTIINFECTIVES FOR SYSTEMIC USE	J01	ANTIBACTERIALS FOR SYSTEMIC USE	J01E	SULFONAMIDES AND TRIMETHOPRIM	J01ED	Long-acting sulfonamides	J01ED07	Sulfamerazine	Yes	0.914074	0.111814	1.03476	0.146487	0.976769	0.190641	0.850743	0.178528	0.774795	0.223082	1.03588	0.171844	1.02006	0.126298	1.02462	0.207229	1.05582	0.275894	0.9992	0.0431927	-0.760961	0.111814	-0.0839865	0.146487	-0.455507	0.190641	-1.36457	0.178528	-0.498201	0.223082	0.408012	0.171844	0.3385	0.126298	0.385255
Venlafaxine	09F06	J Psychopharmacol. 2009 Aug 23(6):708-13	N06AX16	N	NERVOUS SYSTEM	N06	PSYCHOANALEPTICS	N06A	ANTIDEPRESSANTS	N06AX	Other antidepressants	N06AX16	Venlafaxine	Yes	0.915241	0.0646814	0.934099	0.0486938	0.98616	0.111753	0.951284	0.0941915	0.684009	0.133867	1.01856	0.107011	1.0269	0.169758	0.936595	0.11175	1.10886	0.181773	1.04675	0.0323295	-0.754063	0.0646814	-0.705817	0.0486938	-0.397681	0.111753	-0.54772	0.0941915	-0.593006	0.133867	0.267629	0.107011	0.396569	0.169758	-0.572104
Ethotoin	09F07	Neurology. 1984 Jun 34(6):791-5	N03AB01	N	NERVOUS SYSTEM	N03	ANTIEPILEPTICS	N03A	ANTIEPILEPTICS	N03AB	Hydantoin derivatives	N03AB01	Ethotoin	Yes	0.952266	0.0788532	0.932373	0.0951491	1.06231	0.246525	0.904706	0.128234	0.796436	0.165017	1.02425	0.0869611	0.971921	0.108267	0.99416	0.101761	1.10556	0.151589	1.01547	0.0839642	-0.535251	0.0788532	-0.71648	0.0951491	0.0712494	0.246525	-0.926145	0.128234	-0.475602	0.165017	0.31374	0.0869611	-0.0706771	0.108267	0.0539911
Tetrahydrozoline hydrochloride	09F09	Leg Med (Tokyo). 2007 Jul 9(4):192-5	S01GA02	S	SENSORY ORGANS	S01	OPHTHALMOLOGICALS	S01G	DECONGESTANTS AND ANTIALLERGICS	S01GA	Sympathomimetics used as decongestants	S01GA02	Tetryzoline	Yes	0.951006	0.0645902	1.00967	0.0979836	0.926026	0.144237	1.05863	0.298645	0.79314	0.309215	1.08392	0.168645	1.04571	0.157967	0.951445	0.122742	0.972465	0.187029	0.986654	0.0380346	-0.5427	0.0645902	-0.239002	0.0979836	-0.767974	0.144237	0.324462	0.298645	-0.479044	0.309215	0.797436	0.168645	0.556506	0.157967	-0.410592
Cefmetazole sodium salt	09F11	Pharmacotherapy. 1991 11(1):2-19	J01DC09	J	ANTIINFECTIVES FOR SYSTEMIC USE	J01	ANTIBACTERIALS FOR SYSTEMIC USE	J01D	OTHER BETA-LACTAM ANTIBACTERIALS	J01DC	Second-generation cephalosporins	J01DC09	Cefmetazole	Yes	0.9145	0.0757031	0.973598	0.12204	1.02305	0.233562	0.956676	0.165964	0.790418	0.159467	1.00091	0.113266	1.00631	0.140595	0.857709	0.155549	0.999154	0.160444	1.01523	0.0719368	-0.758441	0.0757031	-0.461812	0.12204	-0.17055	0.233562	-0.50391	0.165964	-0.481887	0.159467	0.124481	0.113266	0.221607	0.140595	-1.43009
Trihexyphenidyl-D,L Hydrochloride	09G02	J Neural Transm Suppl. 1991 33:125-32	N04AA01	N	NERVOUS SYSTEM	N04	ANTI-PARKINSON DRUGS	N04A	ANTICHOLINERGIC AGENTS	N04AA	Tertiary amines	N04AA01	Trihexyphenidyl	Yes	0.945763	0.117906	1.02484	0.116511	0.966996	0.109762	0.99532	0.191122	0.866775	0.412829	0.998239	0.159568	0.941844	0.129532	0.88949	0.119959	1.08129	0.235805	0.977741	0.0512233	-0.573683	0.117906	-0.145239	0.116511	-0.515685	0.109762	-0.189941	0.191122	-0.402149	0.412829	0.102866	0.159568	-0.326316	0.129532	-1.08444
Succinylsulfathiazole	09G03	JAMA. 1968 Sep 9 205(11):757-61	A07AB04	A	ALIMENTARY TRACT AND METABOLISM	A07	ANTIDIARRHEALS, INTESTINAL ANTIINFLAMMATORY/ANTIINFECTIVE AGENTS	A07A	INTESTINAL ANTIINFECTIVES	A07AB	Sulfonamides	A07AB04	Succinylsulfathiazole	n/a	1.0174	0.137116	0.976318	0.100705	0.960875	0.206464	0.878171	0.173783	0.974124	0.384642	1.0254	0.0828201	1.04175	0.131255	0.943658	0.143468	1.08237	0.186364	0.973878	0.0685904	-0.150338	0.137116	-0.445007	0.100705	-0.553381	0.206464	-1.14173	0.173783	-0.290048	0.384642	0.323041	0.0828201	0.522785	0.131255	-0.495286
Bromopride	09G05	Arq Bras Oftalmol. 2007 Jan-Feb 70(1):105-8	A03FA04	A	ALIMENTARY TRACT AND METABOLISM	A03	DRUGS FOR FUNCTIONAL GASTROINTESTINAL DISORDERS	A03F	PROPULSIVES	A03FA	Propulsives	A03FA04	Bromopride	n/a	0.996479	0.100169	1.04718	0.105609	1.00806	0.159641	0.96844	0.19669	0.903116	0.346298	1.0474	0.0974526	1.02557	0.14432	0.999015	0.168259	0.956099	0.148783	0.979279	0.0617182	-0.273966	0.100169	-0.00722991	0.105609	-0.262846	0.159641	-0.408328	0.19669	-0.364199	0.346298	0.501377	0.0974526	0.385324	0.14432	0.106789
Chlorcyclizine hydrochloride	09G07	J Invest Dermatol. 1978 Oct 71(4):233-5	R06AE04	R	RESPIRATORY SYSTEM	R06	ANTIHISTAMINES FOR SYSTEMIC USE	R06A	ANTIHISTAMINES FOR SYSTEMIC USE	R06AE	Piperazine derivatives	R06AE04	Chlorcyclizine	n/a	0.95048	0.121489	0.982079	0.0535921	1.11709	0.16881	1.05306	0.137073	1.12563	0.623631	0.983597	0.0784757	1.00701	0.155595	0.98894	0.110264	0.850169	0.14152	0.997518	0.0570943	-0.545811	0.121489	-0.409419	0.0535921	0.408536	0.16881	0.279203	0.137073	-0.131833	0.623631	-0.0158325	0.0784757	0.227523	0.155595	-0.00278049
Diphenylpyraline hydrochloride	09G08	J Int Med Res. 1977 5(1):37-41	R06AA07	R	RESPIRATORY SYSTEM	R06	ANTIHISTAMINES FOR SYSTEMIC USE	R06A	ANTIHISTAMINES FOR SYSTEMIC USE	R06AA	Aminoalkyl ethers	R06AA07	Diphenylpyraline	n/a	0.938466	0.123489	0.98761	0.0984803	1.06836	0.219321	0.988873	0.109241	1.01689	0.245376	1.10736	0.103008	1.03231	0.102335	1.04162	0.210036	1.00513	0.158989	0.992329	0.0686557	-0.616811	0.123489	-0.375252	0.0984803	0.10848	0.219321	-0.242316	0.109241	-0.245392	0.245376	0.987445	0.103008	0.442592	0.102335	0.570211
Trioxsalen	09G10	Skin Pharmacol Appl Skin Physiol. 2002 Sep-Oct 15(5):335-41	D05AD01	D	DERMATOLOGICALS	D05	ANTIPSORIATICS	D05A	ANTIPSORIATICS FOR TOPICAL USE	D05AD	Psoralens for topical use	D05AD01	Trioxysalen	Yes	1.06769	0.147942	0.998721	0.0665016	1.02811	0.244213	0.979654	0.210233	0.969505	0.236573	1.01135	0.158643	1.02612	0.144979	1.12401	0.203686	1.10326	0.21607	0.972181	0.0517253	0.146891	0.147942	-0.30661	0.0665016	-0.139386	0.244213	-0.31722	0.210233	-0.294872	0.236573	0.20917	0.158643	0.390003	0.144979	1.46628
Doxofylline	09G11	Pulm Pharmacol Ther. 2010 Aug 23(4):231-4	R03DA11	R	RESPIRATORY SYSTEM	R03	DRUGS FOR OBSTRUCTIVE AIRWAY DISEASES	R03D	OTHER SYSTEMIC DRUGS FOR OBSTRUCTIVE AIRWAY DISEASES	R03DA	Xanthines	R03DA11	Doxofylline	n/a	1.01073	0.113129	1.0528	0.0833561	1.08148	0.157402	0.86556	0.154062	1.55472	0.87311	0.956193	0.155862	0.985564	0.156556	1.06913	0.159076	1.1036	0.157438	0.96039	0.0776013	-0.189729	0.113129	0.0274888	0.0833561	0.189306	0.157402	-1.24419	0.154062	0.316254	0.87311	-0.237988	0.155862	0.0452784	0.156556	0.869427
Benzocaine	09H03	Gastroenterol Nurs. 2007 Sep-Oct 30(5):342-5	N01BA05	N	NERVOUS SYSTEM	N01	ANESTHETICS	N01B	ANESTHETICS, LOCAL	N01BA	Esters of aminobenzoic acid	N01BA05	Benzocaine	n/a	1.01297	0.0983029	1.0362	0.0934609	1.10782	0.165956	0.948882	0.130424	1.45253	0.34375	0.886312	0.0689411	0.915572	0.0340868	1.02405	0.166697	1.0302	0.180964	0.982087	0.0920189	-0.176491	0.0983029	-0.0750634	0.0934609	0.351461	0.165956	-0.567231	0.130424	0.209534	0.34375	-0.804489	0.0689411	-0.549608	0.0340868	0.379136
Dipyrone	09H04	J Investig Allergol Clin Immunol. 2007 17(4):242-8	N02BB02	N	NERVOUS SYSTEM	N02	ANALGESICS	N02B	OTHER ANALGESICS AND ANTIPYRETICS	N02BB	Pyrazolones	N02BB02	Metamizole sodium	n/a	0.977831	0.120971	1.00799	0.0852396	0.899666	0.108469	0.941488	0.143067	0.95155	0.364934	0.943739	0.133843	0.927335	0.141597	1.0853	0.211469	1.073	0.214459	0.997917	0.0417519	-0.384172	0.120971	-0.249328	0.0852396	-0.930293	0.108469	-0.627302	0.143067	-0.313621	0.364934	-0.338946	0.133843	-0.449632	0.141597	1.04522
Isosorbide dinitrate	09H05	Am Heart J. 1985 Jul;110(1 Pt 2):264-8	C01DA08	C	CARDIOVASCULAR SYSTEM	C01	CARDIAC THERAPY	C01D	VASODILATORS USED IN CARDIAC DISEASES	C01DA	Organic nitrates	C01DA08	Isosorbide dinitrate	Yes	1.00376	0.0940241	1.03821	0.125915	1.05106	0.193859	1.05772	0.15715	1.1535	0.341428	0.913625	0.108818	0.924121	0.115388	1.07868	0.196678	1.20196	0.168269	0.995287	0.0561467	-0.230933	0.0940241	-0.0626601	0.125915	0.00196279	0.193859	0.317006	0.15715	-0.102733	0.341428	-0.583072	0.108818	-0.476953	0.115388	0.973204
Pramoxine hydrochloride	09H07	J Dermatolog Treat. 2009 20(2):76-81	D04AB07	D	DERMATOLOGICALS	D04	ANTIPRURITICS, INCL. ANTIHISTAMINES, ANESTHETICS, ETC.	D04A	ANTIPRURITICS, INCL. ANTIHISTAMINES, ANESTHETICS, ETC.	D04AB	Anesthetics for topical use	D04AB07	Pramocaine	Yes	0.969939	0.118995	1.01619	0.0908393	0.994758	0.110917	0.818791	0.199866	0.961575	0.256666	0.932814	0.117746	0.968679	0.0880971	1.06088	0.110124	1.10695	0.198512	0.995932	0.0399968	-0.43081	0.118995	-0.198721	0.0908393	-0.344733	0.110917	-1.62418	0.199866	-0.303153	0.256666	-0.427516	0.117746	-0.0982378	0.0880971	0.779611
Finasteride	09H08	Expert Opin Drug Metab Toxicol. 2008 Dec 4(12):1561-8	G04CB01	G	GENITO URINARY SYSTEM AND SEX HORMONES	G04	UROLOGICALS	G04C	DRUGS USED IN BENIGN PROSTATIC HYPERTROPHY	G04CB	Testosterone-5-alpha reductase inhibitors	G04CB01	Finasteride	Yes	1.02066	0.100419	1.05367	0.12616	0.969505	0.179913	0.846466	0.0933308	0.796848	0.33456	0.924331	0.150501	0.950048	0.0965926	1.00204	0.0844155	0.980685	0.10151	1.01683	0.0427597	-0.131076	0.100419	0.0328361	0.12616	-0.500238	0.179913	-1.39932	0.0933308	-0.475172	0.33456	-0.496278	0.150501	-0.256584	0.0965926	0.139678
Fluorometholone	09H09	Ophthalmology. 2001 Nov 108(11):1973-7	S01BA07	S	SENSORY ORGANS	S01	OPHTHALMOLOGICALS	S01B	ANTIINFLAMMATORY AGENTS	S01BA	Corticosteroids, plain	S01BA07	Fluorometholone	Yes	0.972153	0.155539	1.02119	0.0996536	1.15835	0.294433	1.10036	0.180186	1.10617	0.273784	1.18026	0.328474	1.16803	0.226943	1.02476	0.124779	1.12434	0.251208	1.01443	0.0706447	-0.417726	0.155539	-0.167803	0.0996536	0.662609	0.294433	0.663438	0.180186	-0.15216	0.273784	1.57842	0.328474	1.59615	0.226943	0.386769
Cephalothin sodium salt	09H10	Rev Infect Dis. 1979 Jan-Feb 1(1):144-51	J01DB03	J	ANTIINFECTIVES FOR SYSTEMIC USE	J01	ANTIBACTERIALS FOR SYSTEMIC USE	J01D	OTHER BETA-LACTAM ANTIBACTERIALS	J01DB	First-generation cephalosporins	J01DB03	Cefalotin	Yes	1.00378	0.115182	1.044	0.0816554	0.922239	0.109289	1.00226	0.141614	0.848101	0.311958	0.866369	0.128432	0.979376	0.118055	1.12347	0.16098	1.04826	0.199963	0.969615	0.0540733	-0.230833	0.115182	-0.0268732	0.0816554	-0.79129	0.109289	-0.133594	0.141614	-0.42165	0.311958	-0.966158	0.128432	-0.00732068	0.118055	1.46038
Cefuroxime sodium salt	09H11	Pharmacotherapy. 1983 Mar-Apr 3(2 Pt 1):82-100	J01DC02	J	ANTIINFECTIVES FOR SYSTEMIC USE	J01	ANTIBACTERIALS FOR SYSTEMIC USE	J01D	OTHER BETA-LACTAM ANTIBACTERIALS	J01DC	Second-generation cephalosporins	J01DC02	Cefuroxime	Yes	0.967729	0.0692612	1.00325	0.0888376	0.941333	0.161705	0.923295	0.180843	1.05048	0.353968	0.979099	0.156326	1.01414	0.141594	0.998132	0.232503	1.02142	0.131078	1.02045	0.061841	-0.443868	0.0692612	-0.278614	0.0888376	-0.673717	0.161705	-0.775118	0.180843	-0.210308	0.353968	-0.0522987	0.156326	0.288191	0.141594	0.0971879
Althiazide	10A02	Am J Cardiol. 1990 Jun 19 65(23):14K-17K	C03EA04	C	CARDIOVASCULAR SYSTEM	C03	DIURETICS	C03E	DIURETICS AND POTASSIUM-SPARING AGENTS IN COMBINATION	C03EA	Low-ceiling diuretics and potassium-sparing agents	C03EA04	Altizide and potassium-sparing agents	n/a	1.02723	0.13551	1.14438	0.148942	0.932744	0.175643	0.989906	0.265259	1.07842	0.277432	0.876517	0.133974	1.04753	0.114958	1.14456	0.156894	0.961483	0.121977	0.969397	0.0933428	-0.0922594	0.13551	0.593191	0.148942	-0.726603	0.175643	-0.233924	0.265259	-0.181133	0.277432	-0.88389	0.133974	0.571928	0.114958	1.68979
Phenethicillin potassium salt	10A04	Med Clin North Am. 1970 Sep 54(5):1101-11	J01CE05	J	ANTIINFECTIVES FOR SYSTEMIC USE	J01	ANTIBACTERIALS FOR SYSTEMIC USE	J01C	BETA-LACTAM ANTIBACTERIALS, PENICILLINS	J01CE	Beta-lactamase sensitive penicillins	J01CE05	Pheneticillin	n/a	0.969767	0.0743911	1.00899	0.107409	1.03797	0.154536	0.912989	0.166074	0.879988	0.239908	0.923342	0.0827531	1.00361	0.116588	1.13186	0.249589	1.07028	0.214697	0.988273	0.0620656	-0.431825	0.0743911	-0.243151	0.107409	-0.078665	0.154536	-0.858847	0.166074	-0.388351	0.239908	-0.504302	0.0827531	0.198616	0.116588	1.55169
Sulfamethoxypyridazine	10A05	Can Med Assoc J. 1960 Jan 2 82:23-4	J01ED05	J	ANTIINFECTIVES FOR SYSTEMIC USE	J01	ANTIBACTERIALS FOR SYSTEMIC USE	J01E	SULFONAMIDES AND TRIMETHOPRIM	J01ED	Long-acting sulfonamides	J01ED05	Sulfamethoxypyridazine	n/a	1.00523	0.0657911	1.00676	0.0668982	1.02719	0.141584	0.893818	0.134703	0.68088	0.146483	1.09718	0.126826	0.956319	0.100044	1.11518	0.20004	1.11085	0.184188	1.00396	0.0548303	-0.222257	0.0657911	-0.256961	0.0668982	-0.145016	0.141584	-1.01461	0.134703	-0.596273	0.146483	0.904904	0.126826	-0.203285	0.100044	1.37021
Deferoxamine mesylate	10A06	Semin Hematol. 1990 Apr 27(2):86-90	V03AC01	V	VARIOUS	V03	ALL OTHER THERAPEUTIC PRODUCTS	V03A	ALL OTHER THERAPEUTIC PRODUCTS	V03AC	Iron chelating agents	V03AC01	Deferoxamine	Yes	0.994064	0.0923674	1.0191	0.135342	1.07741	0.134764	0.829823	0.154149	0.887874	0.301768	0.987457	0.154054	1.04682	0.150427	1.09482	0.2676	1.01877	0.160248	1.01634	0.0389675	-0.288237	0.0923674	-0.180699	0.135342	0.164215	0.134764	-1.53455	0.154149	-0.380117	0.301768	0.0154601	0.154054	0.565885	0.150427	1.14884
Mephentermine hemisulfate	10A07	Am J Cardiol. 1965 Dec 16(6):841-6	C01CA11	C	CARDIOVASCULAR SYSTEM	C01	CARDIAC THERAPY	C01C	CARDIAC STIMULANTS EXCL. CARDIAC GLYCOSIDES	C01CA	Adrenergic and dopaminergic agents	C01CA11	Mephentermine	Yes	0.933636	0.0997352	1.04807	0.102039	0.949657	0.183777	0.978033	0.132315	0.946419	0.41267	1.05683	0.132582	1.10777	0.126735	1.24565	0.281151	1.07691	0.171136	1.03801	0.081029	-0.645353	0.0997352	-0.00177918	0.102039	-0.622455	0.183777	-0.330387	0.132315	-0.318979	0.41267	0.577812	0.132582	1.08392	0.126735	2.78924
Sulfadimethoxine	10A09	Pharm Weekbl Sci. 1990 Apr 27 12(2):51-9	J01ED01	J	ANTIINFECTIVES FOR SYSTEMIC USE	J01	ANTIBACTERIALS FOR SYSTEMIC USE	J01E	SULFONAMIDES AND TRIMETHOPRIM	J01ED	Long-acting sulfonamides	J01ED01	Sulfadimethoxine	n/a	0.998072	0.0740428	1.02818	0.0937296	0.953911	0.0784996	0.805598	0.112406	1.02483	0.480897	1.05463	0.157681	1.03436	0.118967	1.19753	0.255306	1.05599	0.178841	1.00962	0.0809248	-0.264549	0.0740428	-0.124651	0.0937296	-0.596263	0.0784996	-1.73136	0.112406	-0.237096	0.480897	0.560019	0.157681	0.459985	0.118967	2.26595
Sulfanilamide	10A10	Curr Opin Drug Discov Devel. 2008 Jan 11(1):72-9	J01EB06	J	ANTIINFECTIVES FOR SYSTEMIC USE	J01	ANTIBACTERIALS FOR SYSTEMIC USE	J01E	SULFONAMIDES AND TRIMETHOPRIM	J01EB	Short-acting sulfonamides	J01EB06	Sulfanilamide	Yes	0.989632	0.110241	1.00227	0.100721	1.03874	0.116105	0.906352	0.0950806	0.646228	0.135773	1.04699	0.134306	0.957315	0.129973	1.08481	0.212828	1.06836	0.218075	1.01725	0.0775966	-0.314428	0.110241	-0.284708	0.100721	-0.0738977	0.116105	-0.912774	0.0950806	-0.63246	0.135773	0.498055	0.134306	-0.19482	0.129973	1.03994
Balsalazide Sodium	10A11	Expert Opin Drug Metab Toxicol. 2009 Oct 5(10):1279-84	A07EC04	A	ALIMENTARY TRACT AND METABOLISM	A07	ANTIDIARRHEALS, INTESTINAL ANTIINFLAMMATORY/ANTIINFECTIVE AGENTS	A07E	INTESTINAL ANTIINFLAMMATORY AGENTS	A07EC	Aminosalicylic acid and similar agents	A07EC04	Balsalazide	Yes	1.08636	0.13264	1.06937	0.145804	1.15452	0.314127	1.01609	0.201763	0.832187	0.289824	1.035	0.158382	1.01811	0.191503	1.07069	0.1351	1.00717	0.223059	0.962109	0.057675	0.257201	0.13264	0.12983	0.145804	0.639048	0.314127	-0.0211872	0.201763	-0.438268	0.289824	0.400882	0.158382	0.321906	0.191503	0.886401
Streptozotocin	10B03	Gut. 1976 Apr 17(4):285-8	L01AD04	L	ANTINEOPLASTIC AND IMMUNOMODULATING AGENTS	L01	ANTINEOPLASTIC AGENTS	L01A	ALKYLATING AGENTS	L01AD	Nitrosoureas	L01AD04	Streptozocin	Yes	0.993799	0.0884254	1.02879	0.103846	0.990812	0.261513	0.961324	0.126592	0.670761	0.13714	1.02561	0.122996	1.09221	0.125248	1.13298	0.147351	1.11913	0.156285	0.971737	0.0535269	-0.289803	0.0884254	-0.120855	0.103846	-0.369033	0.261513	-0.466148	0.126592	-0.60684	0.13714	0.32472	0.122996	0.951679	0.125248	1.56379
Metoprolol-(+,-) (+)-tartrate salt	10B04	J Cardiovasc Pharmacol. 1987 10 Suppl 2:S80-5	C07AB02	C	CARDIOVASCULAR SYSTEM	C07	BETA BLOCKING AGENTS	C07A	BETA BLOCKING AGENTS	C07AB	Beta blocking agents, selective	C07AB02	Metoprolol	Yes	1.02533	0.0942476	1.01332	0.0997734	1.01086	0.0809155	0.923513	0.165791	0.908586	0.298607	1.03443	0.143602	1.0764	0.150206	1.06426	0.177349	1.11105	0.158386	1.00744	0.0614919	-0.103459	0.0942476	-0.216431	0.0997734	-0.245557	0.0809155	-0.773345	0.165791	-0.358487	0.298607	0.396242	0.143602	0.817362	0.150206	0.816375
Flumethasone	10B05	Arch Dermatol. 1967 Sep 96(3):269-72	D07AB03	D	DERMATOLOGICALS	D07	CORTICOSTEROIDS, DERMATOLOGICAL PREPARATIONS	D07A	CORTICOSTEROIDS, PLAIN	D07AB	Corticosteroids, moderately potent (group II)	D07AB03	Flumetasone	Yes	0.941993	0.11763	1.01122	0.158468	1.00964	0.146397	1.2496	0.238689	0.901859	0.295754	1.27194	0.113404	1.28912	0.134187	1.17698	0.239049	1.04756	0.258981	1.01063	0.0769596	-0.595965	0.11763	-0.229403	0.158468	-0.253101	0.146397	1.87596	0.238689	-0.365512	0.295754	2.32164	0.113404	2.62535	0.134187	2.04245
Flecainide acetate	10B06	Expert Opin Pharmacother. 2013 Feb 14(3):347-57	C01BC04	C	CARDIOVASCULAR SYSTEM	C01	CARDIAC THERAPY	C01B	ANTIARRHYTHMICS, CLASS I AND III	C01BC	Antiarrhythmics, class Ic	C01BC04	Flecainide	Yes	0.945131	0.07525	0.977568	0.0990333	0.9371	0.145229	1.01152	0.186654	0.977322	0.317232	1.013	0.162793	1.04448	0.110783	1.15003	0.139392	0.976466	0.200768	1.00898	0.0704446	-0.577421	0.07525	-0.437285	0.0990333	-0.699778	0.145229	-0.058318	0.186654	-0.286709	0.317232	0.222493	0.162793	0.546043	0.110783	1.74925
Cefazolin sodium salt	10B07	Antimicrob Agents Chemother. 1973 Apr 3(4):488-97	J01DB04	J	ANTIINFECTIVES FOR SYSTEMIC USE	J01	ANTIBACTERIALS FOR SYSTEMIC USE	J01D	OTHER BETA-LACTAM ANTIBACTERIALS	J01DB	First-generation cephalosporins	J01DB04	Cefazolin	Yes	1.01169	0.111519	1.04959	0.0999566	0.950212	0.130277	0.946623	0.194487	0.770933	0.238093	1.07765	0.19533	1.06639	0.0656116	1.09716	0.127238	0.99696	0.12213	1.00949	0.0557053	-0.184088	0.111519	0.0076205	0.0999566	-0.619042	0.130277	-0.585588	0.194487	-0.502234	0.238093	0.7466	0.19533	0.732214	0.0656116	1.17427
Folinic acid calcium salt	10B09	Trends Biochem Sci. 1993 Mar 18(3):102-6	V03AF03	V	VARIOUS	V03	ALL OTHER THERAPEUTIC PRODUCTS	V03A	ALL OTHER THERAPEUTIC PRODUCTS	V03AF	Detoxifying agents for antineoplastic treatment	V03AF03	Calcium folinate	Yes	0.949814	0.128444	1.00851	0.0692512	1.02667	0.132267	0.908147	0.11618	0.988867	0.301014	1.00246	0.156044	1.02549	0.0760167	1.0009	0.161656	1.20386	0.169991	1.00489	0.072862	-0.549743	0.128444	-0.246123	0.0692512	-0.148227	0.132267	-0.89819	0.11618	-0.274652	0.301014	0.13707	0.156044	0.384611	0.0760167	0.127281
Sulfamethizole	10C03	Scand J Infect Dis. 1979 11(3):219-23	J01EB02	J	ANTIINFECTIVES FOR SYSTEMIC USE	J01	ANTIBACTERIALS FOR SYSTEMIC USE	J01E	SULFONAMIDES AND TRIMETHOPRIM	J01EB	Short-acting sulfonamides	J01EB02	Sulfamethizole	Yes	1.04396	0.202482	1.08371	0.114948	0.89889	0.178688	0.917742	0.123713	0.83798	0.336032	1.00014	0.216028	1.12296	0.107225	1.04408	0.192556	0.961198	0.200367	0.996737	0.0997523	0.00666379	0.202482	0.218419	0.114948	-0.93507	0.178688	-0.820231	0.123713	-0.432219	0.336032	0.118248	0.216028	1.21308	0.107225	0.596912
Medrysone	10C04	Indian J Ophthalmol. 1985 Sep-Oct 33(5):295-7	S01BA08	S	SENSORY ORGANS	S01	OPHTHALMOLOGICALS	S01B	ANTIINFLAMMATORY AGENTS	S01BA	Corticosteroids, plain	S01BA08	Medrysone	Yes	0.943184	0.0730506	0.970396	0.0937226	1.37542	0.228369	1.16535	0.207285	1.02085	0.43763	1.11606	0.211776	1.21761	0.171365	1.04803	0.125432	0.870655	0.112709	1.01041	0.0371203	-0.588926	0.0730506	-0.481592	0.0937226	1.99932	0.228369	1.19149	0.207285	-0.241253	0.43763	1.05798	0.211776	2.01749	0.171365	0.639949
Spiramycin	10C06	J Antimicrob Chemother. 1988 Jul 22 Suppl B:207-10	J01FA02	J	ANTIINFECTIVES FOR SYSTEMIC USE	J01	ANTIBACTERIALS FOR SYSTEMIC USE	J01F	MACROLIDES, LINCOSAMIDES AND STREPTOGRAMINS	J01FA	Macrolides	J01FA02	Spiramycin	n/a	0.98324	0.0931646	0.951548	0.0607207	1.12812	0.325848	0.9986	0.345593	1.0004	0.36356	1.0833	0.209441	0.992027	0.0860129	1.01607	0.200282	0.989797	0.225472	0.997441	0.0354622	-0.352203	0.0931646	-0.598024	0.0607207	0.476452	0.325848	-0.163294	0.345593	-0.262606	0.36356	0.792395	0.209441	0.100209	0.0860129	0.292299
Glycopyrrolate	10C07	Int J Chron Obstruct Pulmon Dis. 2012 7:673-8	R03BB06	R	RESPIRATORY SYSTEM	R03	DRUGS FOR OBSTRUCTIVE AIRWAY DISEASES	R03B	OTHER DRUGS FOR OBSTRUCTIVE AIRWAY DISEASES, INHALANTS	R03BB	Anticholinergics	R03BB06	Glycopyrronium bromide	Yes	1.0419	0.139236	1.08111	0.221589	1.06098	0.147861	1.10191	0.161153	1.13599	0.477486	1.06029	0.174755	0.982897	0.139959	1.00586	0.11558	0.984541	0.183951	0.977121	0.0866885	-0.00551374	0.139236	0.20238	0.221589	0.0630378	0.147861	0.676079	0.161153	-0.121014	0.477486	0.605897	0.174755	0.0226046	0.139959	0.181241
Aprepitant	10C08	Expert Rev Anticancer Ther. 2004 Oct 4(5):715-24	A04AD12	A	ALIMENTARY TRACT AND METABOLISM	A04	ANTIEMETICS AND ANTINAUSEANTS	A04A	ANTIEMETICS AND ANTINAUSEANTS	A04AD	Other antiemetics	A04AD12	Aprepitant	Yes	1.08871	0.251541	1.0053	0.0727773	1.17852	0.337099	1.07855	0.194704	0.995077	0.340469	1.0351	0.12414	1.14242	0.135064	0.99112	0.21712	0.842158	0.103702	0.991869	0.0490096	0.271109	0.251541	-0.265989	0.0727773	0.786804	0.337099	0.486257	0.194704	-0.268168	0.340469	0.401686	0.12414	1.37847	0.135064	0.0209229
Isoetharine mesylate salt	10C10	Ann Emerg Med. 1991 Oct 20(10):1090-3	R03AC07	R	RESPIRATORY SYSTEM	R03	DRUGS FOR OBSTRUCTIVE AIRWAY DISEASES	R03A	ADRENERGICS, INHALANTS	R03AC	Selective beta-2-adrenoreceptor agonists	R03AC07	Isoetarine	Yes	0.989608	0.0829901	1.03463	0.0541147	1.19908	0.274377	0.958838	0.171397	1.00642	0.564174	1.07935	0.130345	1.06884	0.146795	1.0936	0.124784	0.976378	0.207247	0.980802	0.0512377	-0.314568	0.0829901	-0.0848056	0.0541147	0.913461	0.274377	-0.486341	0.171397	-0.256319	0.564174	0.760391	0.130345	0.753033	0.146795	1.13549
Terazosin hydrochloride	10D02	Drugs Aging. 1993 May-Jun 3(3):258-77	G04CA03	G	GENITO URINARY SYSTEM AND SEX HORMONES	G04	UROLOGICALS	G04C	DRUGS USED IN BENIGN PROSTATIC HYPERTROPHY	G04CA	Alpha-adrenoreceptor antagonists	G04CA03	Terazosin	Yes	0.99267	0.0577995	0.982925	0.124676	0.985533	0.172628	0.902671	0.102176	0.763825	0.259247	1.05693	0.0816458	1.01933	0.0946555	1.07104	0.166109	0.9741	0.240001	0.989383	0.0610809	-0.296471	0.0577995	-0.40419	0.124676	-0.401541	0.172628	-0.94268	0.102176	-0.509656	0.259247	0.578639	0.0816458	0.332232	0.0946555	0.890124
Phenazopyridine hydrochloride	10D03	JACEP. 1979 Oct 8(10):426-31	G04BX06	G	GENITO URINARY SYSTEM AND SEX HORMONES	G04	UROLOGICALS	G04B	UROLOGICALS	G04BX	Other urologicals	G04BX06	Phenazopyridine	Yes	1.10827	0.118381	1.09396	0.161158	0.990103	0.141442	0.928184	0.13811	1.27058	0.521952	0.960872	0.0829707	0.996567	0.12551	1.09895	0.166502	1.03584	0.231244	0.966054	0.0655449	0.386689	0.118381	0.281751	0.161158	-0.3734	0.141442	-0.735395	0.13811	0.0195327	0.521952	-0.200059	0.0829707	0.138799	0.12551	1.19369
Demeclocycline hydrochloride	10D04	Ann Intern Med. 1975 Nov 83(5):654-6	J01AA01	J	ANTIINFECTIVES FOR SYSTEMIC USE	J01	ANTIBACTERIALS FOR SYSTEMIC USE	J01A	TETRACYCLINES	J01AA	Tetracyclines	J01AA01	Demeclocycline	Yes	1.04941	0.151219	1.06734	0.138267	1.19492	0.330778	0.954949	0.173157	0.927921	0.362809	1.03056	0.113983	0.966626	0.160061	1.0134	0.190856	0.93697	0.193582	0.999682	0.0458047	0.0388347	0.151219	0.117283	0.138267	0.887842	0.330778	-0.517942	0.173157	-0.338297	0.362809	0.36485	0.113983	-0.115686	0.160061	0.26329
Fenoprofen calcium salt dihydrate	10D05	Drugs. 1977 Apr 13(4):241-65.	M01AE04	M	MUSCULO-SKELETAL SYSTEM	M01	ANTIINFLAMMATORY AND ANTIRHEUMATIC PRODUCTS	M01A	ANTIINFLAMMATORY AND ANTIRHEUMATIC PRODUCTS, NON-STEROIDS	M01AE	Propionic acid derivatives	M01AE04	Fenoprofen	Yes	1.56674	0.344917	1.52839	0.373939	1.58999	0.579749	1.31889	0.39743	3.89183	1.74483	0.922048	0.325416	0.83855	0.205672	0.905988	0.141893	0.768522	0.251292	0.858381	0.071499	3.09614	0.344917	2.96546	0.373939	3.32055	0.579749	2.43896	0.39743	2.75683	1.74483	-0.514787	0.325416	-1.20425	0.205672	-0.904994
Piperacillin sodium salt	10D06	Eur J Surg Suppl. 1994 (573):51-5	J01CA12	J	ANTIINFECTIVES FOR SYSTEMIC USE	J01	ANTIBACTERIALS FOR SYSTEMIC USE	J01C	BETA-LACTAM ANTIBACTERIALS, PENICILLINS	J01CA	Penicillins with extended spectrum	J01CA12	Piperacillin	Yes	1.04283	0.105289	0.978371	0.100389	1.18712	0.15933	1.06542	0.206635	1.07026	0.475252	1.0355	0.145207	0.946835	0.124504	1.01025	0.133446	0.909425	0.130836	0.989265	0.0860012	-1.49434e-05	0.105289	-0.432327	0.100389	0.839815	0.15933	0.379572	0.206635	-0.189654	0.475252	0.404952	0.145207	-0.283895	0.124504	0.229041
Chlorotrianisene	10D08	Am J Obstet Gynecol. 1979 Jul 1 134(5):518-22	G03CA06	G	GENITO URINARY SYSTEM AND SEX HORMONES	G03	SEX HORMONES AND MODULATORS OF THE GENITAL SYSTEM	G03C	ESTROGENS	G03CA	Natural and semisynthetic estrogens, plain	G03CA06	Chlorotrianisene	Yes	0.944263	0.101525	0.962057	0.0769435	0.97136	0.156128	0.851319	0.157276	0.708967	0.164052	1.02318	0.136117	1.03303	0.139961	1.11996	0.171729	0.974105	0.0897864	1.02425	0.0488498	-0.582548	0.101525	-0.533103	0.0769435	-0.488815	0.156128	-1.35989	0.157276	-0.566943	0.164052	0.305026	0.136117	0.448739	0.139961	1.42219
Ribostamycin sulfate salt	10D09	Jpn J Antibiot. 1980 Dec 33(12):1318-31	J01GB10	J	ANTIINFECTIVES FOR SYSTEMIC USE	J01	ANTIBACTERIALS FOR SYSTEMIC USE	J01G	AMINOGLYCOSIDE ANTIBACTERIALS	J01GB	Other aminoglycosides	J01GB10	Ribostamycin	n/a	1.10382	0.192433	1.017	0.118548	1.05136	0.194475	1.01728	0.236309	0.722086	0.223176	1.07136	0.165908	1.09831	0.0877444	1.12832	0.224081	0.944751	0.123984	0.973389	0.0596724	0.360423	0.192433	-0.193699	0.118548	0.00379928	0.194475	-0.0115575	0.236309	-0.553243	0.223176	0.695635	0.165908	1.00358	0.0877444	1.51317
Pipenzolate bromide	10D11	Urology. 1977 Nov 10(5):503-10	A03AB14	A	ALIMENTARY TRACT AND METABOLISM	A03	DRUGS FOR FUNCTIONAL GASTROINTESTINAL DISORDERS	A03A	DRUGS FOR FUNCTIONAL GASTROINTESTINAL DISORDERS	A03AB	Synthetic anticholinergics, quaternary ammonium compounds	A03AB14	Pipenzolate	n/a	0.954588	0.0917078	1.0073	0.16208	0.915002	0.111129	0.991779	0.203737	0.889921	0.278777	1.05184	0.139394	1.04957	0.117288	1.08231	0.150604	1.03525	0.204767	1.01367	0.0590069	-0.52153	0.0917078	-0.253605	0.16208	-0.835852	0.111129	-0.218706	0.203737	-0.377978	0.278777	0.537412	0.139394	0.589302	0.117288	1.01271
Sulfapyridine	10E03	Dermatol Clin. 2001 Jan 19(1):79-86, viii	J01EB04	J	ANTIINFECTIVES FOR SYSTEMIC USE	J01	ANTIBACTERIALS FOR SYSTEMIC USE	J01E	SULFONAMIDES AND TRIMETHOPRIM	J01EB	Short-acting sulfonamides	J01EB04	Sulfapyridine	Yes	0.945379	0.096898	1.06248	0.1283	0.99189	0.198788	1.07721	0.235289	0.905709	0.353231	1.05052	0.0941993	1.09239	0.0918285	1.05578	0.177221	1.02698	0.176948	0.982363	0.0613882	-0.575955	0.096898	0.0872859	0.1283	-0.362397	0.198788	0.475361	0.235289	-0.361491	0.353231	0.526682	0.0941993	0.953199	0.0918285	0.724236
Meclofenoxate hydrochloride	10E04	Age Ageing. 1977 May 6(2):123-31	N06BX01	N	NERVOUS SYSTEM	N06	PSYCHOANALEPTICS	N06B	PSYCHOSTIMULANTS, AGENTS USED FOR ADHD AND NOOTROPICS	N06BX	Other psychostimulants and nootropics	N06BX01	Meclofenoxate	Yes	1.09467	0.096064	1.01369	0.125097	1.06297	0.285096	0.908821	0.171751	1.19127	0.364695	1.05794	0.158115	0.988535	0.129493	1.08268	0.160229	0.93665	0.133537	0.975261	0.0381587	0.306314	0.096064	-0.214139	0.125097	0.0753161	0.285096	-0.892713	0.171751	-0.0632929	0.364695	0.586868	0.158115	0.0705265	0.129493	1.01672
Tinidazole	10E07	Expert Rev Anti Infect Ther. 2004 Oct 2(5):695-705	P01AB02	P	ANTIPARASITIC PRODUCTS, INSECTICIDES AND REPELLENTS	P01	ANTIPROTOZOALS	P01A	AGENTS AGAINST AMOEBIASIS AND OTHER PROTOZOAL DISEASES	P01AB	Nitroimidazole derivatives	P01AB02	Tinidazole	Yes	1.04352	0.115936	0.991327	0.0944949	0.980028	0.212388	1.0833	0.380358	0.881825	0.353588	1.06871	0.12461	1.01772	0.156956	0.930872	0.18123	0.940074	0.217528	1.00616	0.0638391	0.00401911	0.115936	-0.352291	0.0944949	-0.435442	0.212388	0.524839	0.380358	-0.386433	0.353588	0.674109	0.12461	0.3186	0.156956	-0.634355
Vidarabine	10E09	Drugs. 1980 Oct 20(4):267-82	J05AB03	J	ANTIINFECTIVES FOR SYSTEMIC USE	J05	ANTIVIRALS FOR SYSTEMIC USE	J05A	DIRECT ACTING ANTIVIRALS	J05AB	Nucleosides and nucleotides excl. reverse transcriptase inhibitors	J05AB03	Vidarabine	Yes	1.08219	0.0830802	0.976852	0.139005	1.18244	0.207173	1.03177	0.133122	1.29188	0.562049	1.07736	0.173558	1.04533	0.118777	0.995233	0.134647	1.03873	0.262178	1.00302	0.0789111	0.232567	0.0830802	-0.441709	0.139005	0.810978	0.207173	0.106201	0.133122	0.0417717	0.562049	0.744263	0.173558	0.553267	0.118777	0.0656578
Sulfameter	10E10	Clin Pharmacol Ther. 1969 Jul-Aug 10(4):591-4	J01ED04	J	ANTIINFECTIVES FOR SYSTEMIC USE	J01	ANTIBACTERIALS FOR SYSTEMIC USE	J01E	SULFONAMIDES AND TRIMETHOPRIM	J01ED	Long-acting sulfonamides	J01ED04	Sulfametoxydiazine	Yes	0.992718	0.0839784	0.990225	0.0755955	0.953207	0.220896	0.953424	0.201163	0.924678	0.335723	0.996337	0.182875	1.02611	0.153938	1.17555	0.272922	0.978345	0.248614	0.981064	0.0711115	-0.296193	0.0839784	-0.359094	0.0755955	-0.600595	0.220896	-0.530334	0.201163	-0.341682	0.335723	0.087441	0.182875	0.389909	0.153938	2.02679
Isopropamide iodide	10E11	J Clin Invest. 1975 Mar 55(3):536-42	A03AB09	A	ALIMENTARY TRACT AND METABOLISM	A03	DRUGS FOR FUNCTIONAL GASTROINTESTINAL DISORDERS	A03A	DRUGS FOR FUNCTIONAL GASTROINTESTINAL DISORDERS	A03AB	Synthetic anticholinergics, quaternary ammonium compounds	A03AB09	Isopropamide	Yes	0.966005	0.13886	1.00079	0.0826951	0.995445	0.286942	0.986194	0.13204	0.996299	0.453364	1.02761	0.150637	1.02903	0.129058	0.951187	0.220507	0.925656	0.136941	1.00972	0.0697448	-0.454062	0.13886	-0.293823	0.0826951	-0.340504	0.286942	-0.264088	0.13204	-0.266891	0.453364	0.340992	0.150637	0.414728	0.129058	-0.413403
Alclometasone dipropionate	10F02	J Int Med Res. 1982 10(6):414-8	D07AB10	D	DERMATOLOGICALS	D07	CORTICOSTEROIDS, DERMATOLOGICAL PREPARATIONS	D07A	CORTICOSTEROIDS, PLAIN	D07AB	Corticosteroids, moderately potent (group II)	D07AB10	Alclometasone	Yes	1.04269	0.201122	1.04272	0.166814	1.19237	0.225067	1.16749	0.171001	1.32588	0.611389	1.24546	0.107829	1.20831	0.178333	1.16906	0.217957	1.10255	0.201398	0.986808	0.11642	-0.000864278	0.201122	-0.0348059	0.166814	0.872136	0.225067	1.20889	0.171001	0.0772809	0.611389	2.107	0.107829	1.9385	0.178333	1.95624
Leflunomide	10F03	Acta Reumatol Port. 2006 Jul-Sep 31(3):215-24	L04AA13	L	ANTINEOPLASTIC AND IMMUNOMODULATING AGENTS	L04	IMMUNOSUPPRESSANTS	L04A	IMMUNOSUPPRESSANTS	L04AA	Selective immunosuppressants	L04AA13	Leflunomide	Yes	1.19388	0.209947	1.27033	0.38461	1.53363	0.716177	1.16987	0.407515	2.26996	1.01395	1.29363	0.324949	1.08757	0.228898	1.19516	0.21846	1.16209	0.179311	0.842838	0.0767365	0.892627	0.209947	1.37127	0.38461	2.97353	0.716177	1.22819	0.407515	1.06316	1.01395	2.49748	0.324949	0.912295	0.228898	2.24013
Norgestrel-(-)-D	10F04	Int J Clin Pract. 2003 Nov 57(9):824-8	G03AC03	G	GENITO URINARY SYSTEM AND SEX HORMONES	G03	SEX HORMONES AND MODULATORS OF THE GENITAL SYSTEM	G03A	HORMONAL CONTRACEPTIVES FOR SYSTEMIC USE	G03AC	Progestogens	G03AC03	Levonorgestrel	Yes	1.04326	0.172592	1.02484	0.0907777	1.04327	0.123867	0.923692	0.124876	0.797883	0.233375	1.02101	0.0961717	1.01037	0.103553	0.929714	0.203872	1.02572	0.0945931	0.977599	0.0839152	0.00251587	0.172592	-0.145255	0.0907777	-0.0460009	0.123867	-0.771895	0.124876	-0.474091	0.233375	0.287467	0.0961717	0.256134	0.103553	-0.646941
Fluocinonide	10F05	Int J Dermatol. 1979 Oct 18(8):660-4	D07AC04	D	DERMATOLOGICALS	D07	CORTICOSTEROIDS, DERMATOLOGICAL PREPARATIONS	D07A	CORTICOSTEROIDS, PLAIN	D07AC	Corticosteroids, potent (group III)	D07AC04	Fluocinolone acetonide	Yes	1.09921	0.184457	1.00454	0.159715	1.35779	0.235131	1.2469	0.132585	1.03776	0.629923	1.43179	0.335818	1.36883	0.158694	1.20706	0.163493	0.997162	0.135552	1.04147	0.0843138	0.333147	0.184457	-0.270649	0.159715	1.89073	0.235131	1.85406	0.132585	-0.22359	0.629923	3.61752	0.335818	3.30282	0.158694	2.36956
Sulfamethazine sodium salt	10F06	Regul Toxicol Pharmacol. 1999 Dec 30(3):217-22	J01EB03	J	ANTIINFECTIVES FOR SYSTEMIC USE	J01	ANTIBACTERIALS FOR SYSTEMIC USE	J01E	SULFONAMIDES AND TRIMETHOPRIM	J01EB	Short-acting sulfonamides	J01EB03	Sulfadimidine	Yes	0.986437	0.127651	1.03014	0.0607667	0.973848	0.180746	1.07795	0.182606	1.10953	0.432406	1.04947	0.121515	1.11687	0.120418	1.12614	0.16503	1.0734	0.12197	0.994187	0.0686663	-0.33331	0.127651	-0.112497	0.0607667	-0.473496	0.180746	0.481362	0.182606	-0.148643	0.432406	0.518193	0.121515	1.16134	0.120418	1.48949
Guaifenesin	10F07	Curr Allergy Asthma Rep. 2009 Mar 9(2):101-6	R05CA03	R	RESPIRATORY SYSTEM	R05	COUGH AND COLD PREPARATIONS	R05C	EXPECTORANTS, EXCL. COMBINATIONS WITH COUGH SUPPRESSANTS	R05CA	Expectorants	R05CA03	Guaifenesin	Yes	1.04724	0.120195	1.09709	0.155948	1.02586	0.216627	0.869267	0.152164	1.21228	0.520422	1.00995	0.0724657	0.847668	0.0744741	1.03695	0.259973	0.942875	0.122468	0.983359	0.0430324	0.0260107	0.120195	0.301062	0.155948	-0.153227	0.216627	-1.21407	0.152164	-0.0413523	0.520422	0.197776	0.0724657	-1.12675	0.0744741	0.519427
Zomepirac sodium salt	10F10	Drugs. 1982 Apr 23(4):250-75	M01AB04	M	MUSCULO-SKELETAL SYSTEM	M01	ANTIINFLAMMATORY AND ANTIRHEUMATIC PRODUCTS	M01A	ANTIINFLAMMATORY AND ANTIRHEUMATIC PRODUCTS, NON-STEROIDS	M01AB	Acetic acid derivatives and related substances	M01AB04	Zomepirac	n/a	1.27898	0.236754	1.19066	0.156893	0.996596	0.139886	1.04545	0.193052	0.830435	0.403533	0.788165	0.160862	0.834396	0.154813	0.950368	0.169264	1.19534	0.208279	0.995696	0.0707431	1.39557	0.236754	0.879082	0.156893	-0.333415	0.139886	0.217339	0.193052	-0.440098	0.403533	-1.60013	0.160862	-1.23955	0.154813	-0.422303
Cinoxacin	10F11	Drugs. 1983 Jun 25(6):544-69	J01MB06	J	ANTIINFECTIVES FOR SYSTEMIC USE	J01	ANTIBACTERIALS FOR SYSTEMIC USE	J01M	QUINOLONE ANTIBACTERIALS	J01MB	Other quinolones	J01MB06	Cinoxacin	Yes	1.12321	0.118587	0.982239	0.0782163	0.919365	0.146341	0.875344	0.148167	1.06874	0.430611	0.957438	0.169629	1.00087	0.171761	0.967716	0.143708	0.93788	0.144053	1.00609	0.10165	0.475017	0.118587	-0.408432	0.0782163	-0.808986	0.146341	-1.1647	0.148167	-0.191247	0.430611	-0.227893	0.169629	0.17538	0.171761	-0.23362
Bendroflumethiazide	10G05	Clin Pharmacol Ther. 1980 Dec 28(6):751-8	C03AA01	C	CARDIOVASCULAR SYSTEM	C03	DIURETICS	C03A	LOW-CEILING DIURETICS, THIAZIDES	C03AA	Thiazides, plain	C03AA01	Bendroflumethiazide	Yes	1.15038	0.179236	1.03346	0.0659568	0.908494	0.150333	0.99589	0.20021	1.1516	0.682175	0.866176	0.0707654	0.926691	0.115272	0.984113	0.127155	1.04525	0.207935	0.946427	0.0843589	0.635544	0.179236	-0.0919942	0.0659568	-0.875928	0.150333	-0.185308	0.20021	-0.104714	0.682175	-0.967722	0.0707654	-0.455105	0.115272	-0.0552862
Dicumarol	10G06	Clin Appl Thromb Hemost. 2001 Oct 7(4):269-75	B01AA01	B	BLOOD AND BLOOD FORMING ORGANS	B01	ANTITHROMBOTIC AGENTS	B01A	ANTITHROMBOTIC AGENTS	B01AA	Vitamin K antagonists	B01AA01	Dicoumarol	Yes	1.19473	0.159085	1.08167	0.089631	0.916535	0.141107	0.828985	0.150226	0.798873	0.23217	0.754289	0.281698	0.789013	0.234352	0.893739	0.212316	0.996042	0.0865464	0.93804	0.0398006	0.89769	0.159085	0.205802	0.089631	-0.826412	0.141107	-1.54135	0.150226	-0.473057	0.23217	-1.87475	0.281698	-1.62528	0.234352	-1.03822
Methimazole	10G07	Expert Opin Drug Saf. 2006 Jan 5(1):107-16	H03BB02	H	SYSTEMIC HORMONAL PREPARATIONS, EXCL. SEX HORMONES AND INSULINS	H03	THYROID THERAPY	H03B	ANTITHYROID PREPARATIONS	H03BB	Sulfur-containing imidazole derivatives	H03BB02	Thiamazole	Yes	1.15953	0.281153	1.06855	0.184453	0.90484	0.171305	1.01897	0.188287	1.23044	0.578335	0.844138	0.0817101	0.908413	0.14593	0.862067	0.11541	0.951554	0.160076	0.934213	0.109748	0.689622	0.281153	0.124733	0.184453	-0.898428	0.171305	0.0022391	0.188287	-0.0223818	0.578335	-1.14638	0.0817101	-0.610456	0.14593	-1.3827
Cloperastine hydrochloride	10H04	Ther Clin Risk Manag. 2011 7:83-92	R05DB21	R	RESPIRATORY SYSTEM	R05	COUGH AND COLD PREPARATIONS	R05D	COUGH SUPPRESSANTS, EXCL. COMBINATIONS WITH EXPECTORANTS	R05DB	Other cough suppressants	R05DB21	Cloperastine	n/a	0.987387	0.0898539	1.00066	0.0984902	0.994059	0.0995686	0.961464	0.161083	0.819185	0.349004	1.0875	0.104215	0.989893	0.101445	1.02868	0.191322	1.16782	0.193956	1.01478	0.0471982	-0.327695	0.0898539	-0.294606	0.0984902	-0.349039	0.0995686	-0.46501	0.161083	-0.451846	0.349004	0.826478	0.104215	0.082071	0.101445	0.429445
Isocarboxazid	10H06	Am J Psychiatry. 1983 Jun 140(6):792-4	N06AF01	N	NERVOUS SYSTEM	N06	PSYCHOANALEPTICS	N06A	ANTIDEPRESSANTS	N06AF	Monoamine oxidase inhibitors, non-selective	N06AF01	Isocarboxazid	Yes	1.38047	0.302767	1.3834	0.281426	1.52834	0.578446	1.51909	0.385158	1.01015	0.719158	1.16669	0.446881	1.26129	0.33941	1.00751	0.141585	0.931208	0.184352	0.829781	0.0676356	1.99535	0.302767	2.06977	0.281426	2.94096	0.578446	4.06546	0.385158	-0.252427	0.719158	1.46843	0.446881	2.38878	0.33941	0.199224
Methotrimeprazine maleat salt	10H08	Curr Med Res Opin. 2004 Dec 20(12):1877-81	N05AA02	N	NERVOUS SYSTEM	N05	PSYCHOLEPTICS	N05A	ANTIPSYCHOTICS	N05AA	Phenothiazines with aliphatic side-chain	N05AA02	Levomepromazine	Yes	1.00711	0.138183	1.03027	0.141574	1.00759	0.119164	1.11387	0.152394	1.158	0.650724	1.01872	0.152694	0.966697	0.182347	0.961694	0.161854	1.04264	0.234276	0.960598	0.0671528	-0.211121	0.138183	-0.111691	0.141574	-0.265745	0.119164	0.773227	0.152394	-0.0980282	0.650724	0.268888	0.152694	-0.115081	0.182347	-0.299121
Pridinol methanesulfonate salt	10H10	Int J Clin Pharmacol Res. 1986 6(6):501-7	M03BX03	M	MUSCULO-SKELETAL SYSTEM	M03	MUSCLE RELAXANTS	M03B	MUSCLE RELAXANTS, CENTRALLY ACTING AGENTS	M03BX	Other centrally acting agents	M03BX03	Pridinol	n/a	0.923837	0.0698358	1.04909	0.106806	0.88123	0.119147	1.03912	0.128863	0.796976	0.222769	1.05796	0.0494462	0.972516	0.137503	1.11192	0.238627	1.118	0.110949	0.973998	0.0807576	-0.703263	0.0698358	0.00453026	0.106806	-1.04382	0.119147	0.165917	0.128863	-0.475038	0.222769	0.587009	0.0494462	-0.0656249	0.137503	1.33475
Amrinone	10H11	J Cardiothorac Anesth. 1989 Dec 3(6 Suppl 2):45-57	C01CE01	C	CARDIOVASCULAR SYSTEM	C01	CARDIAC THERAPY	C01C	CARDIAC STIMULANTS EXCL. CARDIAC GLYCOSIDES	C01CE	Phosphodiesterase inhibitors	C01CE01	Amrinone	Yes	0.959614	0.131129	0.979047	0.0761837	0.883303	0.0954757	1.01463	0.152792	0.609383	0.232356	1.03522	0.157982	0.984805	0.120511	0.987211	0.097913	1.07307	0.160789	0.986123	0.0346602	-0.491826	0.131129	-0.42815	0.0761837	-1.03105	0.0954757	-0.0330201	0.152792	-0.670936	0.232356	0.402657	0.157982	0.0388226	0.120511	-0.021586
Carbinoxamine maleate salt	11A02	Arzneimittelforschung. 1995 Sep 45(9):1009-12	R06AA08	R	RESPIRATORY SYSTEM	R06	ANTIHISTAMINES FOR SYSTEMIC USE	R06A	ANTIHISTAMINES FOR SYSTEMIC USE	R06AA	Aminoalkyl ethers	R06AA08	Carbinoxamine	Yes	0.995794	0.111412	1.03197	0.0863366	0.802774	0.146395	0.970659	0.148647	0.745852	0.335599	0.964596	0.140971	1.03251	0.126163	1.06258	0.131499	1.12675	0.171613	0.95744	0.0301834	-0.278011	0.111412	-0.101186	0.0863366	-1.52693	0.146395	-0.390305	0.148647	-0.528425	0.335599	-0.169872	0.140971	0.444291	0.126163	0.798153
Methazolamide	11A03	Curr Pharm Des. 2008 14(7):649-54	S01EC05	S	SENSORY ORGANS	S01	OPHTHALMOLOGICALS	S01E	ANTIGLAUCOMA PREPARATIONS AND MIOTICS	S01EC	Carbonic anhydrase inhibitors	S01EC05	Methazolamide	Yes	1.02809	0.129323	1.00839	0.156744	1.09539	0.258747	1.16583	0.147816	0.898372	0.500311	1.10269	0.120767	1.18705	0.131792	1.11502	0.173698	1.00994	0.102422	1.04719	0.0308751	-0.0871402	0.129323	-0.24688	0.156744	0.274936	0.258747	1.19541	0.147816	-0.369154	0.500311	0.949628	0.120767	1.75777	0.131792	1.36854
Pyrithyldione	11A04	Eur J Clin Pharmacol. 2000 Jan 55(10):761-4	N05CE03	N	NERVOUS SYSTEM	N05	PSYCHOLEPTICS	N05C	HYPNOTICS AND SEDATIVES	N05CE	Piperidinedione derivatives	N05CE03	Pyrithyldione	n/a	0.99632	0.154666	0.990558	0.115662	0.875953	0.152664	1.11195	0.279881	0.785287	0.306386	1.04016	0.168884	1.02701	0.153836	1.08201	0.161668	1.06389	0.101092	0.953489	0.0797486	-0.274904	0.154666	-0.357041	0.115662	-1.07631	0.152664	0.757671	0.279881	-0.487244	0.306386	0.442689	0.168884	0.397534	0.153836	1.00945
Spectinomycin dihydrochloride	11A05	Med Clin North Am. 1982 Jan 66(1):169-73	J01XX04	J	ANTIINFECTIVES FOR SYSTEMIC USE	J01	ANTIBACTERIALS FOR SYSTEMIC USE	J01X	OTHER ANTIBACTERIALS	J01XX	Other antibacterials	J01XX04	Spectinomycin	Yes	0.975578	0.0786831	0.96822	0.0973967	0.950387	0.103226	0.995997	0.139785	0.785776	0.481492	1.08036	0.114728	1.05105	0.155724	0.977747	0.170118	1.02413	0.125967	0.990487	0.0437681	-0.397485	0.0786831	-0.495032	0.0973967	-0.617963	0.103226	-0.184438	0.139785	-0.486734	0.481492	0.768554	0.114728	0.601876	0.155724	-0.124524
Piromidic acid	11A06	J Antimicrob Chemother. 1986 Jun 17(6):811-4	J01MB03	J	ANTIINFECTIVES FOR SYSTEMIC USE	J01	ANTIBACTERIALS FOR SYSTEMIC USE	J01M	QUINOLONE ANTIBACTERIALS	J01MB	Other quinolones	J01MB03	Piromidic acid	n/a	1.00603	0.264589	0.994673	0.117837	0.896285	0.164035	0.961471	0.176478	0.725118	0.310478	0.894029	0.242852	0.923181	0.153846	1.00895	0.197165	1.11697	0.228787	0.956326	0.0725658	-0.217539	0.264589	-0.331617	0.117837	-0.951107	0.164035	-0.464949	0.176478	-0.550078	0.310478	-0.741928	0.242852	-0.48494	0.153846	0.214821
Trimipramine maleate salt	11A07	Drugs. 1989 38 Suppl 1:17-24	N06AA06	N	NERVOUS SYSTEM	N06	PSYCHOANALEPTICS	N06A	ANTIDEPRESSANTS	N06AA	Non-selective monoamine reuptake inhibitors	N06AA06	Trimipramine	Yes	0.938365	0.144772	1.00591	0.126664	0.821116	0.206794	0.877724	0.181185	0.99595	0.287023	1.11692	0.119123	0.994431	0.11028	1.00273	0.10425	1.1048	0.189116	0.992751	0.0445471	-0.617405	0.144772	-0.262206	0.126664	-1.41398	0.206794	-1.14536	0.181185	-0.267255	0.287023	1.06497	0.119123	0.120643	0.11028	0.14723
Chloropyramine hydrochloride	11A08	J Med Chem. 2009 Aug 13 52(15):4716-24	R06AC03	R	RESPIRATORY SYSTEM	R06	ANTIHISTAMINES FOR SYSTEMIC USE	R06A	ANTIHISTAMINES FOR SYSTEMIC USE	R06AC	Substituted ethylene diamines	R06AC03	Chloropyramine	n/a	0.9754	0.0862577	0.952253	0.0958931	0.860546	0.147709	0.936932	0.109827	0.980873	0.574178	1.11754	0.148151	1.02689	0.158904	1.00874	0.227738	1.04007	0.14364	0.983302	0.0421074	-0.398539	0.0862577	-0.593672	0.0958931	-1.17118	0.147709	-0.664325	0.109827	-0.283	0.574178	1.06996	0.148151	0.396561	0.158904	0.212529
Furazolidone	11A09	Vet Res Commun. 1999 Oct 23(6):343-60	G01AX06	G	GENITO URINARY SYSTEM AND SEX HORMONES	G01	GYNECOLOGICAL ANTIINFECTIVES AND ANTISEPTICS	G01A	ANTIINFECTIVES AND ANTISEPTICS, EXCL. COMBINATIONS WITH CORTICOSTEROIDS	G01AX	Other antiinfectives and antiseptics	G01AX06	Furazolidone	Yes	0.896193	0.0663984	0.972847	0.0804401	0.845142	0.119126	0.908881	0.180108	0.830349	0.294698	0.991426	0.118027	0.999948	0.14027	0.979489	0.160059	1.08717	0.243919	0.996645	0.0455524	-0.866631	0.0663984	-0.466451	0.0804401	-1.26604	0.119126	-0.892228	0.180108	-0.440188	0.294698	0.0476338	0.118027	0.167529	0.14027	-0.105574
Dichlorphenamide	11A10	Acta Neurol Belg. 1978 May-Jun 78(3):174-82	S01EC02	S	SENSORY ORGANS	S01	OPHTHALMOLOGICALS	S01E	ANTIGLAUCOMA PREPARATIONS AND MIOTICS	S01EC	Carbonic anhydrase inhibitors	S01EC02	Diclofenamide	Yes	0.911315	0.108397	0.969747	0.138925	1.04147	0.0882396	1.08006	0.122361	0.909508	0.399973	1.19343	0.137661	1.1079	0.136033	0.96486	0.135428	1.01042	0.175898	1.04544	0.0467296	-0.777264	0.108397	-0.485603	0.138925	-0.0571229	0.0882396	0.498548	0.122361	-0.357524	0.399973	1.68523	0.137661	1.08506	0.136033	-0.26469
Sulconazole nitrate	11A11	Drugs. 1988 Feb 35(2):143-53.	D01AC09	D	DERMATOLOGICALS	D01	ANTIFUNGALS FOR DERMATOLOGICAL USE	D01A	ANTIFUNGALS FOR TOPICAL USE	D01AC	Imidazole and triazole derivatives	D01AC09	Sulconazole	Yes	1.48252	0.200119	1.27354	0.224511	1.17205	0.134444	1.12934	0.11612	2.8827	1.50209	0.773438	0.0795245	0.822181	0.127406	0.822599	0.0853851	0.858733	0.149263	0.884802	0.0548622	2.59845	0.200119	1.39111	0.224511	0.746996	0.134444	0.898906	0.11612	1.70302	1.50209	-1.71952	0.0795245	-1.34338	0.127406	-1.81196
Auranofin	11B02	Clin Rheum Dis. 1984 Aug 10(2):369-83	M01CB03	M	MUSCULO-SKELETAL SYSTEM	M01	ANTIINFLAMMATORY AND ANTIRHEUMATIC PRODUCTS	M01C	SPECIFIC ANTIRHEUMATIC AGENTS	M01CB	Gold preparations	M01CB03	Auranofin	Yes	1.21145	0.213299	1.17751	0.254171	1.03716	0.168769	1.03926	0.213445	1.55148	0.787719	0.815639	0.139381	0.762507	0.131423	0.900269	0.0867687	0.930407	0.258799	0.837777	0.0982758	0.99649	0.213299	0.797843	0.254171	-0.0836123	0.168769	0.16702	0.213445	0.312872	0.787719	-1.37741	0.139381	-1.85057	0.131423	-0.9672
Cromolyn disodium salt	11B03	Drug Intell Clin Pharm. 1987 Jan 21 :22-35.	R03BC01	R	RESPIRATORY SYSTEM	R03	DRUGS FOR OBSTRUCTIVE AIRWAY DISEASES	R03B	OTHER DRUGS FOR OBSTRUCTIVE AIRWAY DISEASES, INHALANTS	R03BC	Antiallergic agents, excl. corticosteroids	R03BC01	Cromoglicic acid	Yes	1.00441	0.0820032	1.00528	0.129757	0.882277	0.134835	0.885663	0.111573	0.752577	0.219074	1.08956	0.115313	1.07469	0.120153	0.956866	0.127537	0.947675	0.0851261	0.992126	0.0587244	-0.227104	0.0820032	-0.266123	0.129757	-1.03737	0.134835	-1.08086	0.111573	-0.521402	0.219074	0.843132	0.115313	0.802752	0.120153	-0.351636
Bucladesine sodium salt	11B04	Arch Dermatol Res. 2012 May 304(4): 313-317.	C01CE04	C	CARDIOVASCULAR SYSTEM	C01	CARDIAC THERAPY	C01C	CARDIAC STIMULANTS EXCL. CARDIAC GLYCOSIDES	C01CE	Phosphodiesterase inhibitors	C01CE04	Bucladesine	n/a	0.933607	0.0629173	0.936554	0.116944	0.957407	0.0966217	0.918697	0.143546	0.912023	0.39745	0.961396	0.168822	0.904937	0.137718	0.963903	0.225365	1.01207	0.146689	0.996383	0.0615057	-0.645527	0.0629173	-0.690651	0.116944	-0.574735	0.0966217	-0.812476	0.143546	-0.354899	0.39745	-0.195809	0.168822	-0.64	0.137718	-0.275095
Cefsulodin sodium salt	11B05	Drug Intell Clin Pharm. 1986 Nov 20(11):845-9	J01DD03	J	ANTIINFECTIVES FOR SYSTEMIC USE	J01	ANTIBACTERIALS FOR SYSTEMIC USE	J01D	OTHER BETA-LACTAM ANTIBACTERIALS	J01DD	Third-generation cephalosporins	J01DD03	Cefsulodin	n/a	0.952117	0.0945329	0.999764	0.0812341	0.817375	0.136951	1.07575	0.199325	0.670132	0.215911	1.09339	0.169844	1.06516	0.0816797	0.982751	0.158664	0.981783	0.203496	0.990481	0.0428655	-0.536132	0.0945329	-0.300171	0.0812341	-1.43702	0.136951	0.463533	0.199325	-0.607497	0.215911	0.874214	0.169844	0.721765	0.0816797	-0.0700947
Suprofen	11B07	Drugs. 1985 Dec 30(6):514-38	M01AE07	M	MUSCULO-SKELETAL SYSTEM	M01	ANTIINFLAMMATORY AND ANTIRHEUMATIC PRODUCTS	M01A	ANTIINFLAMMATORY AND ANTIRHEUMATIC PRODUCTS, NON-STEROIDS	M01AE	Propionic acid derivatives	M01AE07	Suprofen	Yes	1.09172	0.154066	0.977586	0.139778	1.15926	0.135424	0.991668	0.143386	1.78399	0.629311	1.1181	0.121977	0.917121	0.121182	0.998149	0.120124	1.00823	0.106991	0.92097	0.0631375	0.288886	0.154066	-0.437175	0.139778	0.668219	0.135424	-0.219612	0.143386	0.555675	0.629311	1.07452	0.121977	-0.536444	0.121182	0.0973779
Deflazacort	11B08	Drugs. 1995 Aug 50(2):317-33	H02AB13	H	SYSTEMIC HORMONAL PREPARATIONS, EXCL. SEX HORMONES AND INSULINS	H02	CORTICOSTEROIDS FOR SYSTEMIC USE	H02A	CORTICOSTEROIDS FOR SYSTEMIC USE, PLAIN	H02AB	Glucocorticoids	H02AB13	Deflazacort	n/a	0.985336	0.15591	0.902932	0.127461	1.14931	0.14357	1.15028	0.256147	1.15485	0.410421	1.0693	0.10419	1.04927	0.11545	1.04206	0.167956	1.23391	0.198163	0.983708	0.0752616	-0.339818	0.15591	-0.898355	0.127461	0.606943	0.14357	1.06906	0.256147	-0.101318	0.410421	0.678902	0.10419	0.586705	0.11545	0.574947
Nadolol	11B09	Drugs. 1980 Jul 20(1):1-23	C07AA12	C	CARDIOVASCULAR SYSTEM	C07	BETA BLOCKING AGENTS	C07A	BETA BLOCKING AGENTS	C07AA	Beta blocking agents, non-selective	C07AA12	Nadolol	Yes	0.89358	0.113636	0.921879	0.127698	0.965242	0.201412	0.914308	0.0710779	0.663712	0.205298	1.11504	0.122239	0.941811	0.123449	1.03357	0.129803	1.07731	0.219479	1.00682	0.048786	-0.882079	0.113636	-0.781308	0.127698	-0.526488	0.201412	-0.848134	0.0710779	-0.614201	0.205298	1.04976	0.122239	-0.326597	0.123449	0.482663
Moxalactam disodium salt	11B10	Drugs. 1983 Oct 26(4):279-333	J01DD06	J	ANTIINFECTIVES FOR SYSTEMIC USE	J01	ANTIBACTERIALS FOR SYSTEMIC USE	J01D	OTHER BETA-LACTAM ANTIBACTERIALS	J01DD	Third-generation cephalosporins	J01DD06	Latamoxef	Yes	0.936585	0.109468	1.03114	0.119868	0.818664	0.116354	0.932576	0.162172	0.871271	0.283483	1.04817	0.0914079	1.02884	0.102248	0.961174	0.136801	0.961052	0.271143	0.96479	0.0649809	-0.627928	0.109468	-0.106344	0.119868	-1.42908	0.116354	-0.699716	0.162172	-0.397454	0.283483	0.507631	0.0914079	0.413058	0.102248	-0.304781
Aminophylline	11B11	JAMA. 1988 Mar 18 259(11):1678-84	R03DA05	R	RESPIRATORY SYSTEM	R03	DRUGS FOR OBSTRUCTIVE AIRWAY DISEASES	R03D	OTHER SYSTEMIC DRUGS FOR OBSTRUCTIVE AIRWAY DISEASES	R03DA	Xanthines	R03DA05	Aminophylline	Yes	0.879085	0.0930666	0.863086	0.0626292	0.847072	0.117685	0.927924	0.125164	0.663758	0.146958	1.00693	0.141432	0.977968	0.079004	1.11655	0.230153	1.00341	0.209334	1.00343	0.0436368	-0.967739	0.0930666	-1.14451	0.0626292	-1.25415	0.117685	-0.73751	0.125164	-0.614154	0.146958	0.173319	0.141432	-0.0192832	0.079004	1.38517
Azlocillin sodium salt	11C02	Rev Infect Dis. 1984 Jan-Feb 6(1):13-32	J01CA09	J	ANTIINFECTIVES FOR SYSTEMIC USE	J01	ANTIBACTERIALS FOR SYSTEMIC USE	J01C	BETA-LACTAM ANTIBACTERIALS, PENICILLINS	J01CA	Penicillins with extended spectrum	J01CA09	Azlocillin	Yes	0.917618	0.110977	0.938118	0.0856644	0.975279	0.279306	0.933423	0.259451	0.818537	0.304368	1.02444	0.0985669	0.992167	0.120853	1.12031	0.180818	0.966057	0.208233	0.952419	0.0552851	-0.740018	0.110977	-0.680988	0.0856644	-0.464684	0.279306	-0.69283	0.259451	-0.452523	0.304368	0.315239	0.0985669	0.101394	0.120853	1.42604
Clidinium bromide	11C03	Emerg Med J. 2009 Jun 26(6):460	A03CA02	A	ALIMENTARY TRACT AND METABOLISM	A03	DRUGS FOR FUNCTIONAL GASTROINTESTINAL DISORDERS	A03C	ANTISPASMODICS IN COMBINATION WITH PSYCHOLEPTICS	A03CA	Synthetic anticholinergic agents in combination with psycholeptics	A03CA02	Clidinium and psycholeptics	Yes	0.982848	0.137527	0.95202	0.141034	0.87772	0.119417	0.883156	0.232835	0.830176	0.321247	1.05278	0.0948665	0.912079	0.108438	1.10057	0.195445	1.03225	0.27405	0.963733	0.0523831	-0.35452	0.137527	-0.595108	0.141034	-1.06543	0.119417	-1.10124	0.232835	-0.440369	0.321247	0.544983	0.0948665	-0.579301	0.108438	1.21135
Trichlormethiazide	11C06	Cardiovasc Diabetol. 2011 May 23 10:45	C03AA06	C	CARDIOVASCULAR SYSTEM	C03	DIURETICS	C03A	LOW-CEILING DIURETICS, THIAZIDES	C03AA	Thiazides, plain	C03AA06	Trichlormethiazide	Yes	0.888215	0.0888019	0.91002	0.145448	0.91679	0.111601	0.848846	0.0780136	0.873203	0.365461	1.00064	0.119464	0.983351	0.126518	0.985226	0.129624	0.914612	0.199729	1.04389	0.0704556	-0.913783	0.0888019	-0.854565	0.145448	-0.824846	0.111601	-1.37999	0.0780136	-0.395437	0.365461	0.122332	0.119464	0.0264661	0.126518	-0.0431758
Oxalamine citrate salt	11C07	Respir Med. 2002 Jan 96(1):61-3	R05DB07	R	RESPIRATORY SYSTEM	R05	COUGH AND COLD PREPARATIONS	R05D	COUGH SUPPRESSANTS, EXCL. COMBINATIONS WITH EXPECTORANTS	R05DB	Other cough suppressants	R05DB07	Oxolamine	n/a	0.868015	0.0675703	0.917159	0.0842434	0.775125	0.110439	0.76494	0.0997819	0.929408	0.434746	0.921551	0.123146	0.944487	0.0991204	0.907679	0.158713	0.979519	0.128384	1.02013	0.0449171	-1.03316	0.0675703	-0.810466	0.0842434	-1.69718	0.110439	-2.0617	0.0997819	-0.336744	0.434746	-0.518817	0.123146	-0.303854	0.0991204	-0.886605
Propantheline bromide	11C08	Ann Pharmacother. 1995 May 29(5):489-92	A03AB05	A	ALIMENTARY TRACT AND METABOLISM	A03	DRUGS FOR FUNCTIONAL GASTROINTESTINAL DISORDERS	A03A	DRUGS FOR FUNCTIONAL GASTROINTESTINAL DISORDERS	A03AB	Synthetic anticholinergics, quaternary ammonium compounds	A03AB05	Propantheline	Yes	0.934511	0.115516	0.948912	0.115837	0.81953	0.131651	0.83078	0.114601	1.29173	0.465323	1.00971	0.115121	0.921831	0.170693	1.01335	0.129287	0.967264	0.186719	1.00849	0.0606238	-0.640184	0.115516	-0.614313	0.115837	-1.42375	0.131651	-1.52677	0.114601	0.041613	0.465323	0.195869	0.115121	-0.496418	0.170693	0.262759
Viloxazine hydrochloride	11C09	Int Pharmacopsychiatry. 1980 15(2):118-23	N06AX09	N	NERVOUS SYSTEM	N06	PSYCHOANALEPTICS	N06A	ANTIDEPRESSANTS	N06AX	Other antidepressants	N06AX09	Viloxazine	n/a	0.992681	0.163266	1.08091	0.147471	0.95108	0.177526	0.860454	0.0564144	1.34989	0.549914	0.898943	0.126821	0.901494	0.109889	0.975786	0.192341	1.00195	0.241964	0.975613	0.048831	-0.296409	0.163266	0.201084	0.147471	-0.613692	0.177526	-1.28568	0.0564144	0.102356	0.549914	-0.702094	0.126821	-0.669269	0.109889	-0.145847
Cefoxitin sodium salt	11D03	Drugs. 1979 Jan 17(1):1-37	J01DC01	J	ANTIINFECTIVES FOR SYSTEMIC USE	J01	ANTIBACTERIALS FOR SYSTEMIC USE	J01D	OTHER BETA-LACTAM ANTIBACTERIALS	J01DC	Second-generation cephalosporins	J01DC01	Cefoxitin	Yes	0.940038	0.0899783	0.996096	0.129575	0.927752	0.0990841	1.01632	0.194245	0.795994	0.270366	0.966553	0.100798	0.982908	0.0838412	1.0315	0.15938	0.978415	0.170693	1.03059	0.0323287	-0.607519	0.0899783	-0.32283	0.129575	-0.757345	0.0990841	-0.0193514	0.194245	-0.476064	0.270366	-0.154008	0.100798	0.0226994	0.0838412	0.460154
Ifosfamide	11D04	Oncologist. 2007 Nov 12(11):1351-60	L01AA06	L	ANTINEOPLASTIC AND IMMUNOMODULATING AGENTS	L01	ANTINEOPLASTIC AGENTS	L01A	ALKYLATING AGENTS	L01AA	Nitrogen mustard analogues	L01AA06	Ifosfamide	Yes	1.03927	0.118314	1.07162	0.0841241	1.0655	0.214295	0.893961	0.187636	1.05225	0.385577	0.967062	0.162719	1.0307	0.118019	0.977578	0.108697	0.96026	0.166049	1.00329	0.0479834	-0.0210873	0.118314	0.143706	0.0841241	0.0908863	0.214295	-1.01344	0.187636	-0.208466	0.385577	-0.149879	0.162719	0.428926	0.118019	-0.126361
Zolmitriptan	11D06	Expert Rev Neurother. 2004 Jan 4(1):33-41	N02CC03	N	NERVOUS SYSTEM	N02	ANALGESICS	N02C	ANTIMIGRAINE PREPARATIONS	N02CC	Selective serotonin (5HT1) agonists	N02CC03	Zolmitriptan	Yes	1.01402	0.0718275	1.0412	0.147443	1.06873	0.165143	1.00246	0.20236	0.750256	0.127388	0.965024	0.11971	0.916372	0.121286	0.917366	0.127302	1.03198	0.136015	0.974064	0.0574712	-0.170276	0.0718275	-0.0442002	0.147443	0.110782	0.165143	-0.131918	0.20236	-0.523826	0.127388	-0.166402	0.11971	-0.542809	0.121286	-0.781246
Indoprofen	11D07	Rheumatol Rehabil. 1981 Aug 20(3):174-6	M01AE10	M	MUSCULO-SKELETAL SYSTEM	M01	ANTIINFLAMMATORY AND ANTIRHEUMATIC PRODUCTS	M01A	ANTIINFLAMMATORY AND ANTIRHEUMATIC PRODUCTS, NON-STEROIDS	M01AE	Propionic acid derivatives	M01AE10	Indoprofen	n/a	1.22809	0.169091	1.37683	0.152665	1.04943	0.162306	0.768576	0.0959925	2.27364	0.5177	0.706844	0.133687	0.608877	0.085565	1.06324	0.183679	1.08462	0.262439	0.725338	0.0382759	1.09483	0.169091	2.02916	0.152665	-0.00806327	0.162306	-2.03216	0.0959925	1.067	0.5177	-2.25937	0.133687	-3.15633	0.085565	0.805348
Carbenoxolone disodium salt	11D08	Drugs. 1976 11(4):245-307	A02BX01	A	ALIMENTARY TRACT AND METABOLISM	A02	DRUGS FOR ACID RELATED DISORDERS	A02B	DRUGS FOR PEPTIC ULCER AND GASTRO-OESOPHAGEAL REFLUX DISEASE (GORD)	A02BX	Other drugs for peptic ulcer and gastro-oesophageal reflux disease (GORD)	A02BX01	Carbenoxolone	n/a	0.98431	0.110261	0.994451	0.111852	1.15706	0.236567	1.13063	0.125776	0.718326	0.411128	1.06654	0.101781	1.02273	0.124344	1.07663	0.183434	0.922412	0.159676	1.08243	0.0500728	-0.34588	0.110261	-0.33299	0.111852	0.654673	0.236567	0.909389	0.125776	-0.55717	0.411128	0.656591	0.101781	0.361158	0.124344	0.950966
Iocetamic acid	11D09	Am J Hematol. 1983 May 14(3):285-8	V08AC07	V	VARIOUS	V08	CONTRAST MEDIA	V08A	X-RAY CONTRAST MEDIA, IODINATED	V08AC	Watersoluble, hepatotropic X-ray contrast media	V08AC07	Iocetamic acid	Yes	0.968716	0.0989928	1.00278	0.127177	0.981898	0.156221	1.02149	0.113254	0.545599	0.248789	0.966339	0.0953721	0.982648	0.0968651	1.00255	0.0605299	0.850357	0.189258	0.982157	0.0400226	-0.438036	0.0989928	-0.281515	0.127177	-0.423925	0.156221	0.0226623	0.113254	-0.737543	0.248789	-0.155739	0.0953721	0.0204884	0.0968651	0.145287
Ganciclovir	11D10	Drugs. 2001 61(8):1153-83	J05AB06	J	ANTIINFECTIVES FOR SYSTEMIC USE	J05	ANTIVIRALS FOR SYSTEMIC USE	J05A	DIRECT ACTING ANTIVIRALS	J05AB	Nucleosides and nucleotides excl. reverse transcriptase inhibitors	J05AB06	Ganciclovir	Yes	0.9849	0.115844	1.01009	0.0883822	1.07183	0.140893	1.06566	0.172008	0.619785	0.257312	1.01081	0.111394	1.00782	0.0633283	0.979633	0.159875	1.01023	0.142472	0.96792	0.0657758	-0.342393	0.115844	-0.236371	0.0883822	0.129849	0.140893	0.381511	0.172008	-0.660074	0.257312	0.204745	0.111394	0.234477	0.0633283	-0.104008
Ethopropazine hydrochloride	11D11	J Pharm Pharm Sci. 1999 May-Aug 2(2):39-46.	N04AA05	N	NERVOUS SYSTEM	N04	ANTI-PARKINSON DRUGS	N04A	ANTICHOLINERGIC AGENTS	N04AA	Tertiary amines	N04AA05	Profenamine	Yes	0.979111	0.0784201	1.02029	0.136599	1.06022	0.207068	1.14844	0.187761	0.571249	0.0842961	1.0052	0.119268	1.05525	0.148347	1.01353	0.203555	0.910522	0.14828	1.02611	0.0369337	-0.376606	0.0784201	-0.173398	0.136599	0.0583877	0.207068	1.05412	0.187761	-0.710758	0.0842961	0.159303	0.119268	0.637525	0.148347	0.264635
Olanzapine	11E02	Drugs. 2004 64(23):2709-26	N05AH03	N	NERVOUS SYSTEM	N05	PSYCHOLEPTICS	N05A	ANTIPSYCHOTICS	N05AH	Diazepines, oxazepines and thiazepines	N05AH03	Olanzapine	Yes	0.978432	0.117893	1.03668	0.0889243	0.947337	0.216464	0.925588	0.257685	0.78552	0.413192	0.949019	0.161741	0.900633	0.128562	1.00474	0.109437	1.04583	0.200154	0.99294	0.0556986	-0.380617	0.117893	-0.0721237	0.0889243	-0.636742	0.216464	-0.756488	0.257685	-0.487001	0.413192	-0.296144	0.161741	-0.676587	0.128562	0.169098
Trimeprazine tartrate	11E03	Arch Dis Child. 1987 Mar 62(3):253-7	R06AD01	R	RESPIRATORY SYSTEM	R06	ANTIHISTAMINES FOR SYSTEMIC USE	R06A	ANTIHISTAMINES FOR SYSTEMIC USE	R06AD	Phenothiazine derivatives	R06AD01	Alimemazine	Yes	1.00599	0.0974421	1.01341	0.0995142	0.930795	0.193151	0.980954	0.131559	0.738621	0.267708	0.992539	0.141078	0.982972	0.161887	1.04061	0.153607	0.998617	0.0810663	1.00076	0.039095	-0.21777	0.0974421	-0.215872	0.0995142	-0.738603	0.193151	-0.306656	0.131559	-0.535976	0.267708	0.0566565	0.141078	0.0232487	0.161887	0.559198
Nafcillin sodium salt monohydrate	11E04	J Antimicrob Chemother 2013, 68(3): 644	J01CF06	J	ANTIINFECTIVES FOR SYSTEMIC USE	J01	ANTIBACTERIALS FOR SYSTEMIC USE	J01C	BETA-LACTAM ANTIBACTERIALS, PENICILLINS	J01CF	Beta-lactamase resistant penicillins	J01CF06	Nafcillin	Yes	1.04267	0.158216	1.03957	0.125685	0.983471	0.19688	1.12713	0.287431	0.867748	0.321715	0.954853	0.137361	0.927713	0.146433	0.927151	0.151104	0.886231	0.201095	0.993354	0.0620061	-0.00100845	0.158216	-0.0542926	0.125685	-0.414237	0.19688	0.880972	0.287431	-0.401133	0.321715	-0.248852	0.137361	-0.446424	0.146433	-0.674818
Procyclidine hydrochloride	11E05	J Pharm Pharm Sci. 1999 May-Aug 2(2):39-46	N04AA04	N	NERVOUS SYSTEM	N04	ANTI-PARKINSON DRUGS	N04A	ANTICHOLINERGIC AGENTS	N04AA	Tertiary amines	N04AA04	Procyclidine	Yes	0.929369	0.0763947	0.979008	0.104428	1.06917	0.160114	1.08327	0.287482	0.639121	0.259393	1.11068	0.118501	1.09223	0.148154	1.00464	0.154817	1.0643	0.226204	1.01567	0.0647001	-0.670572	0.0763947	-0.42839	0.104428	0.113449	0.160114	0.52465	0.287482	-0.639881	0.259393	1.0144	0.118501	0.951829	0.148154	0.167921
(-) -Levobunolol hydrochloride	11E08	Drugs. 1987 Dec 34(6):648-61	S01ED03	S	SENSORY ORGANS	S01	OPHTHALMOLOGICALS	S01E	ANTIGLAUCOMA PREPARATIONS AND MIOTICS	S01ED	Beta blocking agents	S01ED03	Levobunolol	Yes	0.907084	0.0299145	0.981267	0.0788577	1.1085	0.250883	1.05975	0.133591	0.705333	0.165684	1.06693	0.0904035	1.07249	0.150309	0.991998	0.158306	1.14478	0.270224	0.984414	0.0742776	-0.802268	0.0299145	-0.414432	0.0788577	0.355684	0.250883	0.333523	0.133591	-0.570738	0.165684	0.659735	0.0904035	0.784053	0.150309	0.0304708
Iodixanol	11E09	Drugs. 1996 Dec 52(6):899-927	V08AB09	V	VARIOUS	V08	CONTRAST MEDIA	V08A	X-RAY CONTRAST MEDIA, IODINATED	V08AB	Watersoluble, nephrotropic, low osmolar X-ray contrast media	V08AB09	Iodixanol	Yes	1.03427	0.117392	0.965815	0.0768843	1.00068	0.108154	1.04878	0.169837	0.874152	0.277562	1.04997	0.168994	1.03603	0.122105	1.02265	0.167626	0.899165	0.216756	0.998706	0.0565826	-0.0505987	0.117392	-0.509891	0.0768843	-0.308254	0.108154	0.244369	0.169837	-0.394445	0.277562	0.522259	0.168994	0.474241	0.122105	0.36389
Paroxetine Hydrochloride	11F02	Expert Opin Pharmacother. 2012 Feb 13(3):421-31	N06AB05	N	NERVOUS SYSTEM	N06	PSYCHOANALEPTICS	N06A	ANTIDEPRESSANTS	N06AB	Selective serotonin reuptake inhibitors	N06AB05	Paroxetine	Yes	0.987705	0.0603737	0.989317	0.0659529	0.870673	0.115421	0.97396	0.170399	0.593643	0.174614	1.0594	0.110777	0.999723	0.123466	1.04414	0.161265	0.884041	0.168945	0.996736	0.0593448	-0.325816	0.0603737	-0.364708	0.0659529	-1.10882	0.115421	-0.36348	0.170399	-0.687372	0.174614	0.598688	0.110777	0.165615	0.123466	0.597579
Nylidrin	11F03	J Am Geriatr Soc. 1979 May 27(5):235-6	C04AA02	C	CARDIOVASCULAR SYSTEM	C04	PERIPHERAL VASODILATORS	C04A	PERIPHERAL VASODILATORS	C04AA	2-amino-1-phenylethanol derivatives	C04AA02	Buphenine	n/a	0.989587	0.0534903	1.01783	0.120544	0.962193	0.173643	0.938257	0.15334	0.870517	0.3388	1.04752	0.111145	0.998037	0.133472	0.917247	0.126062	0.930193	0.126919	0.976453	0.0517538	-0.314693	0.0534903	-0.188565	0.120544	-0.545264	0.173643	-0.65356	0.15334	-0.398242	0.3388	0.502326	0.111145	0.151286	0.133472	-0.782545
Liothyronine	11F04	J Clin Endocrinol Metab. 2005 Aug 90(8):4946-54	H03AA02	H	SYSTEMIC HORMONAL PREPARATIONS, EXCL. SEX HORMONES AND INSULINS	H03	THYROID THERAPY	H03A	THYROID PREPARATIONS	H03AA	Thyroid hormones	H03AA02	Liothyronine sodium	Yes	1.00229	0.0538398	1.02773	0.0783589	0.96948	0.195326	0.928148	0.161956	0.912416	0.45254	0.940307	0.0988445	0.927206	0.0758781	0.956635	0.126502	0.968385	0.211981	0.964616	0.0510896	-0.239594	0.0538398	-0.127425	0.0783589	-0.500388	0.195326	-0.735686	0.161956	-0.354488	0.45254	-0.366769	0.0988445	-0.450734	0.0758781	-0.354145
Roxithromycin	11F05	J Antimicrob Chemother. 1998 Mar 41 Suppl B:1-21	J01FA06	J	ANTIINFECTIVES FOR SYSTEMIC USE	J01	ANTIBACTERIALS FOR SYSTEMIC USE	J01F	MACROLIDES, LINCOSAMIDES AND STREPTOGRAMINS	J01FA	Macrolides	J01FA06	Roxithromycin	n/a	0.99935	0.093279	1.04151	0.0750245	0.937852	0.13741	0.994174	0.128943	0.810844	0.448642	0.991688	0.106662	1.01175	0.10783	1.03877	0.137631	1.04276	0.236756	0.973067	0.0460524	-0.256995	0.093279	-0.0422631	0.0750245	-0.695151	0.13741	-0.199252	0.128943	-0.460556	0.448642	0.0497594	0.106662	0.267829	0.10783	0.53917
Beclomethasone dipropionate	11F06	Drugs. 1984 Aug 28(2):99-126	R03BA01	R	RESPIRATORY SYSTEM	R03	DRUGS FOR OBSTRUCTIVE AIRWAY DISEASES	R03B	OTHER DRUGS FOR OBSTRUCTIVE AIRWAY DISEASES, INHALANTS	R03BA	Glucocorticoids	R03BA01	Beclometasone	Yes	1.2192	0.135079	1.09083	0.161785	1.45946	0.336053	1.36793	0.278942	1.04081	0.688166	1.17075	0.174626	1.14045	0.21641	0.950483	0.153429	0.826312	0.154149	1.06318	0.0905795	1.04226	0.135079	0.262379	0.161785	2.5168	0.336053	2.83741	0.278942	-0.220415	0.688166	1.50131	0.174626	1.36168	0.21641	-0.421053
Tolmetin sodium salt dihydrate	11F07	J Clin Pharmacol. 1983 Jul 23(7):301-8	M01AB03	M	MUSCULO-SKELETAL SYSTEM	M01	ANTIINFLAMMATORY AND ANTIRHEUMATIC PRODUCTS	M01A	ANTIINFLAMMATORY AND ANTIRHEUMATIC PRODUCTS, NON-STEROIDS	M01AB	Acetic acid derivatives and related substances	M01AB03	Tolmetin	Yes	0.951498	0.0775588	1.05779	0.129803	1.25001	0.134356	1.25351	0.160889	1.55035	0.692618	1.0031	0.116521	1.00848	0.120379	1.00612	0.161751	0.886101	0.132196	1.05505	0.0675914	-0.539791	0.0775588	0.0582826	0.129803	1.22704	0.134356	1.90776	0.160889	0.311686	0.692618	0.142268	0.116521	0.240053	0.120379	0.184059
(+) -Levobunolol hydrochloride	11F08	J Tongji Med Univ. 1997 17(2):90-3	S01ED03	S	SENSORY ORGANS	S01	OPHTHALMOLOGICALS	S01E	ANTIGLAUCOMA PREPARATIONS AND MIOTICS	S01ED	Beta blocking agents	S01ED03	Levobunolol	Yes	1.03978	0.140008	1.018	0.132471	1.03897	0.207715	1.00366	0.122983	0.984042	0.457925	0.896364	0.109097	0.972682	0.0888194	1.1356	0.151132	0.847669	0.0982024	0.99358	0.0476192	-0.0180696	0.140008	-0.18753	0.132471	-0.0724802	0.207715	-0.122175	0.122983	-0.27969	0.457925	-0.722998	0.109097	-0.0642126	0.0888194	1.59232
Doxazosin mesylate	11F09	Prostate Cancer Prostatic Dis. 2005 8(2):152-7.	C02CA04	C	CARDIOVASCULAR SYSTEM	C02	ANTIHYPERTENSIVES	C02C	ANTIADRENERGIC AGENTS, PERIPHERALLY ACTING	C02CA	Alpha-adrenoreceptor antagonists	C02CA04	Doxazosin	Yes	1.00902	0.102931	1.00477	0.122488	0.927324	0.217805	0.952542	0.210618	0.958133	0.60001	0.946773	0.123474	0.983329	0.131689	1.0398	0.276889	0.90143	0.171706	0.973832	0.0592414	-0.19984	0.102931	-0.269262	0.122488	-0.759975	0.217805	-0.537494	0.210618	-0.306747	0.60001	-0.314351	0.123474	0.0262828	0.131689	0.550333
Fluvastatin sodium salt	11F10	Curr Med Res Opin. 2005 Feb 21(2):231-44	C10AA04	C	CARDIOVASCULAR SYSTEM	C10	LIPID MODIFYING AGENTS	C10A	LIPID MODIFYING AGENTS, PLAIN	C10AA	HMG CoA reductase inhibitors	C10AA04	Fluvastatin	Yes	1.62448	0.193577	1.49244	0.151732	1.33741	0.242238	1.11736	0.196141	4.31063	1.61643	0.569197	0.124225	0.649525	0.115389	1.15094	0.117014	1.02714	0.142845	0.974789	0.0909204	3.43739	0.193577	2.74338	0.151732	1.76521	0.242238	0.801608	0.196141	3.19416	1.61643	-3.37522	0.124225	-2.81084	0.115389	1.75916
Gabapentin	11G02	Epilepsia. 1995 36 Suppl 2:S73-86	N03AX12	N	NERVOUS SYSTEM	N03	ANTIEPILEPTICS	N03A	ANTIEPILEPTICS	N03AX	Other antiepileptics	N03AX12	Gabapentin	Yes	0.970127	0.0727573	0.992711	0.111256	1.00609	0.174536	1.09447	0.120842	0.801679	0.293321	0.977084	0.0651341	0.975142	0.129936	1.03293	0.173742	1.05689	0.174026	1.0041	0.0403664	-0.429697	0.0727573	-0.343741	0.111256	-0.274986	0.174536	0.615643	0.120842	-0.470127	0.293321	-0.0686331	0.0651341	-0.0433037	0.129936	0.475665
Raloxifene hydrochloride	11G03	Expert Opin Pharmacother. 2013 May 14(7):949-56	G03XC01	G	GENITO URINARY SYSTEM AND SEX HORMONES	G03	SEX HORMONES AND MODULATORS OF THE GENITAL SYSTEM	G03X	OTHER SEX HORMONES AND MODULATORS OF THE GENITAL SYSTEM	G03XC	Selective estrogen receptor modulators	G03XC01	Raloxifene	Yes	1.02759	0.114957	0.991486	0.0894143	0.91581	0.192771	0.992795	0.120696	0.792761	0.181359	0.938715	0.150088	1.02178	0.0612849	1.00928	0.214538	0.866451	0.0995932	0.986057	0.0811971	-0.0900763	0.114957	-0.351309	0.0894143	-0.830879	0.192771	-0.210457	0.120696	-0.479439	0.181359	-0.379673	0.150088	0.353108	0.0612849	0.218465
Ciclesonide	11G04	Expert Rev Clin Immunol. 2011 Nov;7(6):735-41	R01AD13	R	RESPIRATORY SYSTEM	R01	NASAL PREPARATIONS	R01A	DECONGESTANTS AND OTHER NASAL PREPARATIONS FOR TOPICAL USE	R01AD	Corticosteroids	R01AD13	Ciclesonide	Yes	1.10285	0.165518	1.00927	0.121399	1.23633	0.215179	1.10501	0.109844	1.70494	0.91325	0.94015	0.231527	0.93389	0.285129	0.957128	0.117531	0.895596	0.0799971	1.08846	0.0982978	0.354671	0.165518	-0.241441	0.121399	1.1428	0.215179	0.701252	0.109844	0.47312	0.91325	-0.368044	0.231527	-0.393919	0.285129	-0.348778
Simvastatin	11G06	Expert Opin Pharmacother. 2007 Sep 8(13):2159-27.	C10AA01	C	CARDIOVASCULAR SYSTEM	C10	LIPID MODIFYING AGENTS	C10A	LIPID MODIFYING AGENTS, PLAIN	C10AA	HMG CoA reductase inhibitors	C10AA01	Simvastatin	Yes	1.84653	0.130201	1.7542	0.260664	1.80713	0.228272	1.46398	0.443519	4.69702	1.81893	0.634196	0.162619	0.682013	0.246065	0.991422	0.175302	0.956496	0.147986	0.965356	0.0773381	4.74967	0.130201	4.36038	0.260664	4.65769	0.228272	3.61773	0.443519	3.59766	1.81893	-2.8483	0.162619	-2.53472	0.246065	0.0242062
Azacytidine-5	11G07	Drugs. 2012 May 28 72(8):1111-36	L01BC07	L	ANTINEOPLASTIC AND IMMUNOMODULATING AGENTS	L01	ANTINEOPLASTIC AGENTS	L01B	ANTIMETABOLITES	L01BC	Pyrimidine analogues	L01BC07	Azacitidine	n/a	1.04115	0.0775809	0.99766	0.0748715	0.841181	0.170788	0.980843	0.0917563	0.980597	0.398544	0.990939	0.111881	0.967096	0.116564	0.992017	0.15273	1.04354	0.206516	1.02283	0.0589243	-0.00998905	0.0775809	-0.313167	0.0748715	-1.29042	0.170788	-0.307561	0.0917563	-0.283288	0.398544	0.0436804	0.111881	-0.111689	0.116564	0.0306841
Paromomycin sulfate	11G08	Trans R Soc Trop Med Hyg. 2009 Jul 103(7):653-60	A07AA06	A	ALIMENTARY TRACT AND METABOLISM	A07	ANTIDIARRHEALS, INTESTINAL ANTIINFLAMMATORY/ANTIINFECTIVE AGENTS	A07A	INTESTINAL ANTIINFECTIVES	A07AA	Antibiotics	A07AA06	Paromomycin	Yes	1.02648	0.140953	0.953774	0.101498	0.866773	0.12655	0.941804	0.0826452	0.691127	0.175972	1.07121	0.103735	1.0679	0.134104	1.04392	0.16877	1.11001	0.176321	0.971955	0.0546986	-0.0966546	0.140953	-0.584274	0.101498	-1.13284	0.12655	-0.624738	0.0826452	-0.585573	0.175972	0.694446	0.103735	0.745068	0.134104	0.595185
Acetaminophen	11G09	Minerva Anestesiol. 2009 Nov 75(11):644-53	N02BE01	N	NERVOUS SYSTEM	N02	ANALGESICS	N02B	OTHER ANALGESICS AND ANTIPYRETICS	N02BE	Anilides	N02BE01	Paracetamol	Yes	0.985343	0.065892	0.980484	0.0887124	0.933548	0.177086	0.93516	0.129718	0.859897	0.313539	0.961479	0.135332	1.01327	0.136041	1.10114	0.129912	0.948283	0.152363	1.01487	0.0407598	-0.339773	0.065892	-0.419275	0.0887124	-0.721651	0.177086	-0.678721	0.129718	-0.409332	0.313539	-0.195134	0.135332	0.28075	0.136041	1.2175
Phthalylsulfathiazole	11G10	JAMA. 1962 May 5 180:367-71	A07AB02	A	ALIMENTARY TRACT AND METABOLISM	A07	ANTIDIARRHEALS, INTESTINAL ANTIINFLAMMATORY/ANTIINFECTIVE AGENTS	A07A	INTESTINAL ANTIINFECTIVES	A07AB	Sulfonamides	A07AB02	Phthalylsulfathiazole	n/a	0.993106	0.141377	0.89277	0.0617945	1.10733	0.182661	1.06794	0.22239	0.925532	0.307334	1.02918	0.106545	1.00831	0.130808	0.990492	0.169678	0.962731	0.182398	1.02011	0.0510117	-0.293895	0.141377	-0.961132	0.0617945	0.348431	0.182661	0.400111	0.22239	-0.340791	0.307334	0.353665	0.106545	0.23859	0.130808	0.0140977
Iopamidol	11H02	Drug Intell Clin Pharm. 1985 Jul-Aug 19(7-8):525-9	V08AB04	V	VARIOUS	V08	CONTRAST MEDIA	V08A	X-RAY CONTRAST MEDIA, IODINATED	V08AB	Watersoluble, nephrotropic, low osmolar X-ray contrast media	V08AB04	Iopamidol	Yes	0.979997	0.119085	1.03316	0.0973452	0.935565	0.192367	0.924092	0.142237	0.91965	0.297411	0.972316	0.108909	0.982214	0.0866821	1.08049	0.253208	0.962021	0.136168	0.974354	0.0550643	-0.371369	0.119085	-0.0938636	0.0973452	-0.70923	0.192367	-0.768643	0.142237	-0.346934	0.297411	-0.107283	0.108909	0.016805	0.0866821	0.99299
Iopromide	11H03	Ann Radiol (Paris). 1989 32(4 Pt 2):361-8	V08AB05	V	VARIOUS	V08	CONTRAST MEDIA	V08A	X-RAY CONTRAST MEDIA, IODINATED	V08AB	Watersoluble, nephrotropic, low osmolar X-ray contrast media	V08AB05	Iopromide	Yes	0.98624	0.0707486	0.953432	0.0853851	0.9418	0.0990496	0.849537	0.122499	0.857297	0.39991	0.986258	0.0968445	1.04477	0.0930498	0.980592	0.136621	1.06913	0.291015	0.990604	0.025784	-0.334473	0.0707486	-0.586385	0.0853851	-0.670839	0.0990496	-1.37437	0.122499	-0.412047	0.39991	0.00573696	0.0968445	0.548456	0.0930498	-0.0935796
Theophylline monohydrate	11H04	Am J Respir Crit Care Med. 2013 Oct 15 188(8):901-6	R03DA04	R	RESPIRATORY SYSTEM	R03	DRUGS FOR OBSTRUCTIVE AIRWAY DISEASES	R03D	OTHER SYSTEMIC DRUGS FOR OBSTRUCTIVE AIRWAY DISEASES	R03DA	Xanthines	R03DA04	Theophylline	Yes	1.01273	0.151027	0.996714	0.0739491	0.835964	0.0738303	0.865579	0.127807	0.919717	0.212607	0.965787	0.0961501	1.03245	0.10382	1.00276	0.17203	0.995827	0.148602	0.979307	0.0500744	-0.177927	0.151027	-0.319012	0.0739491	-1.32255	0.0738303	-1.24404	0.127807	-0.346863	0.212607	-0.160212	0.0961501	0.443796	0.10382	0.147474
Theobromine	11H05	Handb Exp Pharmacol. 2011 (200):201-34	R03DA07	R	RESPIRATORY SYSTEM	R03	DRUGS FOR OBSTRUCTIVE AIRWAY DISEASES	R03D	OTHER SYSTEMIC DRUGS FOR OBSTRUCTIVE AIRWAY DISEASES	R03DA	Xanthines	R03DA07	Theobromine	n/a	1.01226	0.123394	1.01137	0.0896009	0.936239	0.156387	0.932427	0.125143	0.909628	0.405578	0.93076	0.0874522	0.962329	0.101777	0.998625	0.141676	1.03663	0.184293	0.989549	0.0447953	-0.180675	0.123394	-0.228474	0.0896009	-0.705082	0.156387	-0.700924	0.125143	-0.357399	0.405578	-0.444161	0.0874522	-0.152203	0.101777	0.102552
Reserpine	11H06	Pharmacol Rev. 1976 Sep 28(3):179-208	C02AA02	C	CARDIOVASCULAR SYSTEM	C02	ANTIHYPERTENSIVES	C02A	ANTIADRENERGIC AGENTS, CENTRALLY ACTING	C02AA	Rauwolfia alkaloids	C02AA02	Reserpine	Yes	1.01572	0.144587	1.01567	0.0607545	0.972053	0.155707	0.995162	0.113166	0.704612	0.294098	0.951463	0.172524	1.03787	0.128505	1.00412	0.161608	0.942071	0.135263	1.00231	0.0446194	-0.16025	0.144587	-0.201934	0.0607545	-0.484548	0.155707	-0.19122	0.113166	-0.571491	0.294098	-0.276337	0.172524	0.489868	0.128505	0.162278
Bicalutamide	11H07	Eur Urol. 1997 31 Suppl 2:30-9	L02BB03	L	ANTINEOPLASTIC AND IMMUNOMODULATING AGENTS	L02	ENDOCRINE THERAPY	L02B	HORMONE ANTAGONISTS AND RELATED AGENTS	L02BB	Anti-androgens	L02BB03	Bicalutamide	Yes	0.969608	0.118724	0.972497	0.117212	0.996044	0.213574	1.02997	0.100115	1.14076	0.561807	1.02358	0.123188	1.0567	0.0966775	0.968074	0.227725	1.04945	0.17913	0.981376	0.0790389	-0.432764	0.118724	-0.468612	0.117212	-0.336816	0.213574	0.0915613	0.100115	-0.116031	0.561807	0.308269	0.123188	0.649851	0.0966775	-0.229732
Scopolamine hydrochloride	11H08	Drugs. 1985 Mar 29(3):189-207	A04AD01	A	ALIMENTARY TRACT AND METABOLISM	A04	ANTIEMETICS AND ANTINAUSEANTS	A04A	ANTIEMETICS AND ANTINAUSEANTS	A04AD	Other antiemetics	A04AD01	Scopolamine	Yes	0.958601	0.0927338	1.00922	0.121039	0.93398	0.192005	0.995591	0.199915	0.98558	0.421521	1.05108	0.0882404	1.12764	0.0968945	1.03719	0.227645	0.965318	0.125284	0.997274	0.0429393	-0.497814	0.0927338	-0.241764	0.121039	-0.718991	0.192005	-0.187734	0.199915	-0.278085	0.421521	0.531198	0.0882404	1.25287	0.0968945	0.521974
Ioversol	11H09	Arch Dermatol. 2009 Jun 145(6):683-7	V08AB07	V	VARIOUS	V08	CONTRAST MEDIA	V08A	X-RAY CONTRAST MEDIA, IODINATED	V08AB	Watersoluble, nephrotropic, low osmolar X-ray contrast media	V08AB07	Ioversol	Yes	0.977899	0.0721371	0.98468	0.0484879	1.01911	0.208843	0.979776	0.107422	0.777084	0.325653	1.11471	0.171198	1.02618	0.114934	0.99044	0.129686	0.998106	0.101113	1.03652	0.052351	-0.38377	0.0721371	-0.393354	0.0484879	-0.194771	0.208843	-0.31623	0.107422	-0.495811	0.325653	1.04703	0.171198	0.390465	0.114934	0.0135247
Rabeprazole Sodium salt	11H10	Expert Rev Gastroenterol Hepatol. 2012 Aug 6(4):423-35	A02BC04	A	ALIMENTARY TRACT AND METABOLISM	A02	DRUGS FOR ACID RELATED DISORDERS	A02B	DRUGS FOR PEPTIC ULCER AND GASTRO-OESOPHAGEAL REFLUX DISEASE (GORD)	A02BC	Proton pump inhibitors	A02BC04	Rabeprazole	Yes	1.10118	0.0780671	1.12753	0.0892523	0.920024	0.132801	1.02269	0.118688	0.693504	0.273595	1.02503	0.122529	0.99776	0.114001	0.935447	0.109148	1.05021	0.114838	0.941971	0.0323637	0.344804	0.0780671	0.489102	0.0892523	-0.804929	0.132801	0.0324449	0.118688	-0.583091	0.273595	0.320016	0.122529	0.148939	0.114001	-0.584594
Carbachol	11H11	Life Sci. 2003 Mar 28 72(18-19):2013-9	N07AB01	N	NERVOUS SYSTEM	N07	OTHER NERVOUS SYSTEM DRUGS	N07A	PARASYMPATHOMIMETICS	N07AB	Choline esters	N07AB01	Carbachol	Yes	0.981315	0.0819318	1.04812	0.151348	0.910052	0.247287	0.98259	0.156583	0.867743	0.254205	1.01272	0.16473	0.994267	0.0778998	1.02791	0.199981	1.04896	0.215772	1.00923	0.0877815	-0.36358	0.0819318	-0.0014555	0.151348	-0.866338	0.247287	-0.293368	0.156583	-0.401139	0.254205	0.220293	0.16473	0.119249	0.0778998	0.421086
Niacin	12A02	Nutr Rev. 2012 Jun 70(6):357-66	C10AD02	C	CARDIOVASCULAR SYSTEM	C10	LIPID MODIFYING AGENTS	C10A	LIPID MODIFYING AGENTS, PLAIN	C10AD	Nicotinic acid and derivatives	C10AD02	Nicotinic acid	Yes	1.01495	0.0989578	0.969601	0.0874657	0.925086	0.193389	1.00506	0.196906	0.706493	0.248912	0.99038	0.0511163	1.07995	0.08165	1.00203	0.178416	1.0927	0.131012	1.00269	0.0424422	-0.164817	0.0989578	-0.486502	0.0874657	-0.77376	0.193389	-0.110819	0.196906	-0.569527	0.248912	0.0391542	0.0511163	0.847486	0.08165	0.139621
Bemegride	12A03	Neurology. 1960 Nov 10:1024-30.	R07AB05	R	RESPIRATORY SYSTEM	R07	OTHER RESPIRATORY SYSTEM PRODUCTS	R07A	OTHER RESPIRATORY SYSTEM PRODUCTS	R07AB	Respiratory stimulants	R07AB05	Bemegride	n/a	0.986951	0.0556934	0.949011	0.112751	0.919555	0.231491	1.1013	0.197685	0.891299	0.280222	1.00636	0.0985937	0.988078	0.126405	1.08751	0.208366	1.11774	0.156014	1.01498	0.0777762	-0.330273	0.0556934	-0.613697	0.112751	-0.807819	0.231491	0.671096	0.197685	-0.37654	0.280222	0.168677	0.0985937	0.0666436	0.126405	1.06925
Dolasetron mesilate	12A06	Drugs. 1997 Aug 54(2):273-98	A04AA04	A	ALIMENTARY TRACT AND METABOLISM	A04	ANTIEMETICS AND ANTINAUSEANTS	A04A	ANTIEMETICS AND ANTINAUSEANTS	A04AA	Serotonin (5HT3) antagonists	A04AA04	Dolasetron	Yes	0.971087	0.0501508	0.920884	0.111572	0.881433	0.17066	0.989457	0.128103	0.786774	0.283335	1.0203	0.0982151	0.99496	0.0765436	1.10045	0.187672	0.962364	0.173967	1.03256	0.047426	-0.424027	0.0501508	-0.787455	0.111572	-1.04256	0.17066	-0.237572	0.128103	-0.485691	0.283335	0.281705	0.0982151	0.125133	0.0765436	1.21005
Clioquinol	12A07	CNS Neurosci Ther. 2012 Jan 18(1):41-6	P01AA02	P	ANTIPARASITIC PRODUCTS, INSECTICIDES AND REPELLENTS	P01	ANTIPROTOZOALS	P01A	AGENTS AGAINST AMOEBIASIS AND OTHER PROTOZOAL DISEASES	P01AA	Hydroxyquinoline derivatives	P01AA02	Clioquinol	Yes	1.64544	0.232076	1.53603	0.303803	1.06919	0.153696	1.06679	0.156442	4.35143	1.47937	0.643202	0.165347	0.609601	0.133266	1.09516	0.228767	0.91223	0.137487	0.858314	0.107992	3.56127	0.232076	3.01266	0.303803	0.113598	0.153696	0.390723	0.156442	3.23677	1.47937	-2.77529	0.165347	-3.15017	0.133266	1.15253
Promethazine hydrochloride	12A09	Pediatrics. 1990 Aug 86(2):221-5	R06AD02	R	RESPIRATORY SYSTEM	R06	ANTIHISTAMINES FOR SYSTEMIC USE	R06A	ANTIHISTAMINES FOR SYSTEMIC USE	R06AD	Phenothiazine derivatives	R06AD02	Promethazine	Yes	1.04209	0.10287	0.94605	0.113583	0.99227	0.0971108	0.927114	0.12036	0.665911	0.148175	1.00429	0.0734355	0.992461	0.149633	1.06257	0.151514	1.18553	0.222365	0.975853	0.0565231	-0.00438857	0.10287	-0.63199	0.113583	-0.360053	0.0971108	-0.744092	0.12036	-0.611906	0.148175	0.151902	0.0734355	0.103894	0.149633	0.798037
Diacerein	12A10	Curr Rheumatol Rep. 2001 Dec 3(6):479-83	M01AX21	M	MUSCULO-SKELETAL SYSTEM	M01	ANTIINFLAMMATORY AND ANTIRHEUMATIC PRODUCTS	M01A	ANTIINFLAMMATORY AND ANTIRHEUMATIC PRODUCTS, NON-STEROIDS	M01AX	Other antiinflammatory and antirheumatic agents, non-steroids	M01AX21	Diacerein	n/a	1.00735	0.121286	1.03763	0.0997627	0.946854	0.270396	1.00728	0.187209	0.691309	0.195877	1.06413	0.122463	1.12859	0.0733503	1.07142	0.0568052	1.06401	0.171073	0.920224	0.0592348	-0.209712	0.121286	-0.0662676	0.0997627	-0.639715	0.270396	-0.0927811	0.187209	-0.585383	0.195877	0.637039	0.122463	1.26088	0.0733503	0.894244
Esmolol hydrochloride	12A11	Clin Pharmacokinet. 2012 Jun 1 51(6):347-56	C07AB09	C	CARDIOVASCULAR SYSTEM	C07	BETA BLOCKING AGENTS	C07A	BETA BLOCKING AGENTS	C07AB	Beta blocking agents, selective	C07AB09	Esmolol	Yes	0.995213	0.0905856	0.976247	0.130697	1.11383	0.262046	1.15232	0.219232	0.659676	0.198243	1.1251	0.116973	1.17497	0.147186	1.1573	0.221717	1.0772	0.214465	1.03382	0.0452065	-0.281443	0.0905856	-0.445448	0.130697	0.388499	0.262046	1.08566	0.219232	-0.618416	0.198243	1.1313	0.116973	1.65511	0.147186	1.82834
Cortisol acetate	12B02	Dis Colon Rectum. 2003 Jul 46(7):929-36	H02AB09	H	SYSTEMIC HORMONAL PREPARATIONS, EXCL. SEX HORMONES AND INSULINS	H02	CORTICOSTEROIDS FOR SYSTEMIC USE	H02A	CORTICOSTEROIDS FOR SYSTEMIC USE, PLAIN	H02AB	Glucocorticoids	H02AB09	Hydrocortisone	Yes	1.02672	0.138883	0.983441	0.102829	1.20332	0.214958	1.24171	0.213983	1.4289	0.592319	1.25787	0.146376	1.32744	0.120873	1.22464	0.180903	1.23497	0.190784	1.0334	0.0738074	-0.0952219	0.138883	-0.401008	0.102829	0.939518	0.214958	1.81189	0.213983	0.184857	0.592319	2.20759	0.146376	2.95097	0.120873	2.56078
Flubendazol	12B03	Am J Trop Med Hyg. 1984 Jul 33(4):627-31	P02CA05	P	ANTIPARASITIC PRODUCTS, INSECTICIDES AND REPELLENTS	P02	ANTHELMINTICS	P02C	ANTINEMATODAL AGENTS	P02CA	Benzimidazole derivatives	P02CA05	Flubendazole	n/a	1.21208	0.233286	1.00359	0.157444	1.02038	0.137678	0.945808	0.154083	1.80738	0.693204	0.957279	0.0883173	0.909789	0.138913	1.06956	0.173379	1.00474	0.183955	0.907312	0.0774806	1.00018	0.233286	-0.276506	0.157444	-0.18698	0.137678	-0.592207	0.154083	0.580096	0.693204	-0.229186	0.0883173	-0.598767	0.138913	0.874059
Felbinac	12B04	Eur J Rheumatol Inflamm. 1994 14(4):21-8	M02AA08	M	MUSCULO-SKELETAL SYSTEM	M02	TOPICAL PRODUCTS FOR JOINT AND MUSCULAR PAIN	M02A	TOPICAL PRODUCTS FOR JOINT AND MUSCULAR PAIN	M02AA	Antiinflammatory preparations, non-steroids for topical use	M02AA08	Felbinac	n/a	1.70333	0.247454	1.76005	0.133812	1.5539	0.49236	1.35862	0.274197	4.74273	1.58532	0.634133	0.206984	0.620585	0.162019	0.884029	0.112236	0.86909	0.218214	0.848936	0.127625	3.90336	0.247454	4.39657	0.133812	3.09835	0.49236	2.76172	0.274197	3.64539	1.58532	-2.84881	0.206984	-3.05681	0.162019	-1.14383
Aminohippuric acid	12B06	Curr Opin Nephrol Hypertens. 1995 Nov 4(6):505-9 discussion 503-4	V04CH30	V	VARIOUS	V04	DIAGNOSTIC AGENTS	V04C	OTHER DIAGNOSTIC AGENTS	V04CH	Tests for renal function	V04CH30	Aminohippuric acid	n/a	1.0035	0.0954402	0.978289	0.096519	0.874269	0.0998648	0.944571	0.123071	0.880088	0.410437	0.972104	0.154694	1.01396	0.114118	0.943339	0.205533	0.948017	0.165943	1.00379	0.0512917	-0.232474	0.0954402	-0.432835	0.096519	-1.08668	0.0998648	-0.602256	0.123071	-0.388247	0.410437	-0.109005	0.154694	0.28662	0.114118	-0.498752
N-Acetyl-L-leucine	12B07	Audiol Neurootol. 2009 14(1):17-25	N07CA04	N	NERVOUS SYSTEM	N07	OTHER NERVOUS SYSTEM DRUGS	N07C	ANTIVERTIGO PREPARATIONS	N07CA	Antivertigo preparations	N07CA04	Acetylleucine	n/a	0.983753	0.103319	1.00181	0.0829015	0.8302	0.133256	0.890837	0.131422	1.02231	0.214293	1.08086	0.141649	1.06981	0.114416	1.06737	0.208313	1.15334	0.151433	1.00332	0.050477	-0.349169	0.103319	-0.287551	0.0829015	-1.35804	0.133256	-1.03883	0.131422	-0.239728	0.214293	0.772642	0.141649	0.761304	0.114416	0.850222
Pipemidic acid	12B08	Chemotherapy. 1990 36 Suppl 1:50-2	J01MB04	J	ANTIINFECTIVES FOR SYSTEMIC USE	J01	ANTIBACTERIALS FOR SYSTEMIC USE	J01M	QUINOLONE ANTIBACTERIALS	J01MB	Other quinolones	J01MB04	Pipemidic acid	n/a	0.96914	0.0794735	0.978253	0.0721868	0.814687	0.120389	0.971725	0.155759	0.918671	0.321041	1.063	0.0880504	1.04391	0.0913015	1.06282	0.183666	1.00335	0.167182	0.993304	0.0578482	-0.435533	0.0794735	-0.433056	0.0721868	-1.45357	0.120389	-0.38164	0.155759	-0.347955	0.321041	0.627894	0.0880504	0.54117	0.0913015	0.800709
Methylatropine nitrate	12B11	Eur J Clin Pharmacol. 1975 Apr 4 8(3-4):233-40	A03BB02	A	ALIMENTARY TRACT AND METABOLISM	A03	DRUGS FOR FUNCTIONAL GASTROINTESTINAL DISORDERS	A03B	BELLADONNA AND DERIVATIVES, PLAIN	A03BB	Belladonna alkaloids, semisynthetic, quaternary ammonium compounds	A03BB02	Methylatropine	n/a	1.04583	0.10761	1.06931	0.108835	0.915636	0.199412	0.947237	0.0960771	1.00574	0.389375	0.95565	0.0771529	0.916387	0.0625733	1.01944	0.153197	0.971145	0.103816	0.956195	0.0564741	0.017709	0.10761	0.129461	0.108835	-0.831949	0.199412	-0.580594	0.0960771	-0.25703	0.389375	-0.242394	0.0771529	-0.542685	0.0625733	0.328997
[truncated: 508 more rows]
[truncated: 33 more columns]
