# Supplementary material for: In vivo High-Content Screening in Zebrafish for Developmental Nephrotoxicity of Approved Drugs
Source: Front Cell Dev Biol. 2020 Jul 10;8:583. doi: 10.3389/fcell.2020.00583 (PMC7366291; doi:10.3389/fcell.2020.00583)
Supplement: PRESENTATION S4.ZIP — Supplementary Software 4.zip. [file Presentation_4.ZIP]

Archive with 4 entries (3 files):
- P - Supplementary Software 4 - ExplorationTool/
- P - Supplementary Software 4 - ExplorationTool/ExplorationToolData.xls
- P - Supplementary Software 4 - ExplorationTool/Kidney-InteractiveExploration.knwf
- P - Supplementary Software 4 - ExplorationTool/README.txt
