# Supplementary material for: In vivo High-Content Screening in Zebrafish for Developmental Nephrotoxicity of Approved Drugs
Source: Front Cell Dev Biol. 2020 Jul 10;8:583. doi: 10.3389/fcell.2020.00583 (PMC7366291; doi:10.3389/fcell.2020.00583)
Supplement: PRESENTATION S4.ZIP — Supplementary Software 4.zip. [file Presentation_4.ZIP › P - Supplementary Software 4 - ExplorationTool/ExplorationToolData.xls]

## Sheet: results
row ID	chemical_name	compoundID	literature_ref	FDA_approved	angleL (fold change)	angleL (SD fold change)	angleR (fold change)	angleR (SD fold change)	glomHeightL (fold change)	glomHeightL (SD fold change)	glomHeightR (fold change)	glomHeightR (SD fold change)	glomSep (fold change)	glomSep (SD fold change)	glomWidthL (fold change)	glomWidthL (SD fold change)	glomWidthR (fold change)	glomWidthR (SD fold change)	tubDiamL (fold change)	tubDiamL (SD fold change)	tubDiamR (fold change)	tubDiamR (SD fold change)	tubDist (fold change)	tubDist (SD fold change)	angleL (z-score)	angleL (SD z-score)	angleR (z-score)	angleR (SD z-score)	glomHeightL (z-score)	glomHeightL (SD z-score)	glomHeightR (z-score)	glomHeightR (SD z-score)	glomSep (z-score)	glomSep (SD z-score)	glomWidthL (z-score)	glomWidthL (SD z-score)	glomWidthR (z-score)	glomWidthR (SD z-score)	tubDiamL (z-score)	tubDiamL (SD z-score)	tubDiamR (z-score)	tubDiamR (SD z-score)	tubDist (z-score)	tubDist (SD z-score)	# dead	# curved back/tail	# mild oedema	# severe oedema	yolksac necrosis (20=y/0=n)
Row0	Acetazolamide	01A04	J Appl Physiol (1985). 2007 Apr 102(4):1313-22	Yes	0.972268	0.0911592	0.981014	0.121997	0.99053	0.17194	0.991657	0.104666	0.750668	0.196325	0.99384	0.132278	0.952417	0.115851	1.15823	0.237566	1.10055	0.0592743	1.02456	0.0509583	-0.417044	0.0911592	-0.415996	0.121997	-0.37077	0.17194	-0.219703	0.104666	-0.523396	0.196325	0.0671978	0.132278	-0.236455	0.115851	1.83846	0.237566	0.878044	0.0592743	0.597982	0.0509583	0	0	1	0	0
Row1	Metformin hydrochloride	01A05	Diab Vasc Dis Res. 2008 Sep 5(3):157-67	Yes	1.05255	0.160049	1.11223	0.115049	1.08374	0.166515	1.03319	0.127668	0.803791	0.185696	0.905213	0.161028	0.955384	0.0944256	0.974239	0.289917	0.872188	0.124266	0.958042	0.057305	0.0574238	0.160049	0.394615	0.115049	0.203219	0.166515	0.117708	0.127668	-0.467922	0.185696	-0.651263	0.161028	-0.211232	0.0944256	-0.162676	0.289917	-1.47165	0.124266	-0.34253	0.057305	0	0	2	0	0
Row2	Atracurium besylate	01A06	Anesthesiology. 1984 Oct 61(4):444-53	Yes	0.942953	0.0604712	0.965884	0.0706613	0.980286	0.0725062	1.01061	0.152224	1.20312	0.60342	0.95245	0.119074	0.935032	0.107793	1.16281	0.260939	1.10511	0.143071	0.970318	0.0433023	-0.590294	0.0604712	-0.509464	0.0706613	-0.433849	0.0725062	-0.0657013	0.152224	-0.0509122	0.60342	-0.26833	0.119074	-0.384216	0.107793	1.88825	0.260939	0.925017	0.143071	-0.168959	0.0433023	1	0	4	0	0
Row3	Amiloride hydrochloride dihydrate	01A08	Am J Physiol. 1982 Mar 242(3):C131-45	Yes	0.967982	0.113509	1.00107	0.164451	1.00033	0.268527	1.08413	0.31065	0.83484	0.273877	0.925437	0.0953145	1.03055	0.175732	1.12179	0.26854	1.07854	0.256675	0.971817	0.0384721	-0.442376	0.113509	-0.292126	0.164451	-0.310399	0.268527	0.531605	0.31065	-0.435498	0.273877	-0.487315	0.0953145	0.427649	0.175732	1.44216	0.26854	0.651562	0.256675	-0.147769	0.0384721	1	0	3	0	0
Row4	Hydrochlorothiazide	01A10	Hypertension. 2012 Jun 59(6):1110-7	Yes	0.927584	0.0595463	0.946121	0.0915563	0.940067	0.197671	0.978278	0.0996989	1.02692	0.251193	0.954742	0.0728618	0.98849	0.121134	0.930815	0.293883	1.06324	0.19556	1.013	0.0626108	-0.681122	0.0595463	-0.631551	0.0915563	-0.681507	0.197671	-0.328404	0.0996989	-0.234914	0.251193	-0.249749	0.0728618	0.070149	0.121134	-0.634971	0.293883	0.494166	0.19556	0.434491	0.0626108	0	0	2	0	0
Row5	Sulfaguanidine	01A11	Contact Dermatitis. 2002 Mar 46(3):186-7	n/a	1.04226	0.138981	0.991522	0.0737215	1.04312	0.12235	0.969777	0.162084	1.04153	0.346271	1.00286	0.108205	0.954456	0.154883	1.01651	0.227064	1.03334	0.201593	0.997054	0.0427466	-0.00342468	0.138981	-0.351083	0.0737215	-0.0469437	0.12235	-0.397469	0.162084	-0.219656	0.346271	0.140355	0.108205	-0.219121	0.154883	0.29703	0.227064	0.186455	0.201593	0.209075	0.0427466	0	0	0	0	0
Row6	Meticrane	01B02	Lille Med. 1968 Jan 13(1):Suppl:13-6	n/a	0.977988	0.0743276	1.034	0.099938	1.01854	0.255976	0.961104	0.182287	0.987343	0.284518	0.943516	0.0702417	0.945854	0.0892737	1.02567	0.216182	0.984841	0.2153	0.990242	0.065336	-0.383241	0.0743276	-0.0886946	0.099938	-0.198288	0.255976	-0.467931	0.182287	-0.276243	0.284518	-0.340754	0.0702417	-0.292233	0.0892737	0.396736	0.216182	-0.312525	0.2153	0.112753	0.065336	0	0	4	0	0
Row7	Benzonatate	01B03	Palliat Med. 1998 Jan 12(1):55-8	Yes	1.06494	0.0834516	1.11984	0.2529	1.15773	0.387917	1.01448	0.167831	1.11936	0.542005	0.888757	0.0865471	0.90605	0.112134	0.958085	0.133528	0.916559	0.32038	0.959306	0.0899447	0.13064	0.0834516	0.441618	0.2529	0.658781	0.387917	-0.0342589	0.167831	-0.138379	0.542005	-0.78467	0.0865471	-0.63054	0.112134	-0.338376	0.133528	-1.0151	0.32038	-0.324662	0.0899447	0	0	2	0	0
Row8	Hydroflumethiazide	01B04	Acta Pharmacol Toxicol (Copenh). 1981 Nov 49(5):399-406	Yes	0.948002	0.127348	1.13996	0.328036	1.18891	0.867694	0.910164	0.277019	0.970458	0.252543	1.09099	0.492823	1.04155	0.392899	1.11828	0.335838	0.925218	0.303788	0.944923	0.14101	-0.560455	0.127348	0.565927	0.328036	0.850835	0.867694	-0.881799	0.277019	-0.293877	0.252543	0.854773	0.492823	0.521138	0.392899	1.404	0.335838	-0.926006	0.303788	-0.528031	0.14101	0	2	4	0	0
Row9	Sulfacetamide sodic hydrate	01B05	J Clin Aesthet Dermatol. 2009 Aug 2(8):26-9	Yes	0.995257	0.0521394	0.982088	0.107745	0.98248	0.159572	1.0996	0.157404	0.937394	0.252061	1.01222	0.135133	1.09333	0.112214	1.043	0.18836	1.07129	0.177379	1.02433	0.0369144	-0.281186	0.0521394	-0.409365	0.107745	-0.420338	0.159572	0.657288	0.157404	-0.328404	0.252061	0.216225	0.135133	0.961261	0.112214	0.585193	0.18836	0.576939	0.177379	0.594677	0.0369144	0	0	2	0	0
Row10	Heptaminol hydrochloride	01B06	Am J Ther. 2012 Jan 19(1):e8-17	n/a	0.986974	0.101821	0.95421	0.0967277	1.0088	0.280879	0.879446	0.147718	1.1933	0.482696	1.03139	0.134727	0.968983	0.0758781	1.03666	0.249174	1.21822	0.280091	0.965587	0.0628606	-0.330139	0.101821	-0.581579	0.0967277	-0.25825	0.280879	-1.13137	0.147718	-0.0611699	0.482696	0.371629	0.134727	-0.0956502	0.0758781	0.516212	0.249174	2.08884	0.280091	-0.235854	0.0628606	0	0	2	0	0
Row11	Sulfathiazole	01B07	Antimicrob Agents Chemother. 1998 Jan 42(1):88-93	Yes	0.970477	0.0851036	0.943586	0.0959206	0.953374	0.0673061	0.911438	0.128347	0.931401	0.364654	0.955162	0.111962	0.916624	0.0847207	0.892036	0.0922322	0.987184	0.100339	1.00791	0.0461234	-0.427629	0.0851036	-0.64721	0.0959206	-0.599566	0.0673061	-0.871451	0.128347	-0.334662	0.364654	-0.246347	0.111962	-0.540674	0.0847207	-1.05674	0.0922322	-0.288416	0.100339	0.362594	0.0461234	0	0	0	0	0
Row12	Levodopa	01B08	Clin Interv Aging. 2010 Sep 7 5:229-38	Yes	0.984692	0.0715968	0.958653	0.069211	0.975745	0.0989968	1.00262	0.167905	1.02329	0.309006	1.08945	0.0980336	1.02217	0.103835	1.0431	0.180203	0.919431	0.146674	1.03631	0.0301783	-0.343623	0.0715968	-0.554133	0.069211	-0.461812	0.0989968	-0.130669	0.167905	-0.238702	0.309006	0.842263	0.0980336	0.356362	0.103835	0.58627	0.180203	-0.985544	0.146674	0.764124	0.0301783	0	0	0	0	0
Row13	Idoxuridine	01B09	J Infect Dis. 1990 Feb 161(2):191-7	Yes	0.998368	0.129404	1.1015	0.222151	0.984349	0.334945	0.988087	0.32396	1.11696	0.425127	1.06124	0.134252	1.03682	0.167965	1.1563	0.337886	1.1073	0.33157	0.985682	0.0649357	-0.2628	0.129404	0.328298	0.222151	-0.408832	0.334945	-0.248705	0.32396	-0.140893	0.425127	0.613613	0.134252	0.480882	0.167965	1.8175	0.337886	0.947528	0.33157	0.0482794	0.0649357	0	0	1	0	0
Row14	Captopril	01B10	Drugs Aging. 1995 Sep 7(3):226-53	Yes	0.953637	0.0674069	1.08144	0.113818	1.01849	0.118081	0.955381	0.161047	1.00119	0.446074	0.983923	0.121378	1.04266	0.196615	1.23757	0.153844	0.958409	0.17254	0.955621	0.05703	-0.52715	0.0674069	0.2044	0.113818	-0.198608	0.118081	-0.514427	0.161047	-0.261788	0.446074	-0.0131935	0.121378	0.530595	0.196615	2.70139	0.153844	-0.584487	0.17254	-0.376773	0.05703	1	0	1	0	0
Row15	Minoxidil	01B11	Br J Dermatol. 2004 Feb 150(2):186-94	Yes	0.944159	0.0832026	1.03653	0.067661	1.02686	0.235608	1.11248	0.148332	0.953228	0.240504	1.09017	0.111698	1.01531	0.0876919	1.03186	0.192413	1.02844	0.159631	1.00573	0.0493504	-0.583167	0.0832026	-0.0730275	0.067661	-0.147056	0.235608	0.761908	0.148332	-0.311869	0.240504	0.848135	0.111698	0.298141	0.0876919	0.464011	0.192413	0.136127	0.159631	0.331726	0.0493504	1	0	0	0	0
Row16	Sulfaphenazole	01C02	Genitourin Med. 1990 Apr 66(2):105-7	Yes	0.998847	0.10198	1.03239	0.118717	0.791164	0.101356	0.983644	0.218358	1.05581	0.297344	1.02768	0.145934	1.01585	0.113482	0.939322	0.118443	1.08233	0.19325	1.00859	0.0490885	-0.259968	0.10198	-0.0985954	0.118717	-1.59842	0.101356	-0.284799	0.218358	-0.204746	0.297344	0.341565	0.145934	0.302723	0.113482	-0.542447	0.118443	0.690549	0.19325	0.372214	0.0490885	0	0	0	0	0
Row17	Panthenol (D)	01C03	Skin Pharmacol Physiol. 2012 25(5):241-8	Yes	1.00405	0.150886	1.01105	0.141063	0.873931	0.217045	1.0712	0.219556	0.953731	0.354358	1.00536	0.171469	0.996607	0.142552	0.829779	0.145744	0.933969	0.215492	1.01237	0.0773535	-0.229226	0.150886	-0.230431	0.141063	-1.08876	0.217045	0.426574	0.219556	-0.311344	0.354358	0.16062	0.171469	0.139131	0.142552	-1.73387	0.145744	-0.835959	0.215492	0.42569	0.0773535	0	0	1	1	0
Row18	Sulfadiazine	01C04	Antimicrob Agents Chemother. 1974 Jun 5(6):582-8	Yes	0.965196	0.0581643	0.952239	0.0518265	0.892909	0.108843	1.03025	0.15571	0.946992	0.4079	1.00975	0.136263	1.05356	0.11841	0.835391	0.131095	0.900326	0.21153	1.03674	0.0223059	-0.458843	0.0581643	-0.593755	0.0518265	-0.971899	0.108843	0.0938267	0.15571	-0.318381	0.4079	0.196163	0.136263	0.623213	0.11841	-1.67283	0.131095	-1.18212	0.21153	0.770189	0.0223059	0	0	1	0	0
Row19	Norethynodrel	01C05	J Steroid Biochem Mol Biol. 2012 Apr 129(3-5):139-44	Yes	1.02692	0.0845523	0.941969	0.0841395	1.07626	0.274141	1.16854	0.203549	1.16522	0.407643	0.99541	0.113104	0.982908	0.133215	0.954008	0.0909117	1.06635	0.126974	1.05251	0.049522	-0.0940552	0.0845523	-0.6572	0.0841395	0.157144	0.274141	1.2174	0.203549	-0.0904901	0.407643	0.0799312	0.113104	0.0227008	0.133215	-0.382718	0.0909117	0.526111	0.126974	0.993246	0.049522	0	0	0	0	0
Row20	Thiamphenicol	01C06	Rev Inst Med Trop Sao Paulo. 2000 May-Jun 42(3):133-5	n/a	0.995789	0.116419	0.960693	0.108815	0.78343	0.140526	1.00708	0.114754	0.938058	0.217052	1.04794	0.135084	1.01405	0.138564	0.973934	0.206843	0.936804	0.243202	1.02638	0.0397739	-0.278043	0.116419	-0.541531	0.108815	-1.64604	0.140526	-0.0944223	0.114754	-0.32771	0.217052	0.505796	0.135084	0.287393	0.138564	-0.165998	0.206843	-0.806794	0.243202	0.62378	0.0397739	1	0	4	0	0
Row21	Cimetidine	01C07	Ann Intern Med. 1982 Oct 97(4):573-80	Yes	0.969993	0.109042	0.881885	0.0740128	0.79423	0.110638	0.997994	0.154597	1.01596	0.339166	1.04657	0.109031	1.05603	0.0999967	0.91702	0.153098	0.949197	0.125553	1.02163	0.0489905	-0.430491	0.109042	-1.02837	0.0740128	-1.57954	0.110638	-0.168217	0.154597	-0.24636	0.339166	0.494673	0.109031	0.644185	0.0999967	-0.785015	0.153098	-0.679279	0.125553	0.556579	0.0489905	0	0	3	0	0
Row22	Doxylamine succinate	01C08	Obstet Gynecol. 2014 May 123 Suppl 1:151S	Yes	1.05768	0.149711	0.966393	0.172812	0.887725	0.148218	0.939877	0.162519	1.15083	0.533892	0.952605	0.143399	0.965295	0.0743012	0.833717	0.234244	0.901686	0.136224	0.964433	0.084566	0.0877	0.149711	-0.506322	0.172812	-1.00382	0.148218	-0.640397	0.162519	-0.10552	0.533892	-0.267078	0.143399	-0.126994	0.0743012	-1.69104	0.234244	-1.16814	0.136224	-0.252171	0.084566	0	0	2	0	0
Row23	Ethambutol dihydrochloride	01C09	Int J Tuberc Lung Dis. 2013 Apr 17(4):447-55	Yes	1.07487	0.115433	0.966915	0.128494	0.997098	0.296222	1.04926	0.181493	1.27632	0.397657	0.945365	0.184174	0.984771	0.153456	0.915571	0.13932	0.971697	0.166857	0.961994	0.055427	0.189304	0.115433	-0.503098	0.128494	-0.330326	0.296222	0.2483	0.181493	0.0255208	0.397657	-0.325764	0.184174	0.038536	0.153456	-0.800764	0.13932	-0.447767	0.166857	-0.286656	0.055427	0	0	0	2	0
Row24	Antipyrine	01C10	Cephalalgia. 2004 Oct 24(10):888-93	n/a	1.0305	0.107721	0.969285	0.110472	0.847376	0.155858	1.04493	0.179195	1.0031	0.28188	0.96311	0.12014	0.997567	0.133454	0.783874	0.125341	0.936418	0.160787	0.997603	0.0665295	-0.0729179	0.107721	-0.488454	0.110472	-1.25228	0.155858	0.213089	0.179195	-0.259793	0.28188	-0.181919	0.12014	0.147298	0.133454	-2.23314	0.125341	-0.81076	0.160787	0.216835	0.0665295	0	1	0	1	0
Row25	Chloramphenicol	01D02	South Med J. 1986 Sep 79(9):1129-34	Yes	0.971711	0.0518836	0.897744	0.0927139	0.816182	0.161353	0.928037	0.136588	1.3277	0.570844	0.978733	0.118884	0.928812	0.137962	0.882717	0.153802	0.905517	0.252528	1.02479	0.0495725	-0.420339	0.0518836	-0.930402	0.0927139	-1.44436	0.161353	-0.736591	0.136588	0.0791803	0.570844	-0.055267	0.118884	-0.437077	0.137962	-1.1581	0.153802	-1.12872	0.252528	0.601263	0.0495725	0	0	3	0	0
Row26	Diprophylline	01D04	J Clin Pharmacol. 1983 Oct 23(10):414-8	n/a	1.08387	0.119257	1.01246	0.205345	0.907572	0.204832	1.04895	0.275609	0.976915	0.199459	0.972765	0.0729417	0.958629	0.216971	0.869983	0.221196	0.903422	0.233162	1.00101	0.0847831	0.24252	0.119257	-0.221769	0.205345	-0.881606	0.204832	0.245761	0.275609	-0.287134	0.199459	-0.103648	0.0729417	-0.183658	0.216971	-1.2966	0.221196	-1.15027	0.233162	0.264947	0.0847831	0	0	2	0	0
Row27	Triamterene	01D05	Nephron. 1989 51(4):454-61	Yes	0.967764	0.128595	0.902601	0.0951923	0.855215	0.15241	0.98933	0.178068	1.02297	0.417374	0.906482	0.162809	0.897557	0.121302	0.813776	0.153133	0.867629	0.162295	1.02135	0.0572697	-0.443666	0.128595	-0.900396	0.0951923	-1.20401	0.15241	-0.238609	0.178068	-0.239036	0.417374	-0.64098	0.162809	-0.702726	0.121302	-1.90793	0.153133	-1.51856	0.162295	0.552603	0.0572697	0	1	0	0	0
Row28	Dapsone	01D06	Immunol Allergy Clin North Am. 2012 May 32(2):317-22	Yes	1.10805	0.314652	1.16717	0.398815	1.21423	0.856455	1.36054	0.728115	1.08192	0.439131	0.987876	0.208556	1.09664	0.398225	0.925511	0.166809	1.06995	0.172932	0.963886	0.163707	0.385408	0.314652	0.734004	0.398815	1.0067	0.856455	2.77734	0.728115	-0.177484	0.439131	0.0188499	0.208556	0.98933	0.398225	-0.692655	0.166809	0.563158	0.172932	-0.259909	0.163707	0	0	2	0	0
Row29	Troleandomycin	01D07	Drug Metab Dispos. 1998 Nov 26(11):1053-7	Yes	0.982576	0.137869	0.955626	0.130116	0.828347	0.156857	1.06935	0.205881	1.38948	0.741008	1.16925	0.13649	1.07664	0.105697	1.0012	0.229904	1.37753	0.19536	1.03765	0.045448	-0.356126	0.137869	-0.572836	0.130116	-1.36946	0.156857	0.411533	0.205881	0.143696	0.741008	1.48921	0.13649	0.819334	0.105697	0.130604	0.229904	3.72795	0.19536	0.783076	0.045448	0	0	2	0	0
Row30	Pyrimethamine	01D08	Lancet. 2009 Oct 31 374(9700):1533-42	Yes	0.987512	0.0832437	0.961462	0.222257	0.994659	0.211929	1.22613	0.486263	0.780184	0.261825	1.17582	0.253075	1.11824	0.23907	1.02838	0.149789	1.20438	0.187858	1.02953	0.124283	-0.326959	0.0832437	-0.536779	0.222257	-0.345346	0.211929	1.68532	0.486263	-0.492574	0.261825	1.54244	0.253075	1.17296	0.23907	0.426128	0.149789	1.94642	0.187858	0.668324	0.124283	0	0	3	0	0
Row31	Diflunisal	01D10	Drugs. 1980 Feb 19(2):84-106	Yes	1.80847	0.11021	1.56292	0.17742	1.80254	0.267124	1.6203	0.322642	4.51252	2.44899	0.89657	0.202738	0.865123	0.157464	0.944651	0.168896	1.01558	0.167831	0.86229	0.0637881	4.52472	0.11021	3.17877	0.17742	4.6294	0.267124	4.88777	0.322642	3.40499	2.44899	-0.721331	0.202738	-0.978396	0.157464	-0.48449	0.168896	0.00377321	0.167831	-1.69642	0.0637881	7	5	13	0	20
Row32	Niclosamide	01D11	Am J Trop Med Hyg. 1979 Mar 28(2):300-2	Yes	1.19284	0.256413	1.32432	0.234249	0.986929	0.200357	1.21868	0.197116	1.52742	0.667192	0.935243	0.149817	0.878538	0.143308	0.831613	0.185845	1.08219	0.244293	0.814672	0.0872947	0.88651	0.256413	1.70482	0.234249	-0.392945	0.200357	1.62477	0.197116	0.287741	0.667192	-0.407823	0.149817	-0.864379	0.143308	-1.71392	0.185845	0.689184	0.244293	-2.3697	0.0872947	5	1	1	0	0
Row33	Procaine hydrochloride	01E02	Drugs R D. 2004 5(2):108-9	Yes	1.08815	0.245139	1.07429	0.264459	1.02486	0.719138	1.29308	0.577586	0.827832	0.20472	1.05826	0.232394	1.05488	0.391209	0.936964	0.143869	1.2031	0.279836	1.00655	0.0809194	0.267784	0.245139	0.160223	0.264459	-0.159356	0.719138	2.22926	0.577586	-0.442816	0.20472	0.58939	0.232394	0.634444	0.391209	-0.56809	0.143869	1.9332	0.279836	0.343381	0.0809194	0	0	3	0	0
Row34	Moxisylyte hydrochoride	01E03	Fundam Clin Pharmacol. 1998 12(4):377-87	n/a	1.02563	0.101263	0.928917	0.0886098	0.841361	0.0975712	1.00401	0.063172	0.853339	0.238391	1.02597	0.114221	1.03345	0.140322	1.11038	0.140054	1.01398	0.312611	1.0143	0.0340111	-0.101662	0.101263	-0.737828	0.0886098	-1.28932	0.0975712	-0.119351	0.063172	-0.41618	0.238391	0.327656	0.114221	0.452249	0.140322	1.31802	0.140054	-0.012654	0.312611	0.452929	0.0340111	0	0	3	0	0
Row35	Betazole hydrochloride	01E04	Br Med J. May 15, 1965 1(5445): 1287-1288	Yes	1.05725	0.116985	1.04036	0.162224	0.893308	0.232196	1.09787	0.173131	1.27553	0.540189	0.972486	0.110543	0.968486	0.0880525	0.839853	0.160054	1.1425	0.163468	0.977775	0.108113	0.0851832	0.116985	-0.0493825	0.162224	-0.969442	0.232196	0.643204	0.173131	0.0247053	0.540189	-0.105905	0.110543	-0.0998742	0.0880525	-1.62431	0.160054	1.30972	0.163468	-0.0635293	0.108113	0	0	0	0	0
Row36	Naproxen	01E06	Drugs. 1990 Jul 40(1):91-137	Yes	1.54448	0.213713	1.49325	0.117105	1.71036	0.47593	1.7084	0.2274	2.88967	1.80525	0.946198	0.155903	0.955387	0.144851	0.931986	0.129132	0.990853	0.176257	0.893946	0.0637199	2.96461	0.213713	2.7484	0.117105	4.06181	0.47593	5.60357	0.2274	1.71029	1.80525	-0.319017	0.155903	-0.211212	0.144851	-0.622229	0.129132	-0.250665	0.176257	-1.24881	0.0637199	1	0	1	0	20
Row37	Naphazoline hydrochloride	01E07	Am J Rhinol. 1999 Sep-Oct 13(5):411-7	Yes	1.00965	0.0548848	1.00137	0.139539	1.01536	0.10728	0.994722	0.197773	1.16744	0.538882	1.00574	0.14794	0.99462	0.146502	0.962048	0.169331	1.05598	0.18521	0.999884	0.0414714	-0.196153	0.0548848	-0.290259	0.139539	-0.217883	0.10728	-0.194796	0.197773	-0.0881739	0.538882	0.163635	0.14794	0.122251	0.146502	-0.295269	0.169331	0.419501	0.18521	0.249089	0.0414714	0	0	0	0	0
Row38	Ticlopidine hydrochloride	01E08	Circulation. 1999 Oct 12 100(15):1667-72	Yes	1.00217	0.128739	1.0141	0.188265	1.01145	0.351778	1.03773	0.23614	1.12999	0.492314	1.12316	0.168436	1.05585	0.107849	1.01339	0.182681	1.10944	0.183336	0.972044	0.0595081	-0.240346	0.128739	-0.211596	0.188265	-0.241949	0.351778	0.154599	0.23614	-0.12728	0.492314	1.11551	0.168436	0.642672	0.107849	0.263115	0.182681	0.96954	0.183336	-0.144551	0.0595081	0	0	0	0	0
Row39	Dicyclomine hydrochloride	01E09	J Neurotrauma. 2008 Nov 25(11):1355-65	Yes	1.10812	0.293309	1.21648	0.322134	1.31648	0.902484	1.30543	0.773225	1.29656	0.407849	1.14328	0.497207	1.10089	0.394027	1.0279	0.259725	1.19473	0.19897	0.956198	0.123595	0.385839	0.293309	1.03863	0.322134	1.63633	0.902484	2.32959	0.773225	0.0466617	0.407849	1.27866	0.497207	1.02551	0.394027	0.421009	0.259725	1.84706	0.19897	-0.368616	0.123595	0	0	2	0	0
Row40	Lidocaine hydrochloride	01E11	Rev Bras Anestesiol. 2010 May-Jun 60(3):325-33	Yes	0.929294	0.0478163	0.939014	0.1115	1.0271	0.203297	1.071	0.200933	0.686161	0.287909	1.031	0.0890949	1.05299	0.0977773	0.931795	0.0964949	1.01357	0.224728	1.06723	0.0574175	-0.671012	0.0478163	-0.675458	0.1115	-0.145611	0.203297	0.424919	0.200933	-0.590759	0.287909	0.368456	0.0890949	0.618356	0.0977773	-0.624312	0.0964949	-0.0169294	0.224728	1.20134	0.0574175	0	0	0	0	0
Row41	Mupirocin	01F02	J Hosp Infect. 1994 Jun;27(2):81-98	Yes	0.952076	0.072548	1.01704	0.10352	0.970336	0.209652	1.06043	0.155162	0.879596	0.411451	1.00324	0.207075	1.02195	0.152572	0.969511	0.206721	1.00192	0.259863	1.04649	0.0547429	-0.536379	0.072548	-0.193461	0.10352	-0.495123	0.209652	0.339021	0.155162	-0.388761	0.411451	0.143402	0.207075	0.354496	0.152572	-0.214096	0.206721	-0.136772	0.259863	0.908116	0.0547429	0	0	1	0	0
Row42	Carbamazepine	01F03	CNS Drugs. 2007 21(1):47-71	Yes	0.973057	0.093218	0.93776	0.134423	0.955798	0.223855	0.997729	0.117497	0.842328	0.187744	1.01806	0.138826	0.961808	0.146775	0.996556	0.210799	0.811564	0.106068	1.06125	0.0834904	-0.412386	0.093218	-0.683204	0.134423	-0.584642	0.223855	-0.170367	0.117497	-0.427678	0.187744	0.26353	0.138826	-0.156632	0.146775	0.0800469	0.210799	-2.09543	0.106068	1.1167	0.0834904	0	0	1	0	0
Row43	Triflupromazine hydrochloride	01F04	Am J Psychiatry. 1966 Mar 122(9):1061-2	Yes	0.964114	0.0834859	0.944114	0.0855225	1.06582	0.17503	0.996155	0.145322	0.862659	0.367777	1.02853	0.122837	1.03795	0.114859	1.00489	0.225304	0.843996	0.171105	1.06235	0.0853491	-0.465235	0.0834859	-0.643948	0.0855225	0.0928386	0.17503	-0.183158	0.145322	-0.406447	0.367777	0.348398	0.122837	0.490484	0.114859	0.170709	0.225304	-1.76172	0.171105	1.13232	0.0853491	0	0	0	0	0
Row44	Mefenamic acid	01F05	Expert Rev Clin Pharmacol. 2013 May 6(3):289-305	Yes	1.66852	0.14205	1.58455	0.106509	1.69152	0.300862	1.43723	0.127352	5.08029	1.45025	0.662828	0.0705559	0.572132	0.0937384	0.862543	0.127258	1.05577	0.244841	0.797202	0.0946145	3.69766	0.14205	3.31238	0.106509	3.94576	0.300862	3.40046	0.127352	3.99789	1.45025	-2.61619	0.0705559	-3.46864	0.0937384	-1.37751	0.127258	0.417302	0.244841	-2.61671	0.0946145	1	19	19	0	20
Row45	Acetohexamide	01F06	South Med J. 1977 Oct 70(10):1240-1	Yes	0.983203	0.0972983	0.970152	0.123721	0.895351	0.12858	1.01908	0.10836	0.838771	0.253567	1.03439	0.150149	1.06738	0.116687	0.939795	0.169957	0.956697	0.177254	1.04827	0.0788024	-0.35242	0.0972983	-0.483099	0.123721	-0.956861	0.12858	0.00310038	0.10836	-0.431393	0.253567	0.395949	0.150149	0.74063	0.116687	-0.537306	0.169957	-0.602099	0.177254	0.93317	0.0788024	0	0	0	0	0
Row46	Sulpiride	01F07	Clin Neuropharmacol. 1990 13 Suppl 1:S76-83	n/a	1.00529	0.108024	0.959946	0.124187	1.04276	0.221957	0.897748	0.136026	1.07607	0.276204	1.00342	0.186332	1.03535	0.106602	0.93137	0.260515	0.950255	0.139136	1.05805	0.072774	-0.221867	0.108024	-0.546145	0.124187	-0.0491628	0.221957	-0.982675	0.136026	-0.183588	0.276204	0.144824	0.186332	0.468396	0.106602	-0.628937	0.260515	-0.668391	0.139136	1.07149	0.072774	0	0	1	0	0
Row47	Benoxinate hydrochloride	01F08	Optom Vis Sci. 1997 Dec 74(12):1025-9	Yes	0.974071	0.0978529	0.964472	0.127017	1.00002	0.141305	0.889385	0.0924056	0.797746	0.377144	1.07911	0.0687855	1.05299	0.103991	1.02072	0.125376	0.943042	0.218403	1.01675	0.0551527	-0.406391	0.0978529	-0.518186	0.127017	-0.31232	0.141305	-1.05063	0.0924056	-0.474234	0.377144	0.758441	0.0687855	0.618335	0.103991	0.342856	0.125376	-0.742605	0.218403	0.487498	0.0551527	0	0	1	0	0
Row48	Oxethazaine	01F09	Optom Vis Sci. 2011 May 88(5):640-4	n/a	0.981906	0.0696024	0.898665	0.0637148	0.958827	0.0859793	0.986467	0.0977244	0.855065	0.179089	1.10746	0.0699179	1.08334	0.0953459	0.959138	0.142298	0.941653	0.2042	1.07687	0.048405	-0.360089	0.0696024	-0.924711	0.0637148	-0.565993	0.0859793	-0.261865	0.0977244	-0.414378	0.179089	0.988305	0.0699179	0.876347	0.0953459	-0.326926	0.142298	-0.756896	0.2042	1.33765	0.048405	0	0	0	1	0
Row49	Pheniramine maleate	01F10	Clin Ther. 2005 May 27(5):568-77	Yes	0.923382	0.0955145	0.917826	0.0556321	0.964979	0.229956	0.902622	0.11323	0.928218	0.192385	1.11665	0.0886622	1.02662	0.128067	1.04104	0.224549	1.13601	0.180905	1.04771	0.0844207	-0.705953	0.0955145	-0.806348	0.0556321	-0.528108	0.229956	-0.943081	0.11323	-0.337986	0.192385	1.06277	0.0886622	0.394258	0.128067	0.563833	0.224549	1.2429	0.180905	0.925249	0.0844207	0	0	0	0	0
Row50	Tolazoline hydrochloride	01F11	AJR Am J Roentgenol. 1984 Apr 142(4):817-20	Yes	0.940146	0.0834196	0.95873	0.135782	0.950492	0.104807	0.94152	0.129223	0.955337	0.394922	1.06243	0.125219	0.988085	0.149471	0.959192	0.12106	0.961388	0.161836	1.05927	0.0353346	-0.606881	0.0834196	-0.55366	0.135782	-0.617312	0.104807	-0.627049	0.129223	-0.309667	0.394922	0.62325	0.125219	0.0667044	0.149471	-0.326335	0.12106	-0.553841	0.161836	1.08877	0.0353346	0	0	0	0	0
Row51	Homatropine hydrobromide (R,S)	01G03	Acad Emerg Med. 1996 Sep 3(9):868-71	Yes	0.965579	0.144883	0.963054	0.145248	0.952148	0.13534	1.04731	0.054636	0.956808	0.293191	1.07376	0.195045	1.05298	0.175695	0.991927	0.242001	0.926075	0.136489	1.06675	0.085733	-0.456574	0.144883	-0.526945	0.145248	-0.607117	0.13534	0.232438	0.054636	-0.308131	0.293191	0.715048	0.195045	0.618255	0.175695	0.0297065	0.242001	-0.917181	0.136489	1.19446	0.085733	0	0	0	0	0
Row52	Nifedipine	01G04	Expert Rev Cardiovasc Ther. 2005 Jan 3(1):43-50	Yes	1.26503	0.312628	1.39181	0.203404	1.77677	0.653983	1.46353	0.687803	1.10137	0.53477	1.10023	0.572302	0.991139	0.573856	0.884703	0.197584	1.05128	0.141268	0.865379	0.159962	1.31313	0.312628	2.12172	0.203404	4.47069	0.653983	3.61412	0.687803	-0.157166	0.53477	0.929683	0.572302	0.0926638	0.573856	-1.1365	0.197584	0.371118	0.141268	-1.65274	0.159962	0	7	6	0	20
Row53	Chlorpromazine hydrochloride	01G05	Can J Psychiatry. 2003 Dec 48(11):749-55	Yes	0.990761	0.0741472	0.956827	0.20474	0.920533	0.213221	1.01863	0.154004	0.830401	0.371138	1.07917	0.175509	0.935475	0.106982	0.919654	0.181348	0.976609	0.106607	0.996702	0.0630253	-0.307756	0.0741472	-0.565418	0.20474	-0.801794	0.213221	-0.000534102	0.154004	-0.440133	0.371138	0.758925	0.175509	-0.380449	0.106982	-0.75636	0.181348	-0.397225	0.106607	0.204094	0.0630253	0	1	4	0	0
Row54	Diphenhydramine hydrochloride	01G06	Pharm World Sci. 2007 Dec 29(6):577-83	Yes	0.93073	0.112856	0.953668	0.116105	0.847078	0.163981	0.958998	0.167765	0.907418	0.28109	1.03106	0.125948	1.02808	0.131567	0.97155	0.270707	1.04827	0.259462	1.01236	0.0884101	-0.662526	0.112856	-0.584932	0.116105	-1.25412	0.163981	-0.485041	0.167765	-0.359707	0.28109	0.368896	0.125948	0.406639	0.131567	-0.191929	0.270707	0.340081	0.259462	0.425504	0.0884101	0	0	3	0	0
Row55	Minaprine dihydrochloride	01G07	Br J Psychiatry. 1992 Jul 161:113-5	n/a	0.989409	0.0994414	1.00327	0.137572	0.919014	0.204863	0.949106	0.16283	1.12968	0.949467	1.05512	0.128419	1.01268	0.109135	1.11226	0.305734	0.954093	0.188958	0.990064	0.0874979	-0.315743	0.0994414	-0.278482	0.137572	-0.811147	0.204863	-0.56541	0.16283	-0.127604	0.949467	0.563984	0.128419	0.275765	0.109135	1.33844	0.305734	-0.628896	0.188958	0.110243	0.0874979	2	0	1	0	0
Row56	Miconazole	01G08	Expert Opin Pharmacother. 2012 Jun 13(8):1187-94	Yes	1.47228	0.359397	1.48946	0.195535	1.63941	0.713354	1.44334	0.414954	3.415	1.63638	0.816092	0.231057	0.91318	0.141744	0.749886	0.133902	0.981834	0.154947	0.897363	0.079159	2.53792	0.359397	2.72497	0.195535	3.62485	0.713354	3.45003	0.414954	2.25888	1.63638	-1.37374	0.231057	-0.569945	0.141744	-2.60282	0.133902	-0.343463	0.154947	-1.2005	0.079159	0	15	4	0	0
Row57	Isoxsuprine hydrochloride	01G09	Blood. 1986 May 67(5):1474-81	n/a	0.947719	0.123572	0.907436	0.0966218	0.835895	0.0940013	0.994399	0.129109	1.06756	0.261306	1.06146	0.203474	1.09557	0.190057	0.994173	0.149412	1.07269	0.178152	1.07317	0.0715144	-0.562124	0.123572	-0.870527	0.0966218	-1.32298	0.0940013	-0.197423	0.129109	-0.19248	0.261306	0.615372	0.203474	0.980293	0.190057	0.0541356	0.149412	0.591369	0.178152	1.28533	0.0715144	0	0	0	1	0
Row58	Acebutolol hydrochloride	01G10	Pharmacotherapy. 1986 Mar-Apr 6(2):45-63	Yes	0.964272	0.108769	0.954988	0.0656662	1.00624	0.1465	0.86634	0.142999	1.42851	0.555556	1.10977	0.159523	1.00337	0.106529	0.929185	0.0945177	1.22568	0.185571	1.0363	0.0619495	-0.464301	0.108769	-0.576776	0.0656662	-0.274057	0.1465	-1.23785	0.142999	0.184457	0.555556	1.00698	0.159523	0.196627	0.106529	-0.652696	0.0945177	2.16558	0.185571	0.764049	0.0619495	0	0	0	0	0
Row59	Tolnaftate	01G11	Can Med Assoc J. 1965 Nov 6 93(19):1004-5	n/a	1.0072	0.0857177	1.09914	0.138269	1.11474	0.135889	0.925249	0.168111	2.27689	1.32151	0.973584	0.140075	0.931089	0.101763	1.01451	0.0784713	1.44483	0.181457	0.995307	0.0566859	-0.210595	0.0857177	0.313735	0.138269	0.394089	0.135889	-0.759244	0.168111	1.07039	1.32151	-0.0970075	0.140075	-0.417724	0.101763	0.275291	0.0784713	4.42051	0.181457	0.184369	0.0566859	0	0	0	0	0
Row60	Imipramine hydrochloride	01H03	Br J Psychiatry. 1975 Dec 127:599-603	Yes	1.02557	0.0912499	0.967269	0.06589	1.06542	0.231813	0.786577	0.130025	0.945759	0.390595	1.12058	0.178533	0.92827	0.118568	0.940369	0.10046	1.10033	0.246302	0.992195	0.0419023	-0.10203	0.0912499	-0.500908	0.06589	0.0903572	0.231813	-1.88591	0.130025	-0.319669	0.390595	1.09466	0.178533	-0.441683	0.118568	-0.531056	0.10046	0.875815	0.246302	0.140369	0.0419023	0	0	0	0	0
Row61	Sulindac	01H04	Curr Opin Investig Drugs. 2001 May 2(5):677-83	Yes	1.03782	0.130526	1.03692	0.106096	1.19315	0.364946	0.981819	0.235719	0.734618	0.151617	0.882681	0.191946	0.87205	0.0858221	1.01524	0.0996896	1.29354	0.227172	0.902291	0.0399517	-0.0296602	0.130526	-0.0706083	0.106096	0.876904	0.364946	-0.299627	0.235719	-0.540156	0.151617	-0.833923	0.191946	-0.919521	0.0858221	0.28331	0.0996896	2.86376	0.227172	-1.13082	0.0399517	0	0	0	0	20
Row62	Amitryptiline hydrochloride	01H05	Br J Psychiatry. 2001 Feb 178:129-44	Yes	1.073	0.0749055	0.971226	0.118949	0.98889	0.154554	0.871674	0.17721	1.29665	0.619877	1.07016	0.119223	0.876395	0.129168	0.877785	0.131398	1.17177	0.269355	0.99804	0.0654275	0.178279	0.0749055	-0.476464	0.118949	-0.380867	0.154554	-1.19452	0.17721	0.0467543	0.619877	0.685875	0.119223	-0.882588	0.129168	-1.21174	0.131398	1.61082	0.269355	0.223011	0.0654275	0	0	0	0	0
Row63	Dibucaine	01H07	Blood. 1986 Aug 68(2):463-71	Yes	1.00089	0.0988111	1.01355	0.117074	1.17495	0.278448	0.838545	0.202315	1.35002	0.370668	0.964197	0.0948344	1.02702	0.13636	0.89687	0.166188	0.983025	0.153396	1.00629	0.0479818	-0.247899	0.0988111	-0.214989	0.117074	0.764849	0.278448	-1.46368	0.202315	0.102489	0.370668	-0.173105	0.0948344	0.39759	0.13636	-1.00417	0.166188	-0.331209	0.153396	0.339606	0.0479818	0	0	0	0	0
Row64	Prednisone	01H08	Clin Exp Rheumatol. 2011 Sep-Oct 29(5 Suppl 68):S42-5	Yes	1.0327	0.087413	1.12422	0.148277	1.14531	0.146985	0.986728	0.0837734	1.19196	0.48349	0.951219	0.143297	0.993281	0.105473	1.02858	0.14569	0.993029	0.337512	0.984237	0.0593514	-0.0598822	0.087413	0.468655	0.148277	0.582339	0.146985	-0.25975	0.0837734	-0.0625737	0.48349	-0.278309	0.143297	0.110867	0.105473	0.428329	0.14569	-0.228266	0.337512	0.0278387	0.0593514	1	0	0	0	0
Row65	Thioridazine hydrochloride	01H09	Ann Clin Psychiatry. 2000 Sep 12(3):147-51	Yes	0.996168	0.09932	1.00266	0.126727	1.05179	0.196646	0.893458	0.183673	1.11814	0.327235	1.06398	0.114359	0.997421	0.197821	1.02202	0.214674	0.972042	0.126396	1.01088	0.0437909	-0.275802	0.09932	-0.282271	0.126727	0.00645465	0.196646	-1.01753	0.183673	-0.139658	0.327235	0.635827	0.114359	0.146054	0.197821	0.357012	0.214674	-0.444212	0.126396	0.404598	0.0437909	0	0	0	0	0
Row66	Diphemanil methylsulfate	01H10	J Pharmacol Exp Ther. 1981 Jan 216(1):1-5	Yes	1.00015	0.074086	1.04712	0.0973575	1.03737	0.217809	0.897358	0.0756529	1.34863	0.528219	1.02034	0.165739	0.963047	0.179921	1.03748	0.222996	1.05671	0.253045	1.00688	0.0505674	-0.252241	0.074086	-0.00764987	0.0973575	-0.0823615	0.217809	-0.98585	0.0756529	0.101037	0.528219	0.282008	0.165739	-0.146102	0.179921	0.525174	0.222996	0.426961	0.253045	0.348061	0.0505674	2	0	1	0	0
Row67	Metronidazole	02A02	Clin Infect Dis. 2010 Jan 1 50 Suppl 1:S16-23	Yes	0.926611	0.15518	0.840601	0.0884737	0.925395	0.177178	1.08434	0.173115	1.09974	0.314052	0.987924	0.149711	0.869046	0.0768886	0.99679	0.126553	1.04432	0.166834	1.01058	0.0510505	-0.686873	0.15518	-1.28341	0.0884737	-0.771855	0.177178	0.533295	0.173115	-0.158873	0.314052	0.0192442	0.149711	-0.945053	0.0768886	0.0825908	0.126553	0.299448	0.166834	0.400337	0.0510505	2	0	3	0	0
Row68	Fulvestrant	02A03	Cancer Treat Rev. 2013 Nov 39(7):753-8	Yes	0.920422	0.0568866	0.82849	0.115554	0.917217	0.244526	1.03811	0.182108	1.22387	0.453002	0.989301	0.125871	0.937576	0.0853328	1.00917	0.18028	1.09998	0.163392	1.06907	0.0568458	-0.723448	0.0568866	-1.35822	0.115554	-0.822214	0.244526	0.157677	0.182108	-0.0292488	0.453002	0.0304073	0.125871	-0.362592	0.0853328	0.217257	0.18028	0.872215	0.163392	1.22729	0.0568458	0	0	0	0	0
Row69	Moroxidine hydrochloride	02A05	Acta Derm Venereol Suppl (Stockh). 1994 183:1-9	n/a	0.930863	0.0993523	0.876137	0.0612036	0.917562	0.172082	1.13636	0.154973	1.25604	0.437459	1.10159	0.147081	1.03205	0.165761	0.963476	0.21488	1.03858	0.0870772	1.05025	0.0570433	-0.661742	0.0993523	-1.06388	0.0612036	-0.820091	0.172082	0.956	0.154973	0.00435304	0.437459	0.940673	0.147081	0.440357	0.165761	-0.279736	0.21488	0.24043	0.0870772	0.961166	0.0570433	1	0	3	0	0
Row70	Baclofen (R,S)	02A06	Clin Neuropharmacol. 1992 Aug 15(4):276-88	Yes	0.868616	0.103636	0.788997	0.0930211	0.95694	0.121853	1.02762	0.163497	0.756628	0.299427	0.935053	0.126247	0.930884	0.1439	1.11349	0.183339	0.981439	0.259102	1.01924	0.0546221	-1.02961	0.103636	-1.60219	0.0930211	-0.57761	0.121853	0.0724781	0.163497	-0.517172	0.299427	-0.409362	0.126247	-0.419471	0.1439	1.35184	0.183339	-0.347524	0.259102	0.522806	0.0546221	0	0	1	0	0
Row71	Acyclovir	02A07	Antiviral Res. 1984 Jun 4(3):99-117	Yes	0.903959	0.112036	0.87302	0.131893	0.931176	0.2218	1.16078	0.268476	1.05169	0.48995	1.08913	0.166438	1.03077	0.136215	1.01072	0.146449	1.00417	0.206099	1.02345	0.0699216	-0.820739	0.112036	-1.08314	0.131893	-0.736259	0.2218	1.15435	0.268476	-0.209051	0.48995	0.83971	0.166438	0.429481	0.136215	0.234047	0.146449	-0.113644	0.206099	0.582341	0.0699216	0	0	2	0	0
Row72	Diazoxide	02A08	Am J Physiol Endocrinol Metab. 2005 Jan 288(1):E80-5	Yes	0.966256	0.0925247	0.917471	0.102564	1.00778	0.194057	0.939284	0.167761	0.743388	0.261949	1.00963	0.104882	1.05121	0.0820495	1.05037	0.206695	1.24521	0.240868	1.00598	0.0631994	-0.452574	0.0925247	-0.808541	0.102564	-0.264579	0.194057	-0.645214	0.167761	-0.530998	0.261949	0.19524	0.104882	0.603267	0.0820495	0.665355	0.206695	2.36646	0.240868	0.335219	0.0631994	0	0	0	0	0
Row73	Amidopyrine	02A09	Carcinogenesis. 1985 Apr 6(4):545-8	n/a	1.03735	0.0995315	0.99123	0.132324	0.953172	0.147708	0.959149	0.146124	0.645095	0.168171	1.00697	0.094612	0.993939	0.123054	1.11331	0.355981	0.999751	0.199062	0.971822	0.0592575	-0.0324305	0.0995315	-0.352891	0.132324	-0.60081	0.147708	-0.483818	0.146124	-0.633642	0.168171	0.17365	0.094612	0.116457	0.123054	1.34987	0.355981	-0.159109	0.199062	-0.147695	0.0592575	1	0	1	0	0
Row74	Busulfan	02A10	Ann Pharmacother. 1994 Sep 28(9):1055-62	Yes	0.966832	0.0954213	0.91894	0.0934083	0.979921	0.115326	0.90279	0.10343	0.771461	0.212887	0.974788	0.150625	0.974272	0.110327	0.952812	0.172849	0.954865	0.181505	1.01336	0.0892997	-0.44917	0.0954213	-0.799463	0.0934083	-0.436099	0.115326	-0.941714	0.10343	-0.501683	0.212887	-0.0872492	0.150625	-0.0506945	0.110327	-0.395726	0.172849	-0.620956	0.181505	0.439642	0.0892997	0	1	1	0	0
Row75	Pindolol	02A11	Br J Clin Pharmacol. 1982 13(Suppl 2):149S-158S	Yes	1.00147	0.0938744	0.966475	0.162502	0.958902	0.13516	0.856133	0.0980202	0.674474	0.194736	0.885939	0.12264	0.915114	0.154698	1.09531	0.278083	0.869828	0.331518	0.976399	0.0921729	-0.244477	0.0938744	-0.505813	0.162502	-0.565527	0.13516	-1.32079	0.0980202	-0.602963	0.194736	-0.807516	0.12264	-0.553508	0.154698	1.1541	0.278083	-1.49593	0.331518	-0.0829813	0.0921729	0	0	2	0	0
Row76	Zimelidine dihydrochloride monohydrate	02B03	Drugs. 1982 Sep 24(3):169-206	n/a	1.01006	0.0474877	0.932082	0.140538	0.891571	0.145365	1.08331	0.2179	0.758423	0.251351	0.981731	0.0876688	0.973802	0.0809789	0.904561	0.174932	0.811669	0.128869	1.00905	0.0477978	-0.193729	0.0474877	-0.718277	0.140538	-0.980138	0.145365	0.524959	0.2179	-0.515298	0.251351	-0.0309604	0.0876688	-0.0546909	0.0809789	-0.920518	0.174932	-2.09435	0.128869	0.37873	0.0477978	1	1	2	0	0
Row77	Azathioprine	02B05	World J Gastroenterol. 2008 Sep 28 14(36):5519-22	Yes	1.00478	0.121179	0.983019	0.103608	1.00313	0.139439	0.964494	0.167935	1.19881	0.261308	1.04991	0.114101	0.990415	0.0843923	0.860989	0.109413	1.34408	0.280044	1.00376	0.0268776	-0.224907	0.121179	-0.40361	0.103608	-0.293202	0.139439	-0.440388	0.167935	-0.0554197	0.261308	0.521779	0.114101	0.0865097	0.0843923	-1.39442	0.109413	3.38379	0.280044	0.303849	0.0268776	1	0	1	0	0
Row78	Lynestrenol	02B06	Can Med Assoc J. 1966 Nov 12 95(20):1024-30	n/a	1.05366	0.129619	0.982082	0.0777921	1.00134	0.274464	0.831725	0.164824	0.800766	0.383705	1.03198	0.118131	0.955044	0.139561	0.798265	0.154567	1.04811	0.208595	1.01423	0.0812629	0.0639748	0.129619	-0.409403	0.0777921	-0.304179	0.274464	-1.51909	0.164824	-0.47108	0.383705	0.376383	0.118131	-0.214123	0.139561	-2.07663	0.154567	0.33844	0.208595	0.451997	0.0812629	3	16	1	0	0
Row79	Disulfiram	02B08	Alcohol Clin Exp Res. 2011 Oct 35(10):1749-58	Yes	1.73155	0.122904	1.67074	0.194787	1.3881	0.216996	1.29164	0.21763	3.3955	1.9338	0.422155	0.0850226	0.493114	0.144158	0.769201	0.100305	1.01835	0.225673	0.744599	0.0421207	4.07013	0.122904	3.84481	0.194787	2.07737	0.216996	2.21752	0.21763	2.23852	1.9338	-4.56724	0.0850226	-4.14024	0.144158	-2.39274	0.100305	0.0322363	0.225673	-3.36049	0.0421207	8	0	0	0	20
Row80	Mianserine hydrochloride	02B10	Drugs. 1978 Oct 16(4):273-301	n/a	0.983956	0.10005	0.97319	0.0963868	1.0348	0.187486	1.03297	0.213385	1.29672	0.587665	1.00778	0.157673	0.957538	0.0938705	0.735731	0.0850027	1.12256	0.200454	1.01416	0.0602633	-0.347969	0.10005	-0.464329	0.0963868	-0.0981854	0.187486	0.115927	0.213385	0.0468293	0.587665	0.180188	0.157673	-0.192927	0.0938705	-2.75677	0.0850027	1.1045	0.200454	0.450891	0.0602633	0	0	1	0	0
Row81	R(-) Apomorphine hydrochloride hemihydrate	02C02	Molecules. 2012 May 7 17(5):5289-309	Yes	0.963095	0.110365	0.903635	0.0684456	0.849944	0.291835	0.980586	0.355363	0.765104	0.249939	0.941905	0.169168	0.966925	0.112425	0.823766	0.175488	1.15887	0.215837	1.01241	0.0334169	-0.471259	0.110365	-0.894011	0.0684456	-1.23647	0.291835	-0.309645	0.355363	-0.508321	0.249939	-0.353819	0.169168	-0.113141	0.112425	-1.79927	0.175488	1.47813	0.215837	0.426193	0.0334169	0	0	0	0	0
Row82	Amoxapine	02C03	Drugs. 1982 Jul 24(1):1-23	Yes	1.04368	0.116865	0.98871	0.0566471	0.951387	0.194119	0.900959	0.150998	1.039	0.331036	0.968893	0.132707	0.970878	0.121438	1.07425	0.233488	0.990699	0.16151	0.985354	0.0567544	0.00496122	0.116865	-0.368458	0.0566471	-0.611802	0.194119	-0.956591	0.150998	-0.222297	0.331036	-0.135032	0.132707	-0.0795496	0.121438	0.925061	0.233488	-0.252246	0.16151	0.0436325	0.0567544	0	0	0	0	0
Row83	Cyproheptadine hydrochloride	02C04	Arch Gen Psychiatry. 1986 Feb 43(2):177-81	Yes	1.14143	0.172771	1.25618	0.240738	0.963861	0.299827	0.949547	0.226622	1.28041	0.310652	0.98239	0.234217	0.896991	0.166372	0.930263	0.131717	1.0767	0.159883	0.821057	0.0903382	0.582682	0.172771	1.28388	0.240738	-0.53499	0.299827	-0.56183	0.226622	0.0297943	0.310652	-0.0256223	0.234217	-0.707539	0.166372	-0.640973	0.131717	0.632643	0.159883	-2.27943	0.0903382	1	19	19	0	0
Row84	Famotidine	02C05	Clin Drug Investig. 2013 Sep 33(9):689-97	Yes	0.982634	0.0865915	0.977491	0.0802025	0.927117	0.164122	0.910691	0.143981	1.11329	0.484191	1.00657	0.0894742	0.952652	0.0941453	1.05256	0.195154	0.918741	0.164606	1.01387	0.0436647	-0.355786	0.0865915	-0.437761	0.0802025	-0.761254	0.164122	-0.87752	0.143981	-0.144726	0.484191	0.17042	0.0894742	-0.234456	0.0941453	0.68913	0.195154	-0.99265	0.164606	0.446859	0.0436647	0	0	0	0	0
Row85	Danazol	02C06	Am J Med. 1989 Sep 87(3N):49N-55N	Yes	1.01257	0.183709	1.18883	0.34772	1.38449	0.295506	1.22337	0.254638	3.69719	1.51807	0.587027	0.165922	0.597443	0.15417	0.743539	0.190926	0.812727	0.21413	1.01423	0.0994482	-0.178853	0.183709	0.867806	0.34772	2.05517	0.295506	1.66288	0.254638	2.55357	1.51807	-3.23068	0.165922	-3.25351	0.15417	-2.67184	0.190926	-2.08346	0.21413	0.451936	0.0994482	0	19	20	0	0
Row86	Nicorandil	02C07	Expert Opin Pharmacother. 2001 May 2(5):845-56	n/a	0.928863	0.0869395	0.917593	0.122057	1.07219	0.142033	0.979322	0.174093	1.0522	0.443155	1.04758	0.0634906	0.929973	0.119973	0.954346	0.180898	0.894844	0.257637	1.01222	0.0610227	-0.673561	0.0869395	-0.807788	0.122057	0.13207	0.142033	-0.319922	0.174093	-0.208516	0.443155	0.502821	0.0634906	-0.427212	0.119973	-0.379043	0.180898	-1.23853	0.257637	0.423487	0.0610227	1	1	0	0	0
Row87	Pioglitazone	02C08	Expert Opin Pharmacother. 2011 Jul 12(10):1571-84	Yes	1.01493	0.193641	1.04036	0.125682	0.874724	0.177859	1.03954	0.10707	1.48344	0.831515	1.02514	0.162829	1.03402	0.117023	0.895098	0.232381	1.01425	0.329216	0.930006	0.0727577	-0.164894	0.193641	-0.0494086	0.125682	-1.08388	0.177859	0.169335	0.10707	0.241815	0.831515	0.320952	0.162829	0.457102	0.117023	-1.02344	0.232381	-0.00995258	0.329216	-0.738947	0.0727577	1	0	4	0	0
Row88	Nomifensine maleate	02C09	Br J Clin Pharmacol. 1977 4Suppl 2:237S-241S	n/a	1.05826	0.147757	0.966952	0.1023	0.900068	0.210049	0.956101	0.200938	0.973153	0.337573	1.07562	0.170389	1.00406	0.107659	0.910671	0.135138	1.0514	0.252489	0.968408	0.0714607	0.0911783	0.147757	-0.502867	0.1023	-0.927816	0.210049	-0.508578	0.200938	-0.291062	0.337573	0.730125	0.170389	0.202466	0.107659	-0.854067	0.135138	0.372309	0.252489	-0.195961	0.0714607	1	1	0	0	0
Row89	Oxandrolone	02C11	Pharmacotherapy. 2009 Feb 29(2):213-26	Yes	1.03246	0.0616081	0.981327	0.0885971	1.11413	0.226788	0.944181	0.155254	0.831616	0.350872	1.13286	0.154876	1.06169	0.127684	0.788204	0.12073	0.925221	0.162923	0.9762	0.0369077	-0.0613277	0.0616081	-0.414065	0.0885971	0.390355	0.226788	-0.605429	0.155254	-0.438865	0.350872	1.19422	0.154876	0.6923	0.127684	-2.18606	0.12073	-0.925977	0.162923	-0.0857878	0.0369077	0	0	0	0	0
Row90	Naloxone hydrochloride	02D02	Expert Opin Drug Saf. 2007 Mar 6(2):125-32	Yes	1.05787	0.255951	1.03365	0.221733	1.10789	0.342878	1.05499	0.270572	0.980621	0.331461	1.05197	0.174331	0.973705	0.164934	0.839163	0.120728	1.14737	0.186061	0.971096	0.0824357	0.0888538	0.255951	-0.0908252	0.221733	0.351893	0.342878	0.294834	0.270572	-0.283264	0.331461	0.538451	0.174331	-0.0555199	0.164934	-1.63181	0.120728	1.35977	0.186061	-0.157958	0.0824357	1	1	1	0	0
Row91	Metolazone	02D03	Congest Heart Fail. 2003 Mar-Apr 9(2):100-5	Yes	1.0453	0.0771162	1.02234	0.0779864	0.951219	0.0690485	0.819888	0.0715663	0.8598	0.340477	1.04875	0.121735	0.960947	0.0767791	0.829786	0.215519	1.0613	0.408059	0.986721	0.0565379	0.0145677	0.0771162	-0.160725	0.0779864	-0.612837	0.0690485	-1.61526	0.0715663	-0.409433	0.340477	0.512316	0.121735	-0.16395	0.0767791	-1.73379	0.215519	0.474192	0.408059	0.0629625	0.0565379	0	0	0	0	0
Row92	Ciprofloxacin hydrochloride monohydrate	02D04	Pulm Pharmacol Ther. 2010 Oct 23(5):373-5	Yes	1.00376	0.096548	0.971556	0.0945247	0.914697	0.161694	0.864707	0.200364	0.91391	0.357846	0.939952	0.117199	0.940297	0.0815873	0.811227	0.179593	0.895828	0.157534	0.988395	0.0312474	-0.230956	0.096548	-0.474426	0.0945247	-0.837731	0.161694	-1.25112	0.200364	-0.352928	0.357846	-0.369652	0.117199	-0.339464	0.0815873	-1.93565	0.179593	-1.22841	0.157534	0.0866442	0.0312474	0	1	0	0	0
Row93	Ampicillin trihydrate	02D05	Expert Opin Drug Metab Toxicol. 2009 Sep 5(9):1099-112	Yes	1.04823	0.143979	1.01313	0.141069	1.06526	0.210787	0.970662	0.169294	0.924042	0.409646	1.01612	0.104716	1.03887	0.0980923	0.882463	0.269263	1.07118	0.131373	0.959351	0.0689186	0.0318701	0.143979	-0.217574	0.141069	0.0893842	0.210787	-0.390276	0.169294	-0.342347	0.409646	0.247784	0.104716	0.498373	0.0980923	-1.16086	0.269263	0.575899	0.131373	-0.32402	0.0689186	1	0	0	0	0
Row94	Haloperidol	02D06	J Clin Psychiatry. 2006 Jun 67(6):897-903	Yes	1.00659	0.0791798	0.9413	0.0775235	0.959523	0.135779	0.961992	0.1654	1.18648	0.530154	0.978359	0.129312	0.857062	0.0731517	1.11348	0.205715	1.33314	0.175005	0.982835	0.0356855	-0.214183	0.0791798	-0.661336	0.0775235	-0.561707	0.135779	-0.460721	0.1654	-0.0682889	0.530154	-0.0582964	0.129312	-1.04691	0.0731517	1.3518	0.205715	3.2713	0.175005	0.00802604	0.0356855	0	1	1	0	0
Row95	Naltrexone hydrochloride dihydrate	02D07	Curr Psychiatry Rep. 2010 Oct 12(5):448-53	Yes	0.987856	0.0557207	1.06963	0.156185	1.03333	0.142277	1.08407	0.242108	0.749473	0.21671	1.13009	0.105515	1.11847	0.108876	0.838194	0.233135	1.03346	0.151976	0.969571	0.0322595	-0.324923	0.0557207	0.131449	0.156185	-0.107236	0.142277	0.53109	0.242108	-0.524644	0.21671	1.17175	0.105515	1.17487	0.108876	-1.64234	0.233135	0.187759	0.151976	-0.179527	0.0322595	1	0	0	1	0
Row96	Chlorpheniramine maleate	02D08	Med Hypotheses. 2006 66(4):689-90. Epub 2006 Jan 18	Yes	0.970899	0.0868735	0.967023	0.0857582	1.07831	0.209743	0.874649	0.111259	1.55988	0.766178	1.07119	0.108791	1.0116	0.0748839	1.06534	0.17035	1.13405	0.157504	1.01272	0.0613504	-0.425139	0.0868735	-0.502431	0.0857582	0.169761	0.209743	-1.17035	0.111259	0.321634	0.766178	0.694276	0.108791	0.266605	0.0748839	0.828156	0.17035	1.22271	0.157504	0.430619	0.0613504	0	0	3	0	0
Row97	Nalbuphine hydrochloride	02D09	Drugs. 1983 Sep 26(3):191-211	Yes	1.04355	0.0954648	1.03557	0.141842	1.12305	0.142304	0.956763	0.117689	0.8742	0.265713	0.977511	0.0953079	1.02348	0.106848	0.985185	0.185693	0.875602	0.191251	0.980112	0.0676656	0.00423412	0.0954648	-0.0789732	0.141842	0.445274	0.142304	-0.5032	0.117689	-0.394395	0.265713	-0.0651723	0.0953079	0.367555	0.106848	-0.0436285	0.185693	-1.43652	0.191251	-0.0304818	0.0676656	0	0	3	0	0
Row98	Picotamide monohydrate	02D10	Eur J Pharmacol. 1998 Aug 14 355(1):77-83	n/a	0.984072	0.0699545	0.998025	0.120937	1.03843	0.141963	0.939713	0.116371	0.955485	0.310404	1.0321	0.0846176	1.02472	0.103293	1.02155	0.206804	1.00886	0.154703	1.01866	0.0726956	-0.347285	0.0699545	-0.310912	0.120937	-0.0757949	0.141963	-0.641725	0.116371	-0.309512	0.310404	0.377382	0.0846176	0.378093	0.103293	0.351847	0.206804	-0.0653287	0.154703	0.514624	0.0726956	0	2	1	0	0
Row99	Triamcinolone	02D11	Expert Opin Pharmacother. 2001 Jul 2(7):1177-86	Yes	1.11539	0.250081	1.12354	0.148511	1.24609	0.227007	1.12936	0.131988	1.19369	0.584849	1.20848	0.121181	1.25624	0.230821	1.04757	0.207571	1.02156	0.21696	0.977921	0.0662495	0.428798	0.250081	0.464476	0.148511	1.20291	0.227007	0.899069	0.131988	-0.0607573	0.584849	1.80719	0.121181	2.34582	0.230821	0.634916	0.207571	0.0652487	0.21696	-0.0614632	0.0662495	0	0	1	0	0
Row100	Bromocryptine mesylate	02E02	Drugs. 1988 Jul 36(1):67-82	Yes	1.00033	0.0752586	0.969686	0.143333	1.08949	0.195991	1.06151	0.09192	1.0111	0.34059	1.10992	0.18267	1.12633	0.145938	1.03286	0.291431	0.989499	0.247063	1.00603	0.046745	-0.251221	0.0752586	-0.485976	0.143333	0.238579	0.195991	0.347852	0.09192	-0.251432	0.34059	1.00825	0.18267	1.2417	0.145938	0.474914	0.291431	-0.264592	0.247063	0.335998	0.046745	1	0	1	0	0
Row101	Amfepramone hydrochloride	02E03	Med J Aust. 1975 Jan 4 1(1):13-5	n/a	1.01519	0.107036	1.00503	0.0992872	1.04531	0.141182	0.897603	0.151375	0.872213	0.236121	0.971546	0.0982522	0.971916	0.137579	0.924619	0.219775	0.801215	0.133644	1.01891	0.0709892	-0.163384	0.107036	-0.267628	0.0992872	-0.0334237	0.141182	-0.983858	0.151375	-0.39647	0.236121	-0.113525	0.0982522	-0.0707248	0.137579	-0.702357	0.219775	-2.20192	0.133644	0.518098	0.0709892	0	1	0	0	0
Row102	Tioconazole	02E05	Drugs. 1986 Jan 31(1):29-51	Yes	1.15509	0.182352	1.27468	0.212324	1.59146	0.25234	1.25313	0.170858	1.28685	0.508957	0.955694	0.156188	0.974337	0.158102	0.883344	0.114929	0.916056	0.14358	0.880666	0.0736665	0.663395	0.182352	1.39816	0.212324	3.32959	0.25234	1.90468	0.170858	0.0365174	0.508957	-0.242034	0.156188	-0.0501476	0.158102	-1.15128	0.114929	-1.02027	0.14358	-1.43659	0.0736665	1	7	0	0	0
Row103	Perphenazine	02E06	Psychiatr Q. 2012 Sep 83(3):335-41	Yes	1.0395	0.0476966	1.0226	0.14254	0.990058	0.224384	0.997019	0.117969	0.837652	0.234979	1.11205	0.143509	1.02268	0.134224	1.11194	0.315554	1.03978	0.257566	0.980163	0.0376803	-0.0196981	0.0476966	-0.159096	0.14254	-0.373675	0.224384	-0.176137	0.117969	-0.432561	0.234979	1.0255	0.143509	0.360763	0.134224	1.33496	0.315554	0.252742	0.257566	-0.0297603	0.0376803	0	0	0	0	0
Row104	Mefloquine hydrochloride	02E07	Malar J. 2010 Dec 9 9:357	Yes	1.01214	0.116088	1.02172	0.100295	1.01149	0.116996	0.967426	0.0827701	1.16959	0.514161	0.994536	0.17009	1.02181	0.101954	1.06585	0.221607	0.873606	0.119023	0.983913	0.0660946	-0.181418	0.116088	-0.164535	0.100295	-0.241689	0.116996	-0.416569	0.0827701	-0.0859296	0.514161	0.0728453	0.17009	0.353382	0.101954	0.833764	0.221607	-1.45706	0.119023	0.0232599	0.0660946	2	0	3	0	0
Row105	Isoconazole	02E08	Mycoses. 2013 May 56 Suppl 1:3-15	n/a	1.5906	0.267837	1.69776	0.203066	1.82862	0.257151	1.53686	0.262789	3.35907	1.88186	0.632238	0.15385	0.706471	0.173883	0.767448	0.127559	0.932892	0.171597	0.788938	0.105821	3.23717	0.267837	4.01177	0.203066	4.78998	0.257151	4.2099	0.262789	2.20048	1.88186	-2.86417	0.15385	-2.32684	0.173883	-2.4118	0.127559	-0.84704	0.171597	-2.73357	0.105821	2	8	3	0	0
Row106	Spironolactone	02E09	Ann Pharmacother. 2010 Nov 44(11):1762-9	Yes	0.96062	0.0667933	1.01186	0.11734	1.11359	0.124205	1.01484	0.151521	0.838241	0.128343	0.903886	0.117909	0.9197	0.131723	0.842716	0.145732	0.928222	0.159843	1.01564	0.0570353	-0.485885	0.0667933	-0.225441	0.11734	0.38702	0.124205	-0.0313529	0.151521	-0.431946	0.128343	-0.66202	0.117909	-0.514523	0.131723	-1.59316	0.145732	-0.895092	0.159843	0.471923	0.0570353	0	0	0	1	0
Row107	Pirenzepine dihydrochloride	02E10	Drugs. 1985 Aug 30(2):85-126	n/a	0.984216	0.080248	1.06725	0.131781	1.1433	0.287196	1.05381	0.172897	1.18669	0.651372	0.990188	0.153196	0.988116	0.118604	1.04347	0.180731	1.16419	0.139682	0.969921	0.0859512	-0.346438	0.080248	0.116712	0.131781	0.56995	0.287196	0.285293	0.172897	-0.0680686	0.651372	0.0375991	0.153196	0.066965	0.118604	0.590286	0.180731	1.53282	0.139682	-0.17457	0.0859512	0	0	2	0	0
Row108	Dexamethasone acetate	02E11	Can Fam Physician. 2011 Oct 57(10):1134-6	Yes	1.04108	0.0976539	0.992398	0.1547	1.32694	0.301452	1.32615	0.150204	1.0014	0.252066	1.25676	0.184358	1.24658	0.118716	1.08718	0.189828	1.07812	0.0922099	0.990343	0.0568371	-0.0103654	0.0976539	-0.345675	0.1547	1.70079	0.301452	2.49792	0.150204	-0.261563	0.252066	2.19858	0.184358	2.26371	0.118716	1.06568	0.189828	0.647283	0.0922099	0.114177	0.0568371	0	0	3	0	0
Row109	Glipizide	02F02	Pharmacotherapy. 1985 Mar-Apr 5(2):63-77	Yes	0.959107	0.0979171	0.92908	0.119773	1.09806	0.222242	0.977305	0.117002	0.983525	0.339808	1.05274	0.123766	1.05889	0.165773	1.04721	0.233003	1.11879	0.131581	1.04377	0.0360876	-0.494824	0.0979171	-0.736824	0.119773	0.291401	0.222242	-0.336309	0.117002	-0.280231	0.339808	0.544705	0.123766	0.668465	0.165773	0.631025	0.233003	1.06571	0.131581	0.869659	0.0360876	0	0	2	0	0
Row110	Loxapine succinate	02F03	CNS Drugs. 2013 Jun 27(6):479-89	Yes	1.04656	0.137159	1.06571	0.13606	0.944229	0.154472	0.967402	0.156677	1.15103	0.432598	0.964514	0.119426	0.983876	0.105037	0.964824	0.100194	0.992948	0.162244	0.987753	0.0495268	0.0219878	0.137159	0.107192	0.13606	-0.655881	0.154472	-0.416766	0.156677	-0.105314	0.432598	-0.170531	0.119426	0.0309263	0.105037	-0.265074	0.100194	-0.229102	0.162244	0.077559	0.0495268	0	0	0	0	0
Row111	Hydroxyzine dihydrochloride	02F04	Acta Psychiatr Scand Suppl. 1998 393:102-8.	Yes	0.998121	0.0976017	0.92977	0.0738014	1.03609	0.136367	1.06913	0.126199	0.754392	0.205386	1.01103	0.116539	1.02883	0.100549	1.08114	0.243957	1.06564	0.149794	1.04326	0.0428115	-0.264261	0.0976017	-0.732559	0.0738014	-0.0902394	0.136367	0.409731	0.126199	-0.519507	0.205386	0.206539	0.116539	0.412996	0.100549	1.00006	0.243957	0.518894	0.149794	0.86238	0.0428115	0	0	0	0	0
Row112	Diltiazem hydrochloride	02F05	J Clin Pharmacol. 1995 Mar 35(3):220-32	Yes	1.21273	0.419375	1.20951	0.452429	1.31509	0.556061	1.35554	0.800254	0.914455	0.316838	1.16567	0.398018	1.31682	0.614439	1.01641	0.259491	1.09091	0.196013	0.924806	0.170361	1.00401	0.419375	0.995518	0.452429	1.62779	0.556061	2.73672	0.800254	-0.352358	0.316838	1.46015	0.398018	2.86071	0.614439	0.295993	0.259491	0.778866	0.196013	-0.812479	0.170361	0	0	5	0	0
Row113	Methotrexate	02F06	Trans Am Clin Climatol Assoc. 2013 124:16-25	Yes	0.967747	0.244785	0.987351	0.119868	1.09487	0.260475	1.09925	0.0859327	1.18844	0.590078	1.00977	0.278075	1.01005	0.195372	1.08721	0.224634	1.07613	0.175591	1.03036	0.065187	-0.443766	0.244785	-0.376849	0.119868	0.271736	0.260475	0.654468	0.0859327	-0.0662476	0.590078	0.196335	0.278075	0.253387	0.195372	1.06602	0.224634	0.626787	0.175591	0.680009	0.065187	0	0	2	0	0
Row114	Astemizole	02F07	Drugs. 1984 Jul 28(1):38-61	n/a	1.02988	0.127473	0.999042	0.0984835	1.37845	0.210396	1.18341	0.14505	2.82936	2.28381	0.693053	0.0709189	0.860397	0.105091	0.789523	0.161231	1.03734	0.167013	1.12694	0.059383	-0.0765619	0.127473	-0.304628	0.0984835	2.01797	0.210396	1.33819	0.14505	1.64732	2.28381	-2.37117	0.0709189	-1.01856	0.105091	-2.17171	0.161231	0.227696	0.167013	2.04563	0.059383	1	0	19	0	0
Row115	Clindamycin hydrochloride	02F08	Expert Opin Pharmacother. 2007 Oct 8(14):2401-44	Yes	0.986096	0.0772287	1.00431	0.0755778	0.957123	0.119196	0.943399	0.159201	0.862036	0.196166	0.925996	0.1522	1.00114	0.0994199	0.950219	0.162347	0.865537	0.122534	0.982765	0.0712548	-0.335324	0.0772287	-0.272108	0.0755778	-0.576485	0.119196	-0.611778	0.159201	-0.407098	0.196166	-0.482781	0.1522	0.177648	0.0994199	-0.423924	0.162347	-1.54009	0.122534	0.00702602	0.0712548	2	0	0	2	0
Row116	Terfenadine	02F09	Drugs. 1990 Apr 39(4):552-74	n/a	1.05181	0.106807	0.997226	0.0973887	1.12669	0.5071	1.00543	0.138323	0.943153	0.304383	1.02856	0.210044	1.01678	0.101313	0.913388	0.151916	0.946046	0.224336	0.995052	0.0560768	0.0530109	0.106807	-0.315845	0.0973887	0.467646	0.5071	-0.107774	0.138323	-0.32239	0.304383	0.348655	0.210044	0.310604	0.101313	-0.824515	0.151916	-0.711701	0.224336	0.180761	0.0560768	0	0	1	0	0
Row117	Cefotaxime sodium salt	02F10	Drugs. 1997 Mar 53(3):483-510	Yes	0.99409	0.0663397	0.970508	0.074593	0.983993	0.191493	0.955561	0.104621	0.857393	0.260941	0.949224	0.176043	0.964641	0.113023	0.781977	0.11548	0.794447	0.154835	0.988393	0.0373084	-0.28808	0.0663397	-0.480901	0.074593	-0.411023	0.191493	-0.51297	0.104621	-0.411947	0.260941	-0.294484	0.176043	-0.132557	0.113023	-2.25378	0.11548	-2.27155	0.154835	0.0866147	0.0373084	2	1	0	0	0
Row118	Tetracycline hydrochloride	02F11	Clin Infect Dis. 2003 Feb 15 36(4):462-7	Yes	0.978939	0.120907	0.965367	0.0891982	0.927125	0.110092	0.959228	0.0767178	1.3251	0.624514	1.02774	0.114124	1.08652	0.0619265	0.880568	0.179402	1.01703	0.234428	0.970221	0.0553686	-0.377619	0.120907	-0.512659	0.0891982	-0.761206	0.110092	-0.483174	0.0767178	0.0764672	0.624514	0.342012	0.114124	0.903364	0.0619265	-1.18147	0.179402	0.0186424	0.234428	-0.170333	0.0553686	2	2	2	0	0
Row119	Verapamil hydrochloride	02G02	Br J Clin Pharmacol. 1986 21 Suppl 2:165S-171S	Yes	1.07182	0.0692221	1.07786	0.102953	1.02863	0.214037	0.970757	0.190926	1.0971	0.407732	1.00813	0.0878726	0.981295	0.108856	0.769778	0.12191	0.972673	0.200178	0.977911	0.0507377	0.171316	0.0692221	0.182253	0.102953	-0.136159	0.214037	-0.389508	0.190926	-0.161632	0.407732	0.183037	0.0878726	0.00899475	0.108856	-2.38646	0.12191	-0.437724	0.200178	-0.0616026	0.0507377	3	0	0	0	0
Row120	Dipyridamole	02G03	Adv Cardiol. 2012 47:78-86	Yes	1.02215	0.127811	1.01209	0.0850688	1.27645	0.444986	1.12075	0.26907	0.687028	0.126543	1.01458	0.15471	0.9496	0.207719	0.912258	0.19472	0.943959	0.111977	0.985302	0.048547	-0.122252	0.127811	-0.224027	0.0850688	1.38983	0.444986	0.829121	0.26907	-0.589854	0.126543	0.235366	0.15471	-0.260396	0.207719	-0.836807	0.19472	-0.733168	0.111977	0.0429016	0.048547	0	0	2	0	0
Row121	Loperamide hydrochloride	02G05	Cell Mol Life Sci. 2000 Jan 20 57(1):149-57	Yes	0.981857	0.107518	1.07397	0.149731	1.01303	0.261766	0.979045	0.188707	1.0744	0.323026	0.954941	0.160478	1.12471	0.137546	0.985034	0.171059	0.99897	0.199183	0.982691	0.0766284	-0.360374	0.107518	0.158273	0.149731	-0.232237	0.261766	-0.322172	0.188707	-0.185335	0.323026	-0.248138	0.160478	1.22792	0.137546	-0.0452624	0.171059	-0.167138	0.199183	0.00598479	0.0766284	3	0	1	0	0
Row122	Chlortetracycline hydrochloride	02G06	Ann Paediatr. 1964 203:401-12	Yes	0.964569	0.0946037	0.973769	0.105642	0.913589	0.203739	0.981367	0.153397	1.18138	0.347672	1.02915	0.148777	1.0457	0.1218	1.01683	0.169551	0.960485	0.213304	1.00605	0.0552024	-0.462548	0.0946037	-0.460753	0.105642	-0.844555	0.203739	-0.303307	0.153397	-0.0736203	0.347672	0.353426	0.148777	0.556433	0.1218	0.30053	0.169551	-0.563131	0.213304	0.336287	0.0552024	1	0	2	0	0
Row123	Tamoxifen citrate	02G07	Breast Cancer (Dove Med Press). 2014 Feb 17 6:29-36	Yes	1.04899	0.112893	0.985809	0.0639215	0.909021	0.0886749	0.828064	0.105554	0.967593	0.330262	0.963885	0.103278	0.990338	0.117639	0.943817	0.184873	0.963876	0.216489	0.976569	0.0489154	0.0363905	0.112893	-0.386374	0.0639215	-0.872685	0.0886749	-1.54884	0.105554	-0.296868	0.330262	-0.17563	0.103278	0.0858535	0.117639	-0.493553	0.184873	-0.528232	0.216489	-0.0805723	0.0489154	0	0	0	0	0
Row124	Nicergoline	02G08	Clin Drug Investig. 2008 28(9):533-52	n/a	0.985821	0.0917807	0.945711	0.103323	0.979137	0.194983	0.917361	0.250499	1.01715	0.386322	1.04977	0.0923827	0.997906	0.0974675	0.926937	0.144844	0.9266	0.190411	1.01539	0.0477666	-0.336951	0.0917807	-0.634082	0.103323	-0.440926	0.194983	-0.823332	0.250499	-0.245119	0.386322	0.520629	0.0923827	0.15018	0.0974675	-0.677152	0.144844	-0.911779	0.190411	0.46836	0.0477666	0	0	0	0	0
Row125	Canrenoic acid potassium salt	02G09	Am J Hypertens. 1993 Apr 6(4):295-301.	n/a	0.937222	0.0910173	1.0029	0.140457	0.951402	0.123395	0.999	0.178209	1.06912	0.358018	1.01077	0.261737	1.05742	0.0940424	0.958524	0.220203	0.938417	0.209457	1.04059	0.0585345	-0.624161	0.0910173	-0.280767	0.140457	-0.611713	0.123395	-0.160045	0.178209	-0.190852	0.358018	0.204418	0.261737	0.656026	0.0940424	-0.333601	0.220203	-0.790191	0.209457	0.824661	0.0585345	0	0	0	0	0
Row126	Thioproperazine dimesylate	02G10	J Clin Gastroenterol. 1982 Oct 4(5):445-9.	n/a	0.977455	0.074667	0.912652	0.0845392	1.0402	0.274199	0.924492	0.130879	0.945209	0.302544	0.968316	0.289969	1.00755	0.112782	0.978268	0.182182	0.971428	0.145737	1.0256	0.0732102	-0.386389	0.074667	-0.83831	0.0845392	-0.0649098	0.274199	-0.765394	0.130879	-0.320243	0.302544	-0.139714	0.289969	0.232181	0.112782	-0.118859	0.182182	-0.450535	0.145737	0.612669	0.0732102	0	1	0	0	0
Row127	Dihydroergotamine tartrate	02G11	Cephalalgia. 2013 Oct 33(13):1122-31	Yes	0.958721	0.0803526	0.93784	0.148696	0.921523	0.128605	1.1101	0.140559	1.15285	0.559429	1.06622	0.200672	1.06599	0.17952	0.904098	0.143144	0.977201	0.184229	1.01948	0.0784466	-0.497107	0.0803526	-0.682708	0.148696	-0.795698	0.128605	0.742627	0.140559	-0.103413	0.559429	0.65393	0.200672	0.728884	0.17952	-0.925558	0.143144	-0.391133	0.184229	0.526149	0.0784466	0	0	1	0	0
Row128	Erythromycin	02H02	J Antimicrob Chemother. 2007 Mar 59(3):347-58	Yes	0.948273	0.0966795	0.950465	0.0915575	0.979718	0.214466	1.1166	0.197513	1.19029	0.738366	1.04485	0.182863	1.03868	0.0922278	0.893504	0.15942	0.947213	0.151087	1.02569	0.0471705	-0.558849	0.0966795	-0.604715	0.0915575	-0.437347	0.214466	0.795387	0.197513	-0.0643084	0.738366	0.480706	0.182863	0.496695	0.0922278	-1.04077	0.15942	-0.699686	0.151087	0.613928	0.0471705	0	0	0	0	0
Row129	Didanosine	02H04	Drugs. 1996 Dec 52(6):928-62	Yes	1.00135	0.141457	0.943256	0.0762388	0.977781	0.389039	0.990452	0.199418	1.239	0.559206	1.02245	0.132358	1.09661	0.11709	1.00992	0.239391	1.00396	0.194072	1.01054	0.118645	-0.245174	0.141457	-0.64925	0.0762388	-0.449274	0.389039	-0.229489	0.199418	-0.0134443	0.559206	0.29914	0.132358	0.989106	0.11709	0.225407	0.239391	-0.115775	0.194072	0.399731	0.118645	0	0	0	0	0
Row130	Josamycin	02H05	J Antimicrob Chemother. 1993 May 31(5):749-54	n/a	1.04247	0.143345	1.04208	0.097708	1.14056	0.296555	0.91834	0.101486	1.15553	0.389227	1.06098	0.118643	1.19299	0.141588	1.02895	0.199052	0.994908	0.096923	0.978592	0.0736644	-0.00219254	0.143345	-0.0387519	0.097708	0.55306	0.296555	-0.815375	0.101486	-0.100609	0.389227	0.611474	0.118643	1.80824	0.141588	0.432424	0.199052	-0.208933	0.096923	-0.0519712	0.0736644	1	0	1	0	0
Row131	Paclitaxel	02H06	Angiogenesis. 2013 Jul 16(3):481-92	Yes	0.949309	0.0504384	0.979277	0.118873	0.834291	0.176899	1.10872	0.0982972	1.5922	0.546976	1.0535	0.132437	1.07547	0.161721	0.932531	0.199279	0.953391	0.136495	1.00008	0.0557012	-0.552731	0.0504384	-0.426726	0.118873	-1.33286	0.176899	0.731383	0.0982972	0.355385	0.546976	0.550822	0.132437	0.80938	0.161721	-0.61631	0.199279	-0.636118	0.136495	0.251922	0.0557012	1	0	0	0	0
Row132	Ivermectin	02H07	Curr Pharm Biotechnol. 2012 May 13(6):1103-9	Yes	1.09094	0.0656736	1.17208	0.170707	1.12352	0.171892	1.17914	0.132809	1.75715	1.15943	0.722532	0.133685	0.805133	0.249244	0.817586	0.193184	0.905662	0.169841	0.897473	0.131562	0.28428	0.0656736	0.764294	0.170707	0.448148	0.171892	1.30351	0.132809	0.527644	1.15943	-2.13219	0.133685	-1.48827	0.249244	-1.86649	0.193184	-1.12722	0.169841	-1.19895	0.131562	0	0	20	0	0
Row133	Gallamine triethiodide	02H08	Anesth Analg. 1981 May 60(5):289-96	Yes	0.974574	0.0847242	1.02192	0.110828	0.983305	0.149791	1.00191	0.15825	1.13201	0.477107	1.05843	0.173048	1.00206	0.144816	0.787623	0.148803	0.948068	0.158712	1.03978	0.037134	-0.403421	0.0847242	-0.163302	0.110828	-0.415263	0.149791	-0.136405	0.15825	-0.125177	0.477107	0.590788	0.173048	0.185517	0.144816	-2.19237	0.148803	-0.690893	0.158712	0.813248	0.037134	0	0	0	0	0
Row134	Neomycin sulfate	02H09	Pharmacotherapy. 1985 Mar-Apr 5(2):91-4	Yes	0.994227	0.111668	1.01745	0.0690904	0.970328	0.16248	0.989639	0.195376	0.97827	0.385352	1.02553	0.125173	1.01048	0.0967933	0.875049	0.1457	0.904423	0.17056	1.00183	0.0483905	-0.287271	0.111668	-0.19091	0.0690904	-0.495167	0.16248	-0.236099	0.195376	-0.285719	0.385352	0.324093	0.125173	0.25706	0.0967933	-1.2415	0.1457	-1.13997	0.17056	0.276633	0.0483905	0	0	0	0	0
Row135	Dihydrostreptomycin sulfate	02H10	Acta Otolaryngol. 1999 119(3):322-5	Yes	0.94096	0.116637	1.00868	0.0981307	1.07164	0.140811	0.953192	0.162064	0.843658	0.178661	1.04626	0.0998659	1.04762	0.151131	0.903671	0.13903	1.06573	0.226987	1.01109	0.0676233	-0.602072	0.116637	-0.245073	0.0981307	0.128691	0.140811	-0.532216	0.162064	-0.42629	0.178661	0.49216	0.0998659	0.572736	0.151131	-0.930203	0.13903	0.519797	0.226987	0.407475	0.0676233	0	0	0	0	0
Row136	Gentamicine sulfate	02H11	Toxicol Sci. 2011 Feb 119(2):245-56	Yes	0.9915	0.0604636	1.03313	0.0448192	1.10297	0.214311	1.02927	0.125858	0.941111	0.249928	1.03371	0.185625	0.99937	0.0810318	1.00327	0.18098	0.962106	0.227902	0.986614	0.054999	-0.30339	0.0604636	-0.0940587	0.0448192	0.321617	0.214311	0.0859209	0.125858	-0.324522	0.249928	0.39038	0.185625	0.162617	0.0810318	0.153101	0.18098	-0.546446	0.227902	0.0614522	0.054999	1	0	0	0	0
Row137	Isoniazid	03A02	Int J Antimicrob Agents. 2007 Dec 30(6):477-86	Yes	0.991507	0.100549	0.963484	0.0983068	1.08786	0.113964	0.926629	0.0851027	0.89068	0.0992434	1.10895	0.092941	1.06432	0.0967638	0.990335	0.232354	1.03784	0.229397	1.01223	0.0471931	-0.303347	0.100549	-0.524291	0.0983068	0.228555	0.113964	-0.74803	0.0851027	-0.377186	0.0992434	1.00036	0.092941	0.71468	0.0967638	0.0123911	0.232354	0.232818	0.229397	0.423605	0.0471931	0	0	0	0	0
Row138	Pentylenetetrazole	03A03	J Pharmacol Exp Ther. 2001 Sep 298(3):986-95	n/a	0.940961	0.139735	0.970436	0.116903	0.995516	0.255755	0.880482	0.149656	0.925473	0.277369	0.94443	0.157908	1.04294	0.187236	0.952217	0.216634	1.14643	0.204249	1.02982	0.0748972	-0.602067	0.139735	-0.481344	0.116903	-0.340068	0.255755	-1.12296	0.149656	-0.340853	0.277369	-0.33335	0.157908	0.532905	0.187236	-0.402193	0.216634	1.35011	0.204249	0.672408	0.0748972	0	0	0	0	0
Row139	Chlorzoxazone	03A04	Brain Res. 2003 Jan 3 959(1):86-97	Yes	0.950064	0.10108	1.03318	0.0972074	0.995242	0.130045	0.925491	0.160121	0.767958	0.221045	0.999634	0.120008	1.06656	0.113097	0.751922	0.0875198	0.855999	0.112138	1.00939	0.0273904	-0.548265	0.10108	-0.0937113	0.0972074	-0.341756	0.130045	-0.757277	0.160121	-0.505341	0.221045	0.114174	0.120008	0.733714	0.113097	-2.58066	0.0875198	-1.63822	0.112138	0.383517	0.0273904	0	0	0	0	0
Row140	Ornidazole	03A05	Scand J Infect Dis. 2002 34(12):918-20	n/a	0.965963	0.0941598	1.00422	0.119208	1.0669	0.191335	0.988959	0.0906936	0.922826	0.386238	1.07551	0.204703	1.03575	0.0797992	0.96191	0.101956	1.04844	0.175003	1.01526	0.0653228	-0.454309	0.0941598	-0.272648	0.119208	0.099513	0.191335	-0.241617	0.0906936	-0.343616	0.386238	0.72929	0.204703	0.471865	0.0797992	-0.296769	0.101956	0.341897	0.175003	0.466456	0.0653228	2	0	0	0	0
Row141	Ethosuximide	03A06	CNS Drug Rev. 2007 Summer 13(2):224-39	Yes	0.962685	0.0670706	0.980754	0.0878449	0.969	0.18711	0.988298	0.204834	0.979032	0.367884	1.09186	0.121462	1.05049	0.12304	0.901198	0.161946	1.1147	0.1341	1.01677	0.0253564	-0.473681	0.0670706	-0.417602	0.0878449	-0.503345	0.18711	-0.246989	0.204834	-0.284923	0.367884	0.861848	0.121462	0.597076	0.12304	-0.957091	0.161946	1.02368	0.1341	0.487823	0.0253564	1	0	0	0	0
Row142	Mafenide hydrochloride	03A07	J Burn Care Rehabil. 2001 Jan-Feb 22(1):35-40	Yes	0.948999	0.0818517	0.953345	0.0670121	1.02427	0.142604	0.916113	0.0839245	0.887021	0.265107	1.07839	0.0972153	1.10493	0.155584	1.0786	0.196542	0.972541	0.173779	1.0466	0.0345603	-0.554564	0.0818517	-0.586925	0.0670121	-0.163031	0.142604	-0.833468	0.0839245	-0.381007	0.265107	0.752629	0.0972153	1.05985	0.155584	0.972374	0.196542	-0.439078	0.173779	0.909682	0.0345603	1	0	0	0	0
Row143	Riluzole hydrochloride	03A08	CNS Neurosci Ther. 2011 Feb 17(1):4-31	Yes	1.03704	0.126093	1.03407	0.207476	1.01793	0.209651	1.05692	0.308716	0.834468	0.222503	0.94985	0.107617	0.977805	0.190467	0.886545	0.181358	0.922136	0.140235	0.956161	0.0460674	-0.0342409	0.126093	-0.0882313	0.207476	-0.202023	0.209651	0.310516	0.308716	-0.435887	0.222503	-0.289409	0.107617	-0.020671	0.190467	-1.11647	0.181358	-0.957716	0.140235	-0.369128	0.0460674	1	0	1	0	0
Row144	Nitrofurantoin	03A09	Obstet Gynecol Surv. 1989 May 44(5):399-406	Yes	0.957601	0.138359	0.979337	0.189551	1.03864	0.195364	0.932882	0.138452	0.915286	0.345573	1.0454	0.191638	1.02808	0.103702	0.975291	0.142456	1.12478	0.278074	1.0474	0.0866429	-0.503727	0.138359	-0.426356	0.189551	-0.0745121	0.195364	-0.697227	0.138452	-0.351491	0.345573	0.485142	0.191638	0.406665	0.103702	-0.151233	0.142456	1.12741	0.278074	0.92094	0.0866429	0	0	0	0	0
Row145	Hydralazine hydrochloride	03A10	J Cardiovasc Pharmacol. 1984 6 Suppl 4:S646-55	Yes	0.994933	0.0848019	1.04958	0.190879	1.09894	0.229256	1.01056	0.161226	1.1378	0.532029	1.06498	0.130351	1.00768	0.116161	0.965541	0.111096	0.975051	0.166868	1.01473	0.085608	-0.283101	0.0848019	0.00760037	0.190879	0.296771	0.229256	-0.0661464	0.161226	-0.119125	0.532029	0.64387	0.130351	0.233239	0.116161	-0.257275	0.111096	-0.413254	0.166868	0.459067	0.085608	1	0	0	0	0
Row146	Phenelzine sulfate	03A11	Can Med Assoc J. 1960 May 14 82:1031-2	Yes	0.977346	0.0941073	0.882256	0.0945931	1.1495	0.182398	0.944461	0.115619	0.963528	0.265278	1.04799	0.0822654	1.02555	0.0839758	0.926347	0.187015	0.998248	0.135939	1.05093	0.0577234	-0.387037	0.0941073	-1.02608	0.0945931	0.608119	0.182398	-0.603152	0.115619	-0.301113	0.265278	0.506161	0.0822654	0.385115	0.0839758	-0.683571	0.187015	-0.174572	0.135939	0.97087	0.0577234	0	0	0	0	0
Row147	Tranexamic acid	03B02	BMJ. 2012 May 17 344:e3054	Yes	1.06778	0.0930235	1.03695	0.126345	1.04896	0.202051	1.06277	0.0742781	0.900608	0.178383	0.982896	0.147159	0.971357	0.0699335	0.805206	0.17577	0.961182	0.215228	1.00516	0.0644249	0.147414	0.0930235	-0.0704294	0.126345	-0.0109444	0.202051	0.358042	0.0742781	-0.366819	0.178383	-0.0215204	0.147159	-0.0754711	0.0699335	-2.00113	0.17577	-0.555955	0.215228	0.323615	0.0644249	2	1	0	0	0
Row148	Etofylline	03B03	Int J Clin Pharmacol Ther Toxicol. 1981 Jul 19(7):310-3	n/a	0.977331	0.0774161	0.977871	0.0798864	1.08904	0.188088	0.976184	0.141066	0.926391	0.373975	0.966652	0.164002	0.934504	0.113727	0.892775	0.0961945	0.955139	0.0971533	1.02658	0.0536013	-0.387124	0.0774161	-0.435414	0.0798864	0.235803	0.188088	-0.345415	0.141066	-0.339894	0.373975	-0.1532	0.164002	-0.388703	0.113727	-1.0487	0.0961945	-0.618136	0.0971533	0.626486	0.0536013	2	0	0	0	0
Row149	Tranylcypromine hydrochloride	03B04	Eur Arch Psychiatry Clin Neurosci. 2006 Aug 256(5):268-73	Yes	1.04188	0.120368	0.987502	0.0987112	1.18873	0.2653	0.926768	0.105803	1.03188	0.282228	1.02463	0.118432	1.01681	0.0618057	0.839643	0.164888	0.920599	0.163678	1.00976	0.0811749	-0.00563298	0.120368	-0.37592	0.0987112	0.849692	0.2653	-0.746898	0.105803	-0.229738	0.282228	0.316824	0.118432	0.310868	0.0618057	-1.62658	0.164888	-0.973525	0.163678	0.388791	0.0811749	0	0	1	0	0
Row150	Alverine citrate salt	03B05	Br J Pharmacol. 2007 Dec 152(8):1228-38	n/a	0.967035	0.0893373	0.917731	0.0559563	1.02723	0.145308	0.95296	0.0947938	0.843051	0.211128	1.056	0.165209	0.994014	0.143708	0.989741	0.174963	0.892322	0.126562	1.04377	0.041553	-0.447973	0.0893373	-0.806934	0.0559563	-0.144758	0.145308	-0.534096	0.0947938	-0.426923	0.211128	0.571102	0.165209	0.117094	0.143708	0.00592472	0.174963	-1.26448	0.126562	0.869661	0.041553	0	0	0	0	0
Row151	Aceclofenac	03B06	Expert Opin Pharmacother. 2004 Jun 5(6):1347-57	n/a	1.12815	0.131017	1.34584	0.138848	1.59352	0.339942	1.22592	0.170429	3.55755	1.74646	1.11674	0.138982	0.885501	0.153787	0.921086	0.126635	1.05228	0.168976	0.968004	0.0776282	0.504165	0.131017	1.83771	0.138848	3.34229	0.339942	1.68358	0.170429	2.40774	1.74646	1.0635	0.138982	-0.805194	0.153787	-0.740785	0.126635	0.381403	0.168976	-0.201675	0.0776282	3	4	17	0	0
Row152	Iproniazide phosphate	03B07	Biomed Pharmacother. 1987 41(1):13-26	n/a	0.982589	0.0886402	0.974918	0.0892177	1.01774	0.0943349	1.03421	0.116021	0.735455	0.215386	1.04213	0.151388	1.0083	0.134529	0.853331	0.113106	0.956781	0.207865	1.03934	0.034414	-0.356052	0.0886402	-0.453658	0.0892177	-0.203237	0.0943349	0.125998	0.116021	-0.539282	0.215386	0.458631	0.151388	0.238477	0.134529	-1.47772	0.113106	-0.601244	0.207865	0.806955	0.034414	0	0	0	0	0
Row153	Sulfamethoxazole	03B08	Clin Infect Dis. 2011 May 52(9):1184-94	Yes	0.996196	0.0910859	0.999173	0.111951	1.03009	0.279258	0.985494	0.133763	0.87205	0.230136	1.06603	0.136883	1.02978	0.0869527	1.00949	0.152804	0.909826	0.167929	0.982324	0.0336294	-0.275636	0.0910859	-0.303818	0.111951	-0.12718	0.279258	-0.269773	0.133763	-0.396641	0.230136	0.652456	0.136883	0.421106	0.0869527	0.220677	0.152804	-1.08437	0.167929	0.000794251	0.0336294	1	0	0	0	0
Row154	Mephenesin	03B09	J Forensic Sci. 2007 Jan 52(1):221-3	n/a	0.969795	0.0924557	1.01689	0.119075	0.992022	0.178104	0.953914	0.143615	1.05883	0.572511	1.0004	0.126639	1.01778	0.101494	0.780921	0.180369	0.979744	0.115984	0.995773	0.0448803	-0.431662	0.0924557	-0.194349	0.119075	-0.361583	0.178104	-0.526348	0.143615	-0.201588	0.572511	0.120356	0.126639	0.319092	0.101494	-2.26526	0.180369	-0.364969	0.115984	0.190958	0.0448803	1	0	0	0	0
Row155	Phenformin hydrochloride	03B10	J Emerg Med. 1998 Nov-Dec 16(6):881-6	n/a	0.976088	0.0714742	0.935802	0.0722781	1.01745	0.145219	0.979859	0.186986	0.949705	0.248704	0.992438	0.120076	0.96307	0.169607	1.01249	0.212652	1.09613	0.190798	0.990068	0.0638119	-0.394469	0.0714742	-0.695299	0.0722781	-0.205025	0.145219	-0.315556	0.186986	-0.315548	0.248704	0.055838	0.120076	-0.14591	0.169607	0.253304	0.212652	0.832592	0.190798	0.110295	0.0638119	1	0	0	0	0
Row156	Flutamide	03B11	Drugs Aging. 1991 Mar 1(2):104-15	Yes	1.0304	0.0672898	1.0746	0.267172	1.60244	0.231652	1.2895	0.184323	1.54424	1.10274	1.14418	0.121315	1.10186	0.186479	0.849104	0.150623	0.951828	0.136053	0.960977	0.0496723	-0.0734813	0.0672898	0.162119	0.267172	3.39722	0.231652	2.20015	0.184323	0.305311	1.10274	1.28595	0.121315	1.03375	0.186479	-1.52369	0.150623	-0.652201	0.136053	-0.301036	0.0496723	0	0	9	0	0
Row157	Levamisole hydrochloride	03C03	Trends Parasitol. 2012 Jul 28(7):289-96	Yes	0.967785	0.100041	0.990362	0.0507427	1.06873	0.243252	0.92445	0.14085	0.698939	0.161143	1.06729	0.118472	1.09326	0.0513214	0.87964	0.184967	0.94114	0.107336	1.02704	0.0799943	-0.443539	0.100041	-0.358249	0.0507427	0.110768	0.243252	-0.76573	0.14085	-0.577416	0.161143	0.662664	0.118472	0.960621	0.0513214	-1.19156	0.184967	-0.762179	0.107336	0.633096	0.0799943	1	0	1	0	0
Row158	Pargyline hydrochloride	03C04	Br J Clin Pharmacol. 1979 Jun 7(6):595-8	Yes	0.939262	0.101193	0.960638	0.06686	1.09004	0.14328	1.22434	0.149936	1.03538	0.285964	1.04896	0.129159	1.12294	0.105015	0.91599	0.218193	0.921773	0.141769	1.01957	0.0601634	-0.612104	0.101193	-0.541872	0.06686	0.241992	0.14328	1.6708	0.149936	-0.226083	0.285964	0.514054	0.129159	1.21291	0.105015	-0.796212	0.218193	-0.961454	0.141769	0.527435	0.0601634	1	1	0	0	0
Row159	Methocarbamol	03C05	Calif Med. 1959 Jan 90(1):26-8	Yes	0.993114	0.116843	1.01177	0.12021	1.01589	0.161146	1.05689	0.264411	1.01821	0.454298	1.07515	0.15388	1.03213	0.134868	0.920286	0.153112	1.07112	0.263598	1.02465	0.0770627	-0.293852	0.116843	-0.225983	0.12021	-0.21464	0.161146	0.310288	0.264411	-0.244005	0.454298	0.726391	0.15388	0.441029	0.134868	-0.74949	0.153112	0.575266	0.263598	0.599265	0.0770627	0	0	0	0	0
Row160	Aztreonam	03C06	Am J Med Sci. 1991 Jul 302(1):46-9	Yes	0.970077	0.0707284	0.95671	0.0604398	1.17437	0.110818	1.0301	0.211756	0.856862	0.198179	1.14403	0.137512	1.14197	0.121754	0.897635	0.126393	1.0815	0.181859	1.01659	0.0606535	-0.429994	0.0707284	-0.566139	0.0604398	0.761249	0.110818	0.092671	0.211756	-0.412502	0.198179	1.28476	0.137512	1.37459	0.121754	-0.995844	0.126393	0.682005	0.181859	0.485305	0.0606535	0	0	0	0	0
Row161	Cloxacillin sodium salt	03C07	Med Mal Infect. 2012 Jun 42(6):241-6	Yes	0.977311	0.106005	1.02626	0.0829605	1.06591	0.123985	0.999439	0.12675	1.06375	0.422927	1.16631	0.0881033	1.17781	0.0802428	0.965526	0.194333	1.07797	0.193807	1.00031	0.0267587	-0.387245	0.106005	-0.13646	0.0829605	0.0933737	0.123985	-0.156478	0.12675	-0.196455	0.422927	1.46539	0.0881033	1.67928	0.0802428	-0.257441	0.194333	0.645766	0.193807	0.255062	0.0267587	2	0	0	0	0
Row162	Tolbutamide	03C11	Can Med Assoc J. 1967 Mar 4 96(9):536-9	Yes	1.02194	0.054604	1.05465	0.0782992	1.02428	0.156106	0.911114	0.167464	1.00957	0.526346	0.994919	0.124913	1.01528	0.1777	0.782156	0.157423	0.909235	0.196491	1.02315	0.0304339	-0.123521	0.054604	0.0389085	0.0782992	-0.162928	0.156106	-0.874086	0.167464	-0.253029	0.526346	0.0759513	0.124913	0.297866	0.1777	-2.25184	0.157423	-1.09045	0.196491	0.578048	0.0304339	2	0	0	1	0
Row163	Midodrine hydrochloride	03D02	J Pharmacol Exp Ther. 2006 Jul 318(1):455-60	Yes	0.774544	0.10048	0.755541	0.0735067	0.95873	0.286299	0.915926	0.177296	0.483332	0.200041	1.24605	0.148958	1.15875	0.106845	1.05833	0.25922	1.0566	0.180399	1.10567	0.0677032	-1.58555	0.10048	-1.80887	0.0735067	-0.56659	0.286299	-0.834985	0.177296	-0.802567	0.200041	2.11176	0.148958	1.51728	0.106845	0.751927	0.25922	0.425853	0.180399	1.74486	0.0677032	3	0	3	0	0
Row164	Thalidomide	03D03	Swiss Med Wkly. 2003 Feb 8 133(5-6):77-87	Yes	0.77435	0.0711872	0.722179	0.0536489	0.799706	0.173237	0.891575	0.140797	0.438522	0.0974318	1.26952	0.163798	1.15869	0.122092	1.09155	0.149302	1.06057	0.190983	1.08838	0.0446303	-1.5867	0.0711872	-2.01496	0.0536489	-1.54582	0.173237	-1.03283	0.140797	-0.84936	0.0974318	2.30206	0.163798	1.51671	0.122092	1.11321	0.149302	0.466648	0.190983	1.50039	0.0446303	2	0	1	0	0
Row165	Oxolinic acid	03D04	Am J Hosp Pharm. 1979 Aug 36(8):1077-9	n/a	0.816237	0.0461365	0.781836	0.111643	0.870649	0.138966	0.818161	0.0810546	0.659866	0.371217	1.13264	0.155061	0.99672	0.149597	1.23949	0.206169	0.999949	0.131506	1.12048	0.0692496	-1.33916	0.0461365	-1.64643	0.111643	-1.10897	0.138966	-1.62929	0.0810546	-0.618218	0.371217	1.19241	0.155061	0.140098	0.149597	2.72231	0.206169	-0.15707	0.131506	1.95422	0.0692496	0	1	0	3	0
Row166	Nimesulide	03D05	Rheumatology (Oxford). 1999 May 38 Suppl 1:19-23	n/a	1.42623	0.0870041	1.32532	0.0769168	1.34307	0.299945	1.10324	0.232391	3.3868	1.89999	0.877182	0.186573	0.797426	0.200717	0.970202	0.131502	0.975087	0.11619	0.8233	0.0712475	2.26575	0.0870041	1.71094	0.0769168	1.80007	0.299945	0.686892	0.232391	2.22944	1.89999	-0.878505	0.186573	-1.55378	0.200717	-0.206586	0.131502	-0.412878	0.11619	-2.2477	0.0712475	8	3	5	0	20
Row167	Asenapine maleate	03D06	Drugs Today (Barc). 2009 Dec 45(12):865-76	Yes	0.775048	0.0706224	0.779432	0.0798202	0.833052	0.184341	0.791719	0.114111	0.805811	0.35179	0.928659	0.185324	1.05345	0.159316	1.23786	0.19996	0.950536	0.180571	1.10704	0.0547662	-1.58258	0.0706224	-1.66128	0.0798202	-1.34048	0.184341	-1.84413	0.114111	-0.465812	0.35179	-0.461193	0.185324	0.622263	0.159316	2.7045	0.19996	-0.665501	0.180571	1.76418	0.0547662	1	0	1	1	0
Row168	Pentoxifylline	03D07	Eur J Heart Fail. 2009 Feb 11(2):113-8	Yes	0.775449	0.0717508	0.729031	0.0653334	0.768255	0.117035	0.845026	0.114509	0.678037	0.19971	0.994229	0.117303	0.948726	0.233225	1.12482	0.238909	0.997176	0.103858	1.1254	0.0506107	-1.58021	0.0717508	-1.97264	0.0653334	-1.73949	0.117035	-1.41103	0.114509	-0.599243	0.19971	0.070356	0.117303	-0.267821	0.233225	1.47506	0.238909	-0.185596	0.103858	2.02385	0.0506107	0	1	2	0	0
Row169	Metaraminol bitartrate	03D08	Int Braz J Urol. 2004 Mar-Apr 30(2):121-2	Yes	0.783287	0.0315919	0.758802	0.071364	0.7711	0.135051	0.795004	0.10292	0.796695	0.441873	1.01944	0.140882	0.901731	0.152493	0.973331	0.136981	1.02851	0.144652	1.09961	0.0551236	-1.53389	0.0315919	-1.78873	0.071364	-1.72197	0.135051	-1.81744	0.10292	-0.475332	0.441873	0.27476	0.140882	-0.667249	0.152493	-0.172558	0.136981	0.136766	0.144652	1.65915	0.0551236	1	1	3	0	0
Row170	Salbutamol	03D09	Expert Opin Pharmacother. 2011 May 12(7):1133-41	n/a	1.06455	0.162838	1.0067	0.125976	0.970758	0.262975	0.968972	0.105978	1.15072	0.517345	1.06418	0.151931	1.0455	0.146994	1.03624	0.226873	1.02031	0.216226	0.966542	0.0936387	0.128322	0.162838	-0.257342	0.125976	-0.49252	0.262975	-0.404006	0.105978	-0.105634	0.517345	0.637461	0.151931	0.554698	0.146994	0.511648	0.226873	0.0524476	0.216226	-0.222346	0.0936387	1	0	1	0	0
Row171	Prilocaine hydrochloride	03D10	Drugs. 1993 Jul 46(1):126-51	Yes	1.08046	0.158599	0.966583	0.136646	1.00844	0.162326	0.933882	0.078439	1.27721	1.13615	0.924651	0.150766	0.970006	0.104937	0.933018	0.127308	0.904525	0.264876	1.00882	0.0654236	0.222338	0.158599	-0.505144	0.136646	-0.260509	0.162326	-0.689098	0.078439	0.0264544	1.13615	-0.49369	0.150766	-0.086959	0.104937	-0.611014	0.127308	-1.13892	0.264876	0.375483	0.0654236	1	0	2	0	0
Row172	Ranitidine hydrochloride	03E02	Can J Gastroenterol. 2001 Jun 15(6):389-98	Yes	1.13129	0.148752	1.05897	0.235386	0.847895	0.206751	0.901001	0.0958566	0.922847	0.341951	0.888525	0.168086	0.993111	0.160664	1.00502	0.215491	1.12937	0.28072	0.911699	0.107895	0.522757	0.148752	0.0655585	0.235386	-1.24908	0.206751	-0.95625	0.0958566	-0.343595	0.341951	-0.786551	0.168086	0.109419	0.160664	0.172143	0.215491	1.17455	0.28072	-0.997799	0.107895	0	0	0	0	0
Row173	Flumequine	03E05	J Antimicrob Chemother. 1988 Jan 21(1):101-6	n/a	1.18629	0.238336	1.12074	0.192529	1.01646	0.158293	1.04622	0.12125	2.57028	1.17268	1.06293	0.121647	1.03042	0.0943123	1.12961	0.234267	1.14923	0.160392	0.922949	0.0784002	0.847785	0.238336	0.447136	0.192529	-0.211102	0.158293	0.223611	0.12125	1.37677	1.17268	0.627319	0.121647	0.42656	0.0943123	1.52716	0.234267	1.37892	0.160392	-0.838733	0.0784002	2	0	0	0	0
Row174	Tibolone	03E08	Ann Pharmacother. 2004 May 38(5):874-81	n/a	0.978534	0.0788886	0.868524	0.0661901	0.944988	0.223699	0.873485	0.0940965	0.91473	0.400323	0.894883	0.115398	0.921354	0.136891	0.953416	0.123236	0.96451	0.195334	1.05794	0.0905546	-0.380018	0.0788886	-1.11091	0.0661901	-0.651208	0.223699	-1.1798	0.0940965	-0.352071	0.400323	-0.735006	0.115398	-0.500469	0.136891	-0.389153	0.123236	-0.521711	0.195334	1.06997	0.0905546	2	1	0	0	0
Row175	Trimethoprim	03E09	Arch Intern Med. 2003 Feb 24 163(4):402-10	Yes	1.0903	0.0907911	1.00092	0.157121	1.07056	0.147717	1.06302	0.0662156	1.47658	0.760477	0.976861	0.0784785	0.994603	0.0724657	0.961521	0.110705	1.13665	0.0654526	1.01209	0.0826556	0.280513	0.0907911	-0.293041	0.157121	0.122015	0.147717	0.36008	0.0662156	0.234655	0.760477	-0.0704425	0.0784785	0.122103	0.0724657	-0.300999	0.110705	1.2495	0.0654526	0.421704	0.0826556	3	0	0	0	0
Row176	Metoclopramide monohydrochloride	03E10	Ann Intern Med. 1983 Jan 98(1):86-95	Yes	0.967061	0.104556	0.921845	0.0926287	0.864036	0.071136	0.930219	0.0881661	0.868147	0.251919	0.97294	0.112337	0.952006	0.151341	1.01047	0.193544	1.03208	0.31812	1.03374	0.0577034	-0.447818	0.104556	-0.78152	0.0926287	-1.14969	0.071136	-0.718864	0.0881661	-0.400717	0.251919	-0.102225	0.112337	-0.239943	0.151341	0.231339	0.193544	0.173566	0.31812	0.727726	0.0577034	0	0	0	0	0
Row177	Fenbendazole	03E11	J Parasit Dis. 2012 Oct 36(2):171-4	n/a	1.8945	0.128037	1.70867	0.112993	1.27947	0.334536	1.01655	0.205656	4.00212	2.60381	0.54936	0.100799	0.587358	0.145792	1.0293	0.0682037	1.21042	0.219412	0.595018	0.0941226	5.03319	0.128037	4.07913	0.112993	1.40847	0.334536	-0.0174697	0.205656	2.872	2.60381	-3.53603	0.100799	-3.33922	0.145792	0.436159	0.0682037	2.00858	0.219412	-5.47548	0.0941226	3	16	17	0	20
Row178	Piroxicam	03F02	Pharmacotherapy. 1982 Mar-Apr 2(2):80-90	Yes	1.85143	0.126551	1.71716	0.102777	1.29957	0.196561	1.04628	0.163545	6.42554	2.37053	0.533556	0.132775	0.5163	0.0831178	1.01575	0.178748	1.02211	0.116446	0.718962	0.0546898	4.77861	0.126551	4.13158	0.102777	1.53222	0.196561	0.224059	0.163545	5.4027	2.37053	-3.66415	0.132775	-3.94317	0.0831178	0.288765	0.178748	0.0709983	0.116446	-3.72298	0.0546898	1	19	19	0	20
Row179	Pyrantel tartrate	03F03	J Anim Sci. 1989 Mar 67(3):628-34	n/a	1.07925	0.172086	1.06904	0.117315	1.01139	0.199624	0.987076	0.088193	0.899646	0.178229	0.919877	0.154013	0.953585	0.165868	1.01117	0.208814	1.18353	0.106531	0.922867	0.0922412	0.21522	0.172086	0.127763	0.117315	-0.242307	0.199624	-0.256921	0.088193	-0.367823	0.178229	-0.532386	0.154013	-0.226522	0.165868	0.238999	0.208814	1.73184	0.106531	-0.839892	0.0922412	1	2	1	0	0
Row180	Fenspiride hydrochloride	03F04	Clin Drug Investig. 2005 25(4):257-64	n/a	1.11557	0.171919	1.06223	0.133219	1.10873	0.251905	0.922458	0.185133	1.2401	0.69641	0.927366	0.118984	0.960597	0.140879	0.93957	0.141429	1.18067	0.185474	0.952018	0.0806081	0.429855	0.171919	0.0857116	0.133219	0.357094	0.251905	-0.781917	0.185133	-0.0123003	0.69641	-0.47168	0.118984	-0.166924	0.140879	-0.539746	0.141429	1.70246	0.185474	-0.427716	0.0806081	1	0	0	0	0
Row181	Gemfibrozil	03F05	Immunopharmacol Immunotoxicol. 2009 31(3):339-51	Yes	1.65135	0.264416	1.81226	0.146891	1.46813	0.246287	1.33854	0.146942	5.87878	2.17499	0.559912	0.119149	0.644879	0.137677	1.0041	0.163409	1.01221	0.170255	0.874365	0.0761586	3.59619	0.264416	4.71909	0.146891	2.57016	0.246287	2.59863	0.146942	4.83174	2.17499	-3.45049	0.119149	-2.85033	0.137677	0.162119	0.163409	-0.0309542	0.170255	-1.52567	0.0761586	6	10	14	0	20
Row182	Tiapride hydrochloride	03F07	Drugs. 1994 Jun 47(6):1010-32	n/a	1.03192	0.108102	1.03977	0.088544	0.975951	0.188227	0.999448	0.150127	1.0965	0.286313	0.850497	0.167622	0.953694	0.167273	0.938024	0.105875	1.0296	0.229355	0.990275	0.0526289	-0.0645318	0.108102	-0.053046	0.088544	-0.460543	0.188227	-0.156401	0.150127	-0.162252	0.286313	-1.09483	0.167622	-0.225595	0.167273	-0.556564	0.105875	0.148045	0.229355	0.113213	0.0526289	0	0	0	0	0
Row183	Mebendazole	03F08	Trans R Soc Trop Med Hyg. 2009 May 103(5):437-42	Yes	1.94565	0.141432	1.86563	0.121667	1.20009	0.177738	0.943914	0.183749	4.74921	1.66857	0.562116	0.100276	0.5425	0.158301	1.10501	0.327738	1.07762	0.318847	0.503067	0.115235	5.33544	0.141432	5.04878	0.121667	0.91968	0.177738	-0.607598	0.183749	3.65216	1.66857	-3.43262	0.100276	-3.72049	0.158301	1.25968	0.327738	0.642143	0.318847	-6.77561	0.115235	1	19	0	0	0
Row184	Fenbufen	03F09	Am J Med. 1983 Oct 31 75(4B):62-9	n/a	1.18915	0.283047	1.44492	0.453667	1.58116	0.378633	1.24448	0.196304	6.72814	2.39878	0.648292	0.0702593	0.809525	0.103231	1.01574	0.211835	1.07407	0.227003	0.933265	0.0710486	0.864657	0.283047	2.44982	0.453667	3.26618	0.378633	1.83438	0.196304	5.71869	2.39878	-2.73403	0.0702593	-1.45094	0.103231	0.288661	0.211835	0.605546	0.227003	-0.692867	0.0710486	4	2	7	0	20
Row185	Ketoprofen	03F10	Clin Exp Rheumatol. 2013 Sep-Oct 31(5):731-8	Yes	1.08344	0.0949385	1.12254	0.0978472	1.17208	0.225758	1.04044	0.0608326	1.57732	0.771982	0.855765	0.149195	0.80373	0.11691	0.870016	0.231987	1.01488	0.209054	1.02402	0.0535515	0.239981	0.0949385	0.458299	0.0978472	0.747143	0.225758	0.176675	0.0608326	0.33985	0.771982	-1.05212	0.149195	-1.5002	0.11691	-1.29624	0.231987	-0.00342689	0.209054	0.590341	0.0535515	1	0	1	0	0
Row186	Indapamide	03F11	Expert Opin Pharmacother. 2012 Jul 13(10):1515-26	Yes	1.01697	0.142916	0.959412	0.0839457	1.04266	0.13717	0.91847	0.101157	1.20003	0.877763	0.863571	0.180936	0.94497	0.106097	0.976296	0.217613	0.91579	0.181675	0.968208	0.082079	-0.152838	0.142916	-0.549444	0.0839457	-0.0497354	0.13717	-0.814319	0.101157	-0.0541394	0.877763	-0.988841	0.180936	-0.299745	0.106097	-0.140304	0.217613	-1.02301	0.181675	-0.1988	0.082079	0	0	0	0	0
Row187	Norfloxacin	03G02	Ann Intern Med. 1988 Feb 108(2):238-51	Yes	0.949363	0.0639143	0.93714	0.0504557	0.91939	0.157399	0.921829	0.229628	0.827566	0.221536	1.02866	0.177984	1.08043	0.150521	1.01563	0.195712	0.991823	0.169521	1.01149	0.0661441	-0.552407	0.0639143	-0.68703	0.0504557	-0.808832	0.157399	-0.787027	0.229628	-0.443094	0.221536	0.349449	0.177984	0.851554	0.150521	0.287543	0.195712	-0.240678	0.169521	0.413175	0.0661441	0	0	0	0	0
Row188	Xylometazoline hydrochloride	03G04	Curr Med Res Opin. 2010 Apr 26(4):889-99	n/a	0.991684	0.0904268	1.00857	0.0810912	0.908672	0.190403	0.961014	0.158482	1.10873	0.417333	0.912572	0.136177	0.983617	0.160877	1.02934	0.117572	1.08851	0.14705	0.963694	0.0460395	-0.302302	0.0904268	-0.245769	0.0810912	-0.874836	0.190403	-0.468666	0.158482	-0.149482	0.417333	-0.591609	0.136177	0.0287309	0.160877	0.436581	0.117572	0.754215	0.14705	-0.262617	0.0460395	2	0	0	0	0
Row189	Oxymetazoline hydrochloride	03G05	Br J Clin Pharmacol. 1999 Jul 48(1):53-6	Yes	0.945923	0.139227	1.00531	0.11837	0.937733	0.181259	0.983792	0.16866	1.07797	0.388363	0.974415	0.107673	1.08482	0.135542	0.949737	0.112225	1.17188	0.171543	0.996112	0.0909161	-0.572738	0.139227	-0.265878	0.11837	-0.695879	0.181259	-0.283597	0.16866	-0.181602	0.388363	-0.0902727	0.107673	0.8889	0.135542	-0.429164	0.112225	1.61201	0.171543	0.195752	0.0909161	0	0	0	0	0
Row190	Nifenazone	03G06	Br Med J. 1964 Jun 13 1(5397):1553-4	n/a	1.02067	0.125103	0.98813	0.10357	0.952593	0.279827	0.94247	0.158107	0.805762	0.28168	1.02427	0.147518	1.04393	0.187046	0.982385	0.200193	1.10851	0.234362	0.985567	0.0401619	-0.130984	0.125103	-0.372036	0.10357	-0.60438	0.279827	-0.619331	0.158107	-0.465863	0.28168	0.313864	0.147518	0.541357	0.187046	-0.0740739	0.200193	0.959987	0.234362	0.0466465	0.0401619	0	0	0	0	0
Row191	Griseofulvin	03G07	DICP. 1990 Sep 24(9):851-4	Yes	0.954548	0.106365	0.939904	0.0787806	0.899337	0.139743	1.0451	0.136331	0.952182	0.285784	0.98631	0.117921	1.01874	0.0819832	1.02869	0.18759	0.945889	0.127391	1.03526	0.0728409	-0.52177	0.106365	-0.669959	0.0787806	-0.932314	0.139743	0.214521	0.136331	-0.312961	0.285784	0.00615709	0.117921	0.327222	0.0819832	0.42953	0.18759	-0.713312	0.127391	0.749258	0.0728409	2	0	0	0	0
Row192	Tropicamide	03G09	J Ocul Pharmacol Ther. 2012 Dec 28(6):632-5	Yes	1.02365	0.092326	0.949952	0.113154	0.996316	0.148905	1.01946	0.129531	0.966368	0.676307	1.06077	0.0789605	1.09837	0.128745	0.932542	0.194687	1.11096	0.207145	0.984647	0.0653088	-0.113399	0.092326	-0.607884	0.113154	-0.33514	0.148905	0.00620598	0.129531	-0.298147	0.676307	0.609781	0.0789605	1.00407	0.128745	-0.616182	0.194687	0.985206	0.207145	0.03364	0.0653088	1	2	0	0	0
Row193	Nefopam hydrochloride	03G10	Br J Anaesth. 2008 Nov 101(5):610-7	n/a	1.00854	0.140858	1.02576	0.103597	1.00728	0.18477	1.03801	0.132853	0.827934	0.18963	1.01777	0.0873042	0.947077	0.111978	0.923755	0.175152	0.988236	0.114084	0.999414	0.0821557	-0.202658	0.140858	-0.139551	0.103597	-0.267632	0.18477	0.156908	0.132853	-0.44271	0.18963	0.261233	0.0873042	-0.281837	0.111978	-0.711755	0.175152	-0.277589	0.114084	0.242439	0.0821557	1	0	1	0	0
Row194	Phentolamine hydrochloride	03G11	Am J Physiol Heart Circ Physiol. 2001 Aug 281(2):H559 - 65	Yes	0.981306	0.1077	1.00734	0.132004	1.01224	0.211968	1.03671	0.150957	1.12938	0.327394	1.0936	0.170514	1.06578	0.12871	1.10955	0.190772	1.20945	0.159739	0.986489	0.0891932	-0.363632	0.1077	-0.253338	0.132004	-0.237066	0.211968	0.146302	0.150957	-0.127916	0.327394	0.87594	0.170514	0.727039	0.12871	1.30905	0.190772	1.99858	0.159739	0.0596859	0.0891932	1	1	0	0	0
Row195	Etodolac	03H02	Clin Rheumatol. 1989 Mar 8 Suppl 1:43-53	Yes	1.08831	0.123508	1.16558	0.126573	1.05142	0.261198	1.05268	0.176658	1.65805	0.821561	0.971665	0.187117	0.936069	0.127704	1.02592	0.1412	1.047	0.167747	0.993889	0.0778027	0.268719	0.123508	0.724192	0.126573	0.00419993	0.261198	0.276081	0.176658	0.424157	0.821561	-0.112564	0.187117	-0.375397	0.127704	0.399455	0.1412	0.327028	0.167747	0.164324	0.0778027	2	0	0	0	0
Row196	Scopolamin-N-oxide hydrobromide	03H03	Ther Drug Monit. 2005 Oct 27(5):655-65	Yes	0.930728	0.0582232	0.926326	0.101943	1.00949	0.202215	0.906997	0.129766	0.883156	0.35285	1.01797	0.14927	1.04357	0.12698	1.01349	0.154745	1.12758	0.273867	1.00304	0.050166	-0.662537	0.0582232	-0.753839	0.101943	-0.254036	0.202215	-0.907536	0.129766	-0.385043	0.35285	0.262791	0.14927	0.538309	0.12698	0.264191	0.154745	1.15612	0.273867	0.29368	0.050166	0	0	0	0	0
Row197	Hyoscyamine (L)	03H04	Am J Gastroenterol. 1999 Oct 94(10):2905-8	n/a	0.990888	0.13965	1.00743	0.127926	1.0464	0.239337	1.10304	0.192768	0.955746	0.514294	1.0407	0.163206	1.0828	0.193572	1.04906	0.189647	1.07797	0.210994	0.994185	0.0670413	-0.307003	0.13965	-0.252818	0.127926	-0.0267487	0.239337	0.685272	0.192768	-0.309239	0.514294	0.44705	0.163206	0.871698	0.193572	0.651148	0.189647	0.645721	0.210994	0.16851	0.0670413	1	0	1	0	0
Row198	Chlorphensin carbamate	03H05	Jpn J Pharmacol. 1984 Sep 36(1):7-13	Yes	1.05205	0.088763	1.1915	0.197301	1.1411	0.183858	1.06638	0.181594	0.972592	0.469176	0.931653	0.165849	1.03235	0.148761	1.05855	0.24567	1.08333	0.231995	0.935274	0.0817454	0.0544536	0.088763	0.884308	0.197301	0.556408	0.183858	0.387426	0.181594	-0.291648	0.469176	-0.436925	0.165849	0.442944	0.148761	0.754273	0.24567	0.700833	0.231995	-0.664456	0.0817454	1	0	0	0	0
Row199	Carmofur	03H06	Asia Oceania J Obstet Gynaecol. 1989 Jun 15(2):161-8	n/a	1.77165	0.185326	1.66924	0.212974	1.431	0.352079	1.14084	0.224432	8.71379	3.1299	0.530658	0.112905	0.573535	0.106773	0.944423	0.160549	1.02902	0.159827	0.938913	0.114515	4.30717	0.185326	3.83552	0.212974	2.34155	0.352079	0.992349	0.224432	7.79225	3.1299	-3.68764	0.112905	-3.45671	0.106773	-0.486966	0.160549	0.142014	0.159827	-0.613009	0.114515	1	7	19	0	20
Row200	Dilazep dihydrochloride	03H07	Blood. 1997 Sep 15 90(6):2345-56	n/a	1.01775	0.0683165	1.14363	0.219444	1.0426	0.20075	1.01211	0.149423	1.00332	0.359378	0.946965	0.131302	1.02448	0.142043	1.03576	0.157635	1.12319	0.26585	0.948082	0.0912058	-0.148254	0.0683165	0.588563	0.219444	-0.0501169	0.20075	-0.0535233	0.149423	-0.259561	0.359378	-0.312796	0.131302	0.376029	0.142043	0.506448	0.157635	1.11104	0.26585	-0.483367	0.0912058	1	1	0	0	0
Row201	Ofloxacin	03H08	Pharmacotherapy. 1988 8(1):35-46	Yes	1.08232	0.0994972	1.02916	0.138341	1.10623	0.217916	0.93584	0.098412	1.31916	0.674307	1.04609	0.171413	1.04028	0.120155	1.11955	0.190212	1.09493	0.217402	0.960241	0.0752425	0.233347	0.0994972	-0.118554	0.138341	0.341688	0.217916	-0.673197	0.098412	0.0702573	0.674307	0.490753	0.171413	0.510354	0.120155	1.41773	0.190212	0.820224	0.217402	-0.311438	0.0752425	2	1	0	0	0
Row202	Lomefloxacin hydrochloride	03H09	Drugs. 1991 Dec 42(6):1018-60	Yes	1.0896	0.131634	1.14178	0.192346	1.04404	0.29019	1.10952	0.134371	1.5394	1.07159	0.88597	0.168229	1.06232	0.164258	1.0663	0.155672	1.01141	0.247768	0.958603	0.0664287	0.276339	0.131634	0.577151	0.192346	-0.0412797	0.29019	0.737912	0.134371	0.300251	1.07159	-0.807259	0.168229	0.697636	0.164258	0.838577	0.155672	-0.0391617	0.247768	-0.334604	0.0664287	1	0	3	0	0
Row203	Orphenadrine hydrochloride	03H10	Naunyn Schmiedebergs Arch Pharmacol. 2007 Dec 376(4):275-84	Yes	0.989269	0.077069	1.01053	0.0704366	1.00431	0.151838	0.99908	0.176152	0.790117	0.206922	1.02916	0.110214	1.04789	0.131197	0.949453	0.156906	1.06167	0.152891	0.987885	0.054366	-0.316571	0.077069	-0.233668	0.0704366	-0.285914	0.151838	-0.159388	0.176152	-0.4822	0.206922	0.353552	0.110214	0.574971	0.131197	-0.432257	0.156906	0.478008	0.152891	0.0794287	0.054366	0	0	0	0	0
Row204	Proglumide	03H11	Gut. 1984 Sep 25(9):953-6	n/a	1.03299	0.178739	1.04146	0.0981736	0.920779	0.14302	1.01087	0.143503	0.949436	0.276873	1.10018	0.134759	1.0309	0.113807	0.893079	0.140832	1.11541	0.170799	0.951389	0.0987021	-0.0581702	0.178739	-0.0425956	0.0981736	-0.80028	0.14302	-0.0636423	0.143503	-0.315829	0.276873	0.929225	0.134759	0.430604	0.113807	-1.0454	0.140832	1.03098	0.170799	-0.436607	0.0987021	0	1	0	0	0
Row205	Mexiletine hydrochloride	04A02	Clin Cardiol. 1990 May 13(5):349-59	Yes	1.00918	0.174785	0.951329	0.0972239	0.871285	0.150647	0.919805	0.118085	0.900318	0.268776	0.956743	0.117543	1.00326	0.081304	0.992131	0.125826	0.989952	0.208229	0.96551	0.0752865	-0.198885	0.174785	-0.599381	0.0972239	-1.10506	0.150647	-0.803473	0.118085	-0.367122	0.268776	-0.233528	0.117543	0.195689	0.081304	0.0319179	0.125826	-0.259926	0.208229	-0.236945	0.0752865	1	2	1	0	0
Row206	Flavoxate hydrochloride	04A03	J Int Med Res. 1988 Sep-Oct 16(5):317-30	Yes	1.07511	0.127795	1.04706	0.0954722	0.993277	0.204703	1.01675	0.126924	1.1677	0.369483	1.05378	0.112332	1.10682	0.105563	1.01244	0.186623	0.944815	0.177445	0.951684	0.0540309	0.190712	0.127795	-0.0079812	0.0954722	-0.353854	0.204703	-0.0158111	0.126924	-0.0878981	0.369483	0.553105	0.112332	1.07585	0.105563	0.252758	0.186623	-0.724366	0.177445	-0.43243	0.0540309	2	0	2	0	0
Row207	Bufexamac	04A04	Dermatologica. 1977 154(3):177-84	n/a	0.994053	0.0721229	0.991372	0.0594258	0.942622	0.120682	1.01721	0.119397	1.1054	0.36863	1.01597	0.108954	1.01404	0.137081	0.940161	0.208437	0.891459	0.206915	1.04911	0.046588	-0.2883	0.0721229	-0.352011	0.0594258	-0.665778	0.120682	-0.0120561	0.119397	-0.152957	0.36863	0.246571	0.108954	0.287276	0.137081	-0.533322	0.208437	-1.27337	0.206915	0.945123	0.046588	1	1	0	0	0
Row208	Glutethimide, para-amino	04A05	Exp Cell Biol. 1985 53(1):1-8	Yes	1.06572	0.103422	1.03612	0.115997	0.858631	0.088688	1.02413	0.167235	1.05059	0.273877	1.07008	0.100425	1.01881	0.0868092	1.04816	0.158765	0.946127	0.154802	0.963576	0.0751472	0.135225	0.103422	-0.0755744	0.115997	-1.18297	0.088688	0.0441363	0.167235	-0.210197	0.273877	0.685275	0.100425	0.32786	0.0868092	0.641329	0.158765	-0.710865	0.154802	-0.264283	0.0751472	1	0	0	0	0
Row209	Dropropizine (R,S)	04A06	J Int Med Res. 1995 May-Jun 23(3):175-83	n/a	1.05953	0.158705	1.00636	0.13127	1.10251	0.170595	1.00105	0.176851	0.917257	0.28069	0.996337	0.103691	1.00754	0.140829	0.859904	0.177674	0.973506	0.297995	0.988211	0.0594235	0.0986536	0.158705	-0.259394	0.13127	0.318751	0.170595	-0.143385	0.176851	-0.349432	0.28069	0.0874455	0.103691	0.232039	0.140829	-1.40623	0.177674	-0.429153	0.297995	0.084029	0.0594235	0	0	1	1	0
Row210	Pinacidil	04A07	Drugs. 1990 Jun 39(6):929-67	Yes	1.0362	0.0979448	0.98536	0.107208	1.01765	0.162627	1.02162	0.169753	0.880872	0.206955	0.978836	0.0842014	1.12687	0.114767	1.05399	0.172584	0.831373	0.154426	0.975877	0.0466271	-0.0392466	0.0979448	-0.389153	0.107208	-0.203763	0.162627	0.0237151	0.169753	-0.387428	0.206955	-0.0544304	0.0842014	1.24626	0.114767	0.704731	0.172584	-1.8916	0.154426	-0.0903529	0.0466271	1	0	1	0	0
Row211	Albendazole	04A08	Am J Med Sci. 2007 Sep 334(3):171-9	Yes	2.02027	0.091842	1.92173	0.0964999	1.46478	0.12253	1.20504	0.175416	3.71989	1.53136	0.573484	0.108185	0.609435	0.0948793	1.2073	0.203695	1.07138	0.23306	0.51668	0.0406481	5.77646	0.091842	5.39531	0.0964999	2.54956	0.12253	1.51398	0.175416	2.57727	1.53136	-3.34047	0.108185	-3.15158	0.0948793	2.37212	0.203695	0.577959	0.23306	-6.58312	0.0406481	3	16	0	0	0
Row212	Clonidine hydrochloride	04A09	J Cardiovasc Pharmacol. 1980 2 Suppl 1:S61-71	Yes	0.911883	0.101594	1.00724	0.131379	0.929933	0.118093	1.12631	0.166539	0.953827	0.348628	0.996893	0.115938	1.00444	0.0614225	1.18555	0.2604	1.05152	0.217057	1.041	0.0377162	-0.773911	0.101594	-0.253963	0.131379	-0.743915	0.118093	0.874311	0.166539	-0.311243	0.348628	0.0919525	0.115938	0.205704	0.0614225	2.13562	0.2604	0.373538	0.217057	0.830473	0.0377162	1	0	0	0	0
Row213	Bupropion hydrochloride	04A10	Br J Psychiatry. 2010 May 196(5):346-53	Yes	1.03575	0.127938	1.02015	0.0960119	1.01091	0.196245	0.933011	0.190795	0.797347	0.200336	1.02532	0.0568216	1.02741	0.146005	1.05643	0.145449	0.908333	0.213673	0.969458	0.0310912	-0.0418744	0.127938	-0.17424	0.0960119	-0.245304	0.196245	-0.69618	0.190795	-0.474651	0.200336	0.322427	0.0568216	0.400978	0.146005	0.731214	0.145449	-1.09974	0.213673	-0.181115	0.0310912	1	0	1	0	0
Row214	Alprenolol hydrochloride	04A11	Br Heart J. 1979 Apr 41(4):452-5	n/a	1.08209	0.102926	1.0612	0.118954	0.997123	0.148759	1.03865	0.189274	0.82252	0.284631	1.05484	0.113902	0.950753	0.129319	1.03454	0.0959979	1.02217	0.195823	0.986415	0.0521307	0.231995	0.102926	0.0793799	0.118954	-0.330173	0.148759	0.162139	0.189274	-0.448363	0.284631	0.561703	0.113902	-0.250596	0.129319	0.493215	0.0959979	0.071598	0.195823	0.0586348	0.0521307	0	0	1	0	0
Row215	Chlorothiazide	04B02	Lancet. 1979 Dec 15 2(8155):1258-60	Yes	1.03096	0.111226	0.949953	0.0978773	0.897892	0.238233	1.10419	0.173257	0.854514	0.113697	1.09937	0.107855	1.03829	0.140971	1.05573	0.223023	0.993081	0.306932	1.01003	0.0362619	-0.0701681	0.111226	-0.607882	0.0978773	-0.941216	0.238233	0.694588	0.173257	-0.414952	0.113697	0.922695	0.107855	0.493432	0.140971	0.723658	0.223023	-0.227737	0.306932	0.392576	0.0362619	0	0	0	0	0
Row216	Norethindrone	04B04	Clin Interv Aging. 2008 3(1):9-16	Yes	1.01729	0.126383	0.986443	0.0453217	1.17696	0.294768	1.20367	0.155703	0.967057	0.353457	0.982216	0.146945	0.886517	0.0926254	1.03492	0.252637	1.10242	0.193246	0.990027	0.0592759	-0.150987	0.126383	-0.382462	0.0453217	0.777252	0.294768	1.50284	0.155703	-0.297428	0.353457	-0.0270329	0.146945	-0.796558	0.0926254	0.497336	0.252637	0.897284	0.193246	0.109708	0.0592759	0	0	1	0	0
Row217	Nortriptyline hydrochloride	04B05	Pharmakopsychiatr Neuropsychopharmakol. 1976 Jan 9(1):27-32	Yes	1.01908	0.170136	1.03501	0.179803	1.08592	0.197747	1.0779	0.187452	1.03597	0.346386	0.963116	0.138732	0.959666	0.227403	1.00755	0.202408	0.907547	0.0963382	0.990727	0.102644	-0.140413	0.170136	-0.0824085	0.179803	0.216616	0.197747	0.481005	0.187452	-0.225466	0.346386	-0.181864	0.138732	-0.174841	0.227403	0.199649	0.202408	-1.10782	0.0963382	0.119616	0.102644	3	2	2	0	0
Row218	Isotretinoin	04B07	Br J Gen Pract. 2005 Feb 55(511):134-8	Yes	1.67187	0.221127	1.7037	0.166724	1.18633	0.312775	1.0991	0.271361	4.82536	2.15495	0.509824	0.155652	0.539665	0.133588	1.02447	0.157144	0.806996	0.187385	0.6214	0.0561604	3.71749	0.221127	4.04846	0.166724	0.834931	0.312775	0.653233	0.271361	3.73167	2.15495	-3.85654	0.155652	-3.74459	0.133588	0.383665	0.157144	-2.14244	0.187385	-5.10245	0.0561604	1	16	19	0	20
Row219	Antazoline hydrochloride	04B09	Can Med Assoc J. 1975 Sep 6 113(5):391-3	Yes	0.945061	0.153695	0.944145	0.0732751	0.989919	0.183089	0.963275	0.160061	1.07521	0.413269	1.02964	0.135035	1.052	0.082786	1.34188	0.12359	1.1771	0.174565	1.01499	0.065185	-0.577835	0.153695	-0.643761	0.0732751	-0.374531	0.183089	-0.450291	0.160061	-0.184485	0.413269	0.357381	0.135035	0.609965	0.082786	3.83594	0.12359	1.66567	0.174565	0.462648	0.065185	1	0	1	0	0
Row220	Ethacrynic acid	04B10	Xenobiotica. 1993 Aug 23(8):913-23	Yes	0.919082	0.135133	0.917384	0.0771484	1.04737	0.359966	1.03648	0.237091	1.04891	0.283459	1.01645	0.126207	1.02402	0.110788	1.03121	0.116774	1.00549	0.214366	1.02952	0.0693028	-0.731364	0.135133	-0.809079	0.0771484	-0.0207928	0.359966	0.144432	0.237091	-0.21195	0.283459	0.250459	0.126207	0.372093	0.110788	0.456921	0.116774	-0.100044	0.214366	0.668126	0.0693028	1	0	0	0	0
Row221	Praziquantel	04B11	Ann Intern Med. 1989 Feb 15 110(4):290-6	Yes	0.982103	0.0928224	1.06328	0.115136	1.13255	0.276304	1.09509	0.136662	1.18438	0.277263	0.963219	0.10363	1.03723	0.107552	1.09711	0.285583	0.927284	0.197429	1.03474	0.0578724	-0.358924	0.0928224	0.0922176	0.115136	0.50374	0.276304	0.620626	0.136662	-0.0704865	0.277263	-0.181028	0.10363	0.484421	0.107552	1.17374	0.285583	-0.904741	0.197429	0.741973	0.0578724	0	0	1	1	0
Row222	Ethisterone	04C02	Br Med J. 1980 Oct 25 281(6248):1098-101	n/a	1.06331	0.175997	1.0661	0.131693	0.952969	0.159438	0.889292	0.113783	0.918337	0.234355	1.10604	0.114083	1.00575	0.0978933	1.01244	0.239766	1.00679	0.244491	0.944231	0.0567378	0.121009	0.175997	0.109639	0.131693	-0.602063	0.159438	-1.05138	0.113783	-0.348305	0.234355	0.976741	0.114083	0.216866	0.0978933	0.252757	0.239766	-0.0866783	0.244491	-0.53782	0.0567378	3	0	0	2	0
Row223	Triprolidine hydrochloride	04C03	Br J Clin Pharmacol. 1982 Mar 13(3):441-4	Yes	1.01084	0.0863415	1.07471	0.0881544	0.84097	0.177794	0.920256	0.219712	0.822871	0.16008	1.03195	0.112296	1.03848	0.0914848	1.08006	0.141593	1.01225	0.145478	0.953724	0.0355813	-0.189088	0.0863415	0.162818	0.0881544	-1.29173	0.177794	-0.799809	0.219712	-0.447996	0.16008	0.376162	0.112296	0.495017	0.0914848	0.988283	0.141593	-0.0304932	0.145478	-0.403595	0.0355813	2	1	0	0	0
Row224	Doxepin hydrochloride	04C04	Expert Opin Investig Drugs. 2007 Aug 16(8):1295-305	Yes	1.06526	0.0654228	0.957801	0.0797601	0.887624	0.124322	0.795365	0.110128	0.924988	0.220537	0.965059	0.0755899	1.01508	0.133018	0.980719	0.255876	0.913314	0.126328	0.98107	0.0366699	0.132499	0.0654228	-0.559398	0.0797601	-1.00444	0.124322	-1.81451	0.110128	-0.341359	0.220537	-0.166114	0.0755899	0.296185	0.133018	-0.0921982	0.255876	-1.04849	0.126328	-0.0169295	0.0366699	2	1	0	0	0
Row225	Dyclonine hydrochloride	04C05	Anesthesiology. 2001 Mar 94(3):423-8 discussion 5A-6A	Yes	1.00101	0.0947425	1.006	0.089814	0.830938	0.147083	0.857181	0.137865	0.982018	0.260528	0.969815	0.141417	1.0706	0.0973769	1.04835	0.17154	0.845252	0.193442	0.965199	0.0382618	-0.247206	0.0947425	-0.261632	0.089814	-1.3535	0.147083	-1.31227	0.137865	-0.281804	0.260528	-0.127564	0.141417	0.768012	0.0973769	0.643354	0.17154	-1.7488	0.193442	-0.241341	0.0382618	2	1	1	0	0
Row226	Dimenhydrinate	04C06	Neurosci Biobehav Rev. 2002 Jan 26(1):61-7	Yes	1.03373	0.132027	1.02359	0.179304	0.923232	0.321676	0.903092	0.196978	1.31213	0.535988	1.08482	0.159896	1.0078	0.173653	0.888757	0.137764	0.90027	0.145959	0.950429	0.120885	-0.0537976	0.132027	-0.152983	0.179304	-0.785176	0.321676	-0.939257	0.196978	0.0629228	0.535988	0.804762	0.159896	0.23424	0.173653	-1.0924	0.137764	-1.1827	0.145959	-0.450181	0.120885	0	0	1	0	0
Row227	Disopyramide	04C07	Prog Cardiovasc Dis. 2012 May-Jun 54(6):483-92	Yes	1.02262	0.103278	1.07683	0.201042	0.969209	0.329279	0.959626	0.142066	0.900301	0.323164	1.1531	0.213305	1.03104	0.180737	0.993404	0.180457	0.963889	0.116762	0.955575	0.0532735	-0.119474	0.103278	0.175916	0.201042	-0.502061	0.329279	-0.479942	0.142066	-0.367139	0.323164	1.3583	0.213305	0.431772	0.180737	0.0457624	0.180457	-0.528106	0.116762	-0.377417	0.0532735	1	0	0	0	0
Row228	Clotrimazole	04C08	Drugs. 1975 9(6):424-47	Yes	1.18668	0.256574	1.33459	0.215169	1.15383	0.225958	1.0741	0.217628	2.05801	1.06215	0.939071	0.18775	0.783111	0.149494	0.928686	0.0900074	0.832432	0.111681	0.826793	0.0771445	0.850059	0.256574	1.76821	0.215169	0.634783	0.225958	0.450157	0.217628	0.841819	1.06215	-0.376791	0.18775	-1.67545	0.149494	-0.658121	0.0900074	-1.88071	0.111681	-2.19832	0.0771445	1	10	0	0	20
Row229	Vinpocetine	04C09	Pharmacol Rep. 2011 63(3):618-28	n/a	1.07411	0.135963	1.01877	0.0911315	0.911963	0.106638	0.863328	0.0633085	1.07932	0.202615	1.03636	0.114141	1.03786	0.196131	0.918839	0.125016	0.916348	0.173183	0.951523	0.0797518	0.184809	0.135963	-0.182754	0.0911315	-0.854566	0.106638	-1.26233	0.0633085	-0.180197	0.202615	0.411881	0.114141	0.489782	0.196131	-0.765229	0.125016	-1.01727	0.173183	-0.434706	0.0797518	2	2	1	0	0
Row230	Clomipramine hydrochloride	04C10	J Clin Psychiatry. 1990 Aug 51 Suppl:51-4	Yes	1.06587	0.161162	1.04558	0.167243	0.807818	0.205089	0.895555	0.198009	1.18331	0.377933	0.972242	0.208552	0.922437	0.167608	1.04228	0.168653	0.943035	0.185495	0.93562	0.0701477	0.136134	0.161162	-0.0171656	0.167243	-1.49587	0.205089	-1.00049	0.198009	-0.0715974	0.377933	-0.107883	0.208552	-0.491266	0.167608	0.577377	0.168653	-0.742678	0.185495	-0.659563	0.0701477	1	1	1	0	0
Row231	Fendiline hydrochloride	04C11	Pharmatherapeutica. 1987 5(2):103-36	n/a	0.975517	0.117764	1.02694	0.0848002	0.85995	0.0869161	0.828314	0.102592	1.17096	0.281979	1.00782	0.156257	0.981966	0.166631	1.003	0.137641	1.02311	0.307283	0.945555	0.0578506	-0.397842	0.117764	-0.132259	0.0848002	-1.17485	0.0869161	-1.5468	0.102592	-0.0844991	0.281979	0.180525	0.156257	0.0146958	0.166631	0.150173	0.137641	0.081279	0.307283	-0.51909	0.0578506	1	0	0	0	0
Row232	Vincamine	04D02	Eur J Drug Metab Pharmacokinet. 1985 Apr-Jun 10(2):89-103	n/a	1.01173	0.095208	1.09214	0.128645	0.872247	0.0892082	0.980236	0.154327	0.96749	0.227269	0.972393	0.156035	0.957628	0.139064	0.877987	0.196554	0.912114	0.11084	0.960254	0.068202	-0.183833	0.095208	0.270474	0.128645	-1.09913	0.0892082	-0.312488	0.154327	-0.296976	0.227269	-0.106662	0.156035	-0.192163	0.139064	-1.20955	0.196554	-1.06084	0.11084	-0.311265	0.068202	0	0	0	0	0
Row233	Indomethacin	04D03	Pharmacotherapy. 1983 Nov-Dec 3(6):324-33	Yes	1.59816	0.205392	1.64061	0.13157	1.55992	0.377406	1.2428	0.137577	3.64491	1.67258	0.81234	0.291193	0.749129	0.18896	0.830359	0.156274	0.800119	0.130434	0.73729	0.0921197	3.28184	0.205392	3.65871	0.13157	3.13538	0.377406	1.82072	0.137577	2.49897	1.67258	-1.40415	0.291193	-1.96427	0.18896	-1.72756	0.156274	-2.21319	0.130434	-3.46384	0.0921197	4	7	13	3	20
Row234	Cortisone	04D04	J Endocrinol. 2007 Oct 195(1):1-6	Yes	1.03065	0.162699	1.03219	0.100324	0.942706	0.181188	1.00842	0.169685	1.0816	0.370952	1.11858	0.0859895	1.14314	0.0642336	0.947671	0.340423	0.925503	0.211398	0.996579	0.0417823	-0.0720097	0.162699	-0.0998842	0.100324	-0.665261	0.181188	-0.0835452	0.169685	-0.177811	0.370952	1.07841	0.0859895	1.38455	0.0642336	-0.451637	0.340423	-0.923066	0.211398	0.202356	0.0417823	1	0	0	0	0
Row235	Prednisolone	04D05	CLAO J. 1991 Oct 17(4):282-4	Yes	1.05683	0.110804	1.02832	0.0619064	1.20913	0.325974	1.13747	0.293324	1.35959	0.944874	1.25198	0.150442	1.19177	0.161125	0.978674	0.255375	0.892626	0.0798643	0.97284	0.038617	0.0827052	0.110804	-0.123765	0.0619064	0.975302	0.325974	0.96501	0.293324	0.112481	0.944874	2.15985	0.150442	1.79793	0.161125	-0.114446	0.255375	-1.26136	0.0798643	-0.133295	0.038617	1	0	2	0	0
Row236	Fenofibrate	04D06	Drugs. 2011 Oct 1 71(14):1917-46	Yes	1.8064	0.055603	1.79486	0.0837437	1.46654	0.362828	1.23397	0.223827	6.84125	3.30515	0.594549	0.130883	0.701641	0.230947	0.864937	0.240967	0.899695	0.170398	0.784113	0.0407717	4.51249	0.055603	4.6116	0.0837437	2.56037	0.362828	1.74904	0.223827	5.83681	3.30515	-3.1697	0.130883	-2.36789	0.230947	-1.35148	0.240967	-1.18862	0.170398	-2.80179	0.0407717	3	15	17	0	20
Row237	Bumetanide	04D07	Pharmacotherapy. 1982 Jul-Aug 2(4):213-22	Yes	0.985025	0.0972821	1.01602	0.117786	0.948302	0.230946	0.921341	0.208163	1.4116	0.433752	1.10026	0.196715	1.06786	0.160712	0.947519	0.179639	1.003	0.293685	0.978978	0.0518343	-0.341652	0.0972821	-0.199763	0.117786	-0.630802	0.230946	-0.790991	0.208163	0.166798	0.433752	0.929876	0.196715	0.744765	0.160712	-0.453291	0.179639	-0.125671	0.293685	-0.0465094	0.0518343	0	0	0	0	0
Row238	Labetalol hydrochloride	04D08	Drugs. 1989 May 37(5):583-627	Yes	1.01906	0.101366	1.11715	0.180076	1.17392	0.286969	0.935376	0.153851	1.03556	0.159634	1.10202	0.164535	0.995412	0.108615	1.01736	0.250686	1.01623	0.25631	0.969149	0.0646973	-0.140512	0.101366	0.425008	0.180076	0.758532	0.286969	-0.676964	0.153851	-0.225896	0.159634	0.944179	0.164535	0.128975	0.108615	0.306273	0.250686	0.0105029	0.25631	-0.185483	0.0646973	0	0	1	0	0
Row239	Cinnarizine	04D09	Clin Neuropharmacol. 1991 Apr 14(2):156-64	n/a	0.963018	0.0775331	1.02612	0.134329	0.938784	0.181028	0.998421	0.125596	1.15275	0.307079	1.04373	0.111222	1.01029	0.19769	1.1383	0.181333	1.0104	0.178605	0.986718	0.0445089	-0.471711	0.0775331	-0.137325	0.134329	-0.689413	0.181028	-0.164746	0.125596	-0.103518	0.307079	0.471673	0.111222	0.255452	0.19769	1.62171	0.181333	-0.0494927	0.178605	0.0629258	0.0445089	1	0	1	0	0
Row240	Methylprednisolone, 6-alpha	04D10	Mult Scler. 2005 Aug 11(4):425-32	Yes	0.997221	0.107752	1.12215	0.16789	1.16479	0.217337	1.15132	0.1921	1.10919	0.397714	1.28461	0.143791	1.12999	0.098419	0.957609	0.198463	0.935349	0.130334	0.96542	0.0646687	-0.269579	0.107752	0.45588	0.16789	0.702273	0.217337	1.07752	0.1921	-0.149003	0.397714	2.42435	0.143791	1.27278	0.098419	-0.343554	0.198463	-0.821758	0.130334	-0.238219	0.0646687	1	0	0	0	0
Row241	Quinidine hydrochloride monohydrate	04D11	Circulation. 2004 Sep 28 110(13):1731-7	Yes	0.9952	0.0876992	1.0175	0.136498	0.89781	0.215907	1.10925	0.217792	0.961949	0.190071	1.19412	0.140027	1.07538	0.142673	1.03688	0.197266	0.879943	0.174037	0.98534	0.0743329	-0.281525	0.0876992	-0.19058	0.136498	-0.941718	0.215907	0.73567	0.217792	-0.302762	0.190071	1.69083	0.140027	0.808648	0.142673	0.518659	0.197266	-1.39185	0.174037	0.0434404	0.0743329	0	0	0	0	0
Row242	Fludrocortisone acetate	04E02	Nephrol Dial Transplant. 2007 Nov 22(11):3273-6	Yes	1.06638	0.31228	1.29356	0.346517	1.391	0.535061	1.24919	0.51917	1.59918	0.629095	1.2145	0.270755	1.24692	0.299402	1.14023	0.162329	0.898785	0.213688	0.95061	0.128082	0.139163	0.31228	1.51477	0.346517	2.09524	0.535061	1.87262	0.51917	0.362681	0.629095	1.85597	0.270755	2.26666	0.299402	1.64274	0.162329	-1.19798	0.213688	-0.447624	0.128082	2	1	2	0	0
Row243	Fenoterol hydrobromide	04E03	Pharmacotherapy. 1985 May-Jun 5(3):109-26	n/a	0.896421	0.0841105	0.935489	0.0410393	0.849456	0.125982	0.91756	0.148607	1.32928	0.524812	1.05592	0.144736	1.04526	0.12328	1.19965	0.160642	1.03862	0.230991	1.01796	0.0576664	-0.865285	0.0841105	-0.697232	0.0410393	-1.23947	0.125982	-0.82171	0.148607	0.080829	0.524812	0.570479	0.144736	0.552676	0.12328	2.28899	0.160642	0.240842	0.230991	0.504729	0.0576664	0	0	0	0	0
Row244	Diethylcarbamazine citrate	04E05	Am J Trop Med Hyg. 1994 Jun 50(6):655-62.	Yes	1.04079	0.0857783	1.06871	0.108868	1.0154	0.325283	1.0829	0.149163	0.95976	0.285364	0.977793	0.250797	0.937995	0.211248	1.10997	0.207437	0.966974	0.200667	0.991368	0.0441094	-0.0120846	0.0857783	0.125756	0.108868	-0.217652	0.325283	0.521611	0.149163	-0.305048	0.285364	-0.0628873	0.250797	-0.359033	0.211248	1.31358	0.207437	-0.496359	0.200667	0.128674	0.0441094	1	0	0	3	0
Row245	Chenodiol	04E06	Ann Intern Med. 1981 Sep 95(3):257-82	Yes	0.941357	0.162919	1.12965	0.186348	1.2463	0.292705	1.17703	0.190082	2.10955	0.809438	0.762055	0.13984	0.726841	0.124793	1.00287	0.208308	0.945977	0.322766	1.05293	0.0774118	-0.599723	0.162919	0.502203	0.186348	1.20417	0.292705	1.2864	0.190082	0.895647	0.809438	-1.8118	0.13984	-2.15371	0.124793	0.148722	0.208308	-0.712404	0.322766	0.999175	0.0774118	4	1	16	0	20
Row246	Perhexiline maleate	04E07	Am J Cardiovasc Drugs. 2001 1(3):193-204	n/a	1.00584	0.081045	1.00622	0.0880285	0.912715	0.10125	0.9835	0.179041	1.11779	0.317114	0.956864	0.14839	0.969405	0.123205	1.0912	0.368622	1.15664	0.0961569	1.00511	0.0601029	-0.218655	0.081045	-0.260309	0.0880285	-0.849935	0.10125	-0.28597	0.179041	-0.140017	0.317114	-0.232552	0.14839	-0.0920652	0.123205	1.10938	0.368622	1.45523	0.0961569	0.323038	0.0601029	2	0	1	0	0
Row247	Oxybutynin chloride	04E08	Int Urogynecol J. 2013 Apr 24(4):595-604	Yes	0.965474	0.104052	1.00495	0.114929	0.958752	0.216269	0.894976	0.149252	1.32052	0.538437	1.05259	0.146182	1.02206	0.103545	1.26722	0.251794	1.02825	0.29339	1.04548	0.0696403	-0.457199	0.104052	-0.268136	0.114929	-0.566451	0.216269	-1.0052	0.149252	0.0716851	0.538437	0.543467	0.146182	0.355478	0.103545	3.0239	0.251794	0.134145	0.29339	0.893788	0.0696403	1	2	0	1	0
Row248	Pyrilamine maleate	04E10	J Pharmacol Exp Ther. 1995 Feb 272(2):939-44	Yes	1.00245	0.053282	1.04936	0.113179	0.946356	0.192404	0.931742	0.197969	1.2864	0.438144	1.04181	0.122072	1.017	0.0880413	0.853048	0.113925	1.04113	0.278438	0.960505	0.0679917	-0.238659	0.053282	0.00623716	0.113179	-0.642782	0.192404	-0.706492	0.197969	0.0360489	0.438144	0.456078	0.122072	0.312459	0.0880413	-1.48079	0.113925	0.266661	0.278438	-0.307712	0.0679917	2	2	0	0	0
Row249	Sulfinpyrazone	04E11	Drugs. 1980 Sep 20(3):179-97	Yes	0.992947	0.0699702	1.00975	0.0587143	1.07226	0.196201	0.965973	0.112708	1.20876	0.351279	1.04391	0.156128	1.00108	0.063978	0.820937	0.103378	0.963431	0.344597	0.980281	0.0489132	-0.294835	0.0699702	-0.238468	0.0587143	0.132509	0.196201	-0.428376	0.112708	-0.045025	0.351279	0.473103	0.156128	0.177122	0.063978	-1.83004	0.103378	-0.53282	0.344597	-0.0280847	0.0489132	1	0	0	0	0
Row250	Dantrolene sodium salt	04F02	Drugs. 1986 Aug 32(2):130-68	Yes	1.03191	0.126389	1.00975	0.0821792	1.15465	0.128181	1.06617	0.101401	1.45898	0.662164	1.03315	0.0942224	0.914275	0.0782397	0.818186	0.111539	1.07722	0.14916	0.956983	0.0401185	-0.0645475	0.126389	-0.238498	0.0821792	0.639858	0.128181	0.385699	0.101401	0.216274	0.662164	0.385886	0.0942224	-0.560631	0.0782397	-1.85996	0.111539	0.637981	0.14916	-0.357508	0.0401185	2	0	0	0	0
Row251	Trazodone hydrochloride	04F03	CNS Drugs. 2012 Dec 26(12):1033-49	Yes	0.994562	0.0705079	0.999343	0.0956892	1.0101	0.241463	0.952622	0.0719736	1.19741	0.342353	0.959456	0.132739	0.980987	0.0924008	0.908603	0.0931705	1.04222	0.110797	0.970046	0.0480078	-0.285292	0.0705079	-0.30277	0.0956892	-0.250267	0.241463	-0.536849	0.0719736	-0.0568753	0.342353	-0.211534	0.132739	0.00637161	0.0924008	-0.876555	0.0931705	0.277912	0.110797	-0.172811	0.0480078	1	1	0	0	0
Row252	Glafenine hydrochloride	04F04	Clin Rheumatol. 1988 Dec 7(4):492-7	n/a	1.00665	0.126593	1.03017	0.0686128	1.09941	0.124995	1.03204	0.120747	1.04895	0.260619	0.99435	0.0950293	1.05047	0.123146	0.856202	0.179183	0.98026	0.191312	0.986268	0.0513288	-0.21387	0.126593	-0.112357	0.0686128	0.299711	0.124995	0.108432	0.120747	-0.211912	0.260619	0.0713363	0.0950293	0.596945	0.123146	-1.44649	0.179183	-0.359658	0.191312	0.0565665	0.0513288	0	0	0	0	0
Row253	Pimethixene maleate	04F05	Anaesthesist. 1967 Sep 16(9):279-80	n/a	1.06812	0.122968	1.05638	0.124036	1.04807	0.223839	0.899734	0.239192	1.31766	0.411176	1.02673	0.115741	0.997249	0.0838121	0.874228	0.182442	0.943317	0.172264	0.949627	0.0626728	0.149432	0.122968	0.0495964	0.124036	-0.0164263	0.223839	-0.966544	0.239192	0.0686959	0.411176	0.333802	0.115741	0.144589	0.0838121	-1.25042	0.182442	-0.739778	0.172264	-0.461518	0.0626728	2	0	0	0	0
Row254	Pergolide mesylate	04F06	Clin Neuropharmacol. 2002 Jan-Feb 25(1):1-10	Yes	1.01765	0.0697584	0.975904	0.0742118	0.942342	0.159706	0.88102	0.142825	1.2635	0.372749	0.999886	0.112017	1.02717	0.0968587	0.765913	0.0610727	0.929496	0.128445	1.00044	0.0619238	-0.148838	0.0697584	-0.447565	0.0742118	-0.667503	0.159706	-1.11859	0.142825	0.0121407	0.372749	0.116212	0.112017	0.398914	0.0968587	-2.4285	0.0610727	-0.881982	0.128445	0.256888	0.0619238	0	0	0	0	0
Row255	Acemetacin	04F07	Curr Med Res Opin. 1993 13(2):119-26	n/a	1.11054	0.156237	1.05548	0.109499	0.958341	0.225473	0.957155	0.146373	1.27901	0.689171	1.01861	0.154118	1.0562	0.12391	0.825613	0.147669	0.921179	0.151603	0.987744	0.0572795	0.400121	0.156237	0.0439965	0.109499	-0.568983	0.225473	-0.50002	0.146373	0.0283389	0.689171	0.268026	0.154118	0.64564	0.12391	-1.77918	0.147669	-0.967557	0.151603	0.0774256	0.0572795	0	0	0	0	0
Row256	Benzydamine hydrochloride	04F08	Eur J Dermatol. 2004 Jan-Feb 14(1):69-70	n/a	0.991904	0.101272	0.995832	0.108208	0.948984	0.155666	0.943525	0.126836	1.24326	0.209245	1.05249	0.0700871	1.00344	0.0752436	0.817284	0.118543	0.967197	0.204277	1.01301	0.0511443	-0.301	0.101272	-0.324462	0.108208	-0.626598	0.155666	-0.610755	0.126836	-0.00899326	0.209245	0.542617	0.0700871	0.197231	0.0752436	-1.86977	0.118543	-0.494065	0.204277	0.434648	0.0511443	0	0	0	0	0
Row257	Fipexide hydrochloride	04F09	Br J Clin Pharmacol. 1984 Aug 18(2):236-9	n/a	1.16404	0.119395	1.31479	0.216714	1.09475	0.21231	0.963534	0.121444	1.26139	0.545658	0.837971	0.112324	0.881655	0.109223	0.814318	0.196905	0.810474	0.163886	0.907503	0.0698274	0.716309	0.119395	1.64591	0.216714	0.270984	0.21231	-0.448189	0.121444	0.00993818	0.545658	-1.19637	0.112324	-0.837888	0.109223	-1.90203	0.196905	-2.10665	0.163886	-1.05713	0.0698274	1	0	0	0	0
Row258	Mifepristone	04F10	Hum Reprod Update. 2004 Jul-Aug 10(4):341-8	Yes	1.05154	0.110135	1.05011	0.141079	1.17247	0.235956	1.06482	0.153618	0.948644	0.327955	1.1334	0.158668	1.17115	0.179581	0.886543	0.118113	1.02448	0.114312	0.981466	0.0690738	0.0514371	0.110135	0.0108266	0.141079	0.749605	0.235956	0.374708	0.153618	-0.316656	0.327955	1.19857	0.158668	1.62262	0.179581	-1.11649	0.118113	0.0952913	0.114312	-0.0113306	0.0690738	0	0	1	0	0
Row259	Lisinopril	04G02	Drugs. 2000 May 59(5):1149-67	Yes	1.04203	0.102702	0.996508	0.0998113	0.921689	0.13348	1.00341	0.141401	1.16173	0.3171	1.03845	0.0857002	0.957111	0.0815315	0.83754	0.0730995	1.06435	0.097145	0.993163	0.0580423	-0.00478874	0.102702	-0.32028	0.0998113	-0.794675	0.13348	-0.124233	0.141401	-0.0941336	0.3171	0.428871	0.0857002	-0.196554	0.0815315	-1.64946	0.0730995	0.505616	0.097145	0.154059	0.0580423	0	0	0	0	0
Row260	Lincomycin hydrochloride	04G03	Appl Microbiol Biotechnol. 2004 May 64(4):455-64	Yes	0.951827	0.0984943	0.957881	0.105173	0.931008	0.209885	0.984538	0.234885	0.864546	0.332603	0.957829	0.0887297	1.00985	0.132445	0.99016	0.191046	0.998031	0.253201	1.01892	0.0739298	-0.537848	0.0984943	-0.558905	0.105173	-0.737291	0.209885	-0.277539	0.234885	-0.404477	0.332603	-0.224727	0.0887297	0.25171	0.132445	0.010481	0.191046	-0.176799	0.253201	0.518282	0.0739298	2	0	2	0	0
Row261	Econazole nitrate	04G05	Drugs. 1978 Sep 16(3):177-201	Yes	1.19621	0.200521	1.20291	0.176667	1.11057	0.200279	1.10317	0.112516	2.58294	1.29062	0.975146	0.241867	0.98299	0.165865	0.883173	0.161917	0.976568	0.0867795	0.904858	0.0577819	0.906432	0.200521	0.954749	0.176667	0.368378	0.200279	0.686286	0.112516	1.38999	1.29062	-0.0843447	0.241867	0.0233993	0.165865	-1.15314	0.161917	-0.397647	0.0867795	-1.09452	0.0577819	1	10	17	0	0
Row262	Bupivacaine hydrochloride	04G06	Br J Anaesth. 2011 Sep 107(3):308-18	Yes	0.911518	0.107459	1.10044	0.310617	1.03354	0.309826	1.09811	0.172183	1.22578	0.540676	0.930972	0.185037	0.96002	0.17874	0.869637	0.190985	1.00143	0.219619	1.01062	0.106829	-0.776067	0.107459	0.321739	0.310617	-0.105901	0.309826	0.64519	0.172183	-0.0272564	0.540676	-0.44245	0.185037	-0.171832	0.17874	-1.30037	0.190985	-0.141793	0.219619	0.400821	0.106829	2	0	0	3	0
Row263	Clemastine fumarate	04G07	Clin Infect Dis. 1997 Oct 25(4):824-30	Yes	0.970315	0.0894686	0.966832	0.111521	1.09054	0.171255	0.972025	0.150921	0.925237	0.573981	1.05616	0.0819997	0.973865	0.157114	0.950036	0.192577	1.02325	0.101576	1.01034	0.0799966	-0.428589	0.0894686	-0.50361	0.111521	0.245085	0.171255	-0.379201	0.150921	-0.341099	0.573981	0.572437	0.0819997	-0.0541571	0.157114	-0.425921	0.192577	0.0826466	0.101576	0.396943	0.0799966	2	0	1	2	0
Row264	Oxytetracycline dihydrate	04G08	Dermatol Surg. 2012 Jul 38(7 Pt 1):1054-8	Yes	0.920765	0.0479828	0.909778	0.0765663	0.920097	0.178791	0.938895	0.125703	1.21766	0.440806	0.980099	0.174946	0.929575	0.202351	0.961515	0.201659	1.10247	0.20992	1.03833	0.0475922	-0.721421	0.0479828	-0.856065	0.0765663	-0.80448	0.178791	-0.64837	0.125703	-0.0357284	0.440806	-0.0441932	0.174946	-0.430594	0.202351	-0.301069	0.201659	0.897761	0.20992	0.79268	0.0475922	1	0	1	0	0
Row265	Pimozide	04G09	J Clin Psychiatry. 1991 May 52(5):221-33	Yes	0.906034	0.206769	1.04583	0.249598	1.25066	0.319761	1.0554	0.132347	4.45662	1.61704	0.687498	0.125672	0.659095	0.138644	0.967354	0.116143	1.03648	0.153129	1.0758	0.10443	-0.808477	0.206769	-0.0155864	0.249598	1.23104	0.319761	0.298168	0.132347	3.34662	1.61704	-2.4162	0.125672	-2.72951	0.138644	-0.237564	0.116143	0.218839	0.153129	1.32253	0.10443	0	0	20	0	0
Row266	Amodiaquin dihydrochloride dihydrate	04G10	Expert Opin Investig Drugs. 2007 Jul 16(7):1079-85	Yes	0.945277	0.105718	0.968289	0.0941728	0.874261	0.152195	0.96645	0.203376	0.602288	0.180664	0.990634	0.178245	1.00821	0.145921	0.991268	0.217658	1.19946	0.298481	0.996191	0.0567291	-0.576558	0.105718	-0.494606	0.0941728	-1.08673	0.152195	-0.424497	0.203376	-0.678345	0.180664	0.0412127	0.178245	0.237791	0.145921	0.0225367	0.217658	1.89579	0.298481	0.196862	0.0567291	0	0	0	0	0
Row267	Mebeverine hydrochloride	04G11	World J Gastroenterol. 2010 Feb 7 16(5):547-53	n/a	0.952587	0.118869	0.976486	0.154261	0.808796	0.0877948	0.984506	0.110032	0.925179	0.296524	0.955055	0.138617	1.01753	0.135653	0.963393	0.161074	1.05444	0.193459	1.03338	0.067972	-0.533355	0.118869	-0.443972	0.154261	-1.48985	0.0877948	-0.277802	0.110032	-0.34116	0.296524	-0.247217	0.138617	0.316973	0.135653	-0.280647	0.161074	0.40362	0.193459	0.722649	0.067972	1	0	1	1	0
Row268	Ifenprodil tartrate	04H02	Curr Drug Targets. 2001 Sep 2(3):285-98	n/a	0.879085	0.0825036	1.00484	0.129859	0.993278	0.169594	0.924999	0.0967864	0.712284	0.331588	1.02195	0.135644	1.05563	0.101556	0.925447	0.178028	1.17564	0.137339	1.03066	0.0638645	-0.967739	0.0825036	-0.268833	0.129859	-0.353851	0.169594	-0.761275	0.0967864	-0.56348	0.331588	0.295098	0.135644	0.640787	0.101556	-0.69335	0.178028	1.65072	0.137339	0.684302	0.0638645	0	0	1	0	0
Row269	Flunarizine dihydrochloride	04H03	Drugs. 1989 Oct 38(4):481-99	n/a	0.924741	0.0720369	0.949109	0.119984	1.27948	0.238008	1.15376	0.211834	1.21927	0.693094	0.939423	0.252573	0.925471	0.109643	0.914912	0.138313	1.01722	0.28484	1.06643	0.0999111	-0.697921	0.0720369	-0.613093	0.119984	1.40849	0.238008	1.09734	0.211834	-0.0340533	0.693094	-0.373934	0.252573	-0.465478	0.109643	-0.807938	0.138313	0.0206225	0.28484	1.19006	0.0999111	0	0	20	0	0
Row270	Trifluoperazine dihydrochloride	04H04	J Postgrad Med. 1989 Jan 35(1):3-8	Yes	0.960941	0.112099	0.949973	0.107172	0.854707	0.18103	0.899539	0.152906	1.21975	0.542649	0.964307	0.160141	0.942423	0.15233	0.909996	0.188089	1.10106	0.255935	0.9702	0.11861	-0.483988	0.112099	-0.607753	0.107172	-1.20714	0.18103	-0.968123	0.152906	-0.0335517	0.542649	-0.172209	0.160141	-0.321392	0.15233	-0.861406	0.188089	0.883337	0.255935	-0.170627	0.11861	1	0	0	0	0
Row271	Enalapril maleate	04H05	Pharmacoeconomics. 1994 Aug 6(2):155-82	Yes	0.947345	0.0836096	0.937345	0.141331	0.935845	0.10427	0.992096	0.175572	0.704395	0.19226	0.989276	0.108782	1.03242	0.136787	0.879188	0.172775	1.00898	0.212562	0.997873	0.0652516	-0.564333	0.0836096	-0.685768	0.141331	-0.707505	0.10427	-0.216135	0.175572	-0.571718	0.19226	0.0302064	0.108782	0.443539	0.136787	-1.19648	0.172775	-0.0641563	0.212562	0.220644	0.0652516	1	1	0	2	0
Row272	Minocycline hydrochloride	04H06	Ther Drug Monit. 1982 4(2):137-45	Yes	0.927161	0.0753049	0.927073	0.0826384	0.974471	0.0830951	1.11378	0.201971	1.0201	0.197575	0.99882	0.0771311	1.03315	0.152457	0.955835	0.0990314	1.12584	0.0908507	1.03428	0.043365	-0.683617	0.0753049	-0.74922	0.0826384	-0.469659	0.0830951	0.772522	0.201971	-0.242033	0.197575	0.107574	0.0771311	0.449749	0.152457	-0.362842	0.0990314	1.13824	0.0908507	0.735471	0.043365	0	0	0	0	0
Row273	Glibenclamide	04H07	Acta Diabetol. 1997 Dec 34(4):239-44	Yes	0.965178	0.101944	1.032	0.0753177	0.960426	0.159476	0.993149	0.173761	0.804017	0.387616	1.03541	0.104674	1.06765	0.0985411	0.942572	0.122142	1.19403	0.131168	1.01727	0.0553728	-0.458946	0.101944	-0.101006	0.0753177	-0.556144	0.159476	-0.207581	0.173761	-0.467685	0.387616	0.40417	0.104674	0.742974	0.0985411	-0.507098	0.122142	1.83989	0.131168	0.494946	0.0553728	3	1	0	0	0
Row274	Guanethidine sulfate	04H08	J Clin Pharmacol. 1975 Nov-Dec 15(11-12):771-8	Yes	0.932675	0.10334	0.98278	0.146998	0.979762	0.173524	1.02349	0.147568	0.862209	0.462749	1.0133	0.170597	1.06999	0.103286	1.01342	0.245289	1.09351	0.215285	1.02061	0.0616083	-0.651035	0.10334	-0.405087	0.146998	-0.437074	0.173524	0.0389214	0.147568	-0.406918	0.462749	0.224979	0.170597	0.762804	0.103286	0.263425	0.245289	0.805606	0.215285	0.542127	0.0616083	2	0	1	1	0
Row275	Fluphenazine dihydrochloride	04H11	J Clin Psychiatry. 1984 May 45(5 Pt 2):28-35	Yes	0.923215	0.0933633	0.941238	0.122242	0.875141	0.161988	0.932546	0.0991311	1.03481	0.529154	1.08024	0.0992003	1.05221	0.157674	0.993185	0.20182	1.1926	0.22441	0.992408	0.0824643	-0.706938	0.0933633	-0.661719	0.122242	-1.08131	0.161988	-0.699953	0.0991311	-0.226676	0.529154	0.767587	0.0992003	0.611705	0.157674	0.0433823	0.20182	1.82516	0.22441	0.143379	0.0824643	0	0	1	0	0
Row276	Streptomycin sulfate	05A02	Clin Infect Dis. 1994 Jul 19(1):42-7	Yes	0.928917	0.0792446	0.98987	0.16052	1.03639	0.263967	0.988137	0.202979	0.691132	0.216882	1.15389	0.11716	1.01508	0.134519	1.03694	0.1242	1.26801	0.227577	1.00861	0.0509354	-0.673243	0.0792446	-0.361292	0.16052	-0.0883558	0.263967	-0.248297	0.202979	-0.585568	0.216882	1.36466	0.11716	0.296174	0.134519	0.519311	0.1242	2.60116	0.227577	0.372463	0.0509354	0	0	0	2	0
Row277	Alfuzosin hydrochloride	05A03	Expert Opin Pharmacother. 2006 Apr 7(5):583-96	Yes	0.927658	0.092998	0.978478	0.102871	0.997184	0.277545	0.934322	0.118651	1.2314	0.616418	0.991923	0.147111	1.0203	0.175685	1.01698	0.176016	1.13456	0.201712	1.00786	0.061043	-0.680682	0.092998	-0.431662	0.102871	-0.329796	0.277545	-0.68553	0.118651	-0.0213869	0.616418	0.0516643	0.147111	0.340515	0.175685	0.302235	0.176016	1.22802	0.201712	0.361878	0.061043	0	0	0	1	0
Row278	Chlorpropamide	05A04	Am J Med. 1988 Jan 84(1):33-8	Yes	1.05697	0.114318	1.04498	0.0560513	1.13485	0.1177	1.15324	0.175343	1.09306	0.388945	1.12241	0.121381	0.999647	0.111006	1.18317	0.168203	0.891763	0.107163	1.00517	0.0330375	0.0835351	0.114318	-0.0208509	0.0560513	0.517908	0.1177	1.09312	0.175343	-0.165851	0.388945	1.10945	0.121381	0.164972	0.111006	2.10972	0.168203	-1.27024	0.107163	0.323863	0.0330375	1	0	0	0	0
Row279	Phenylpropanolamine hydrochloride	05A05	Am J Clin Nutr. 1992 Jan 55(1 Suppl):206S-210S	Yes	1.04755	0.103691	1.08564	0.132843	1.06398	0.125803	0.988546	0.134631	0.920805	0.293497	1.02039	0.127216	0.943814	0.155372	1.00067	0.159456	0.933903	0.18916	0.963178	0.0419826	0.0278393	0.103691	0.230317	0.132843	0.0815379	0.125803	-0.244973	0.134631	-0.345728	0.293497	0.282432	0.127216	-0.309569	0.155372	0.124763	0.159456	-0.836641	0.18916	-0.269914	0.0419826	1	0	0	0	0
Row280	Ascorbic acid	05A06	West J Med. 1980 Dec 133(6):485-92	Yes	1.01062	0.0781967	1.04622	0.144484	1.10858	0.169019	0.999352	0.193467	1.07924	0.328934	1.07783	0.172562	0.950981	0.116458	1.21643	0.194884	0.880388	0.204376	0.937058	0.043212	-0.190419	0.0781967	-0.013189	0.144484	0.35618	0.169019	-0.157183	0.193467	-0.180278	0.328934	0.748039	0.172562	-0.248658	0.116458	2.47146	0.194884	-1.38727	0.204376	-0.639238	0.043212	0	1	0	0	0
Row281	Methyldopa (L,-)	05A07	Arch Intern Med. 1980 Jul 140(7):954-9	Yes	1.00258	0.111932	0.998778	0.0551797	1.04465	0.175683	1.15358	0.107567	1.02898	0.182617	1.07412	0.161423	0.959939	0.0771091	0.976851	0.182467	0.882083	0.0982668	1.0185	0.0290828	-0.237919	0.111932	-0.306262	0.0551797	-0.0375272	0.175683	1.09584	0.107567	-0.232767	0.182617	0.717996	0.161423	-0.172516	0.0771091	-0.134272	0.182467	-1.36983	0.0982668	0.512346	0.0290828	2	0	0	0	0
Row282	Cefoperazone dihydrate	05A08	Rev Infect Dis. 1983 Mar-Apr 5 Suppl 1:S108-26	Yes	1.04184	0.0766541	1.05086	0.16145	1.17147	0.216116	0.959059	0.162177	1.2013	0.22996	1.07202	0.119728	0.949729	0.124811	1.09407	0.257019	0.888246	0.0730467	0.934588	0.0635024	-0.00588811	0.0766541	0.0154866	0.16145	0.743431	0.216116	-0.484551	0.162177	-0.0528149	0.22996	0.70099	0.119728	-0.2593	0.124811	1.14059	0.257019	-1.30642	0.0730467	-0.674161	0.0635024	1	2	0	2	0
Row283	Tacrine hydrochloride	05A10	Age Ageing. 1998 Mar 27(2):161-79.	Yes	1.00242	0.064949	1.06121	0.093542	1.11167	0.184721	0.979475	0.212229	1.0863	0.334452	1.03382	0.156614	0.993403	0.144575	0.975027	0.191588	1.01711	0.236192	0.978802	0.0590159	-0.238843	0.064949	0.0793929	0.093542	0.375157	0.184721	-0.318674	0.212229	-0.17291	0.334452	0.391328	0.156614	0.111904	0.144575	-0.154109	0.191588	0.0195273	0.236192	-0.0489992	0.0590159	1	3	0	0	0
Row284	Bisoprolol fumarate	05A11	Vasc Health Risk Manag. 2007 3(4):431-9	Yes	0.94	0.0871027	1.05761	0.111587	0.92329	0.145336	0.968791	0.111645	1.20132	0.411311	1.09623	0.127965	1.05378	0.0951157	0.986942	0.157312	1.05179	0.204189	1.04387	0.0654138	-0.607742	0.0871027	0.0571814	0.111587	-0.78482	0.145336	-0.405475	0.111645	-0.0527959	0.411311	0.897276	0.127965	0.62507	0.0951157	-0.0245128	0.157312	0.376387	0.204189	0.87108	0.0654138	1	3	0	0	0
Row285	Practolol	05B03	Int J Immunopharmacol. 1979 1(1):9-16	n/a	0.980376	0.0842703	1.05265	0.0777439	0.877757	0.0968192	0.893889	0.0876715	1.01171	0.362789	1.04354	0.0866884	0.928688	0.0896907	1.14656	0.226413	1.06357	0.1023	1.01513	0.0512344	-0.369128	0.0842703	0.0265384	0.0777439	-1.0652	0.0968192	-1.01403	0.0876715	-0.250794	0.362789	0.470135	0.0866884	-0.438132	0.0896907	1.71153	0.226413	0.497598	0.1023	0.46465	0.0512344	1	0	1	0	0
Row286	Zidovudine, AZT	05B04	Paediatr Drugs. 2002 4(8):515-53	Yes	1.00372	0.0641097	0.978018	0.0854852	0.960087	0.15195	0.878773	0.130689	0.999709	0.407559	1.12146	0.136406	1.0079	0.056113	1.05778	0.180525	1.03901	0.139037	1.03257	0.0568587	-0.231157	0.0641097	-0.434508	0.0854852	-0.558233	0.15195	-1.13684	0.130689	-0.263331	0.407559	1.10173	0.136406	0.235094	0.056113	0.745925	0.180525	0.244813	0.139037	0.711257	0.0568587	2	0	0	0	0
Row287	Sulfisoxazole	05B05	Clin Infect Dis. 1996 Jan 22(1):143-5	Yes	0.938196	0.0855448	1.00118	0.120582	0.969019	0.0643237	0.854415	0.109574	0.974952	0.368994	1.08179	0.104565	1.0004	0.0466931	1.13713	0.166804	0.959513	0.121862	1.0228	0.0476951	-0.618404	0.0855448	-0.291431	0.120582	-0.50323	0.0643237	-1.33475	0.109574	-0.289183	0.368994	0.780157	0.104565	0.171412	0.0466931	1.60896	0.166804	-0.573126	0.121862	0.573141	0.0476951	0	0	0	0	0
Row288	Chlormezanone	05B07	J R Coll Gen Pract. 1982 Dec 32(245):753-7	Yes	0.947403	0.0471174	1.03073	0.0841663	1.00841	0.200878	0.879735	0.0975401	1.15416	0.457434	1.12493	0.198932	0.965318	0.119025	1.03223	0.169251	1.12114	0.149801	1.07174	0.0432311	-0.563996	0.0471174	-0.108898	0.0841663	-0.260671	0.200878	-1.12903	0.0975401	-0.10204	0.457434	1.12988	0.198932	-0.126801	0.119025	0.46806	0.169251	1.08992	0.149801	1.26515	0.0432311	1	0	0	0	0
Row289	Procainamide hydrochloride	05B08	Heart Dis Stroke. 1993 Nov-Dec 2(6):473-6	Yes	0.950694	0.0983446	1.2594	0.425313	1.08439	0.33101	1.1723	0.613741	0.949626	0.476797	1.08986	0.166067	1.12854	0.410122	0.949623	0.170783	0.96626	0.135841	1.03353	0.0689501	-0.544545	0.0983446	1.30376	0.425313	0.207171	0.33101	1.24796	0.613741	-0.315631	0.476797	0.845563	0.166067	1.26048	0.410122	-0.430412	0.170783	-0.503703	0.135841	0.72475	0.0689501	1	0	2	0	0
Row290	Guanfacine hydrochloride	05B10	Yale J Biol Med. 2012 Mar 85(1):45-58	Yes	0.960252	0.116058	0.995743	0.107534	1.11641	0.373094	1.04624	0.163985	0.827207	0.151997	1.14781	0.17033	1.00307	0.0952279	1.01014	0.285166	0.917809	0.237253	1.03954	0.069122	-0.488057	0.116058	-0.325009	0.107534	0.404362	0.373094	0.22374	0.163985	-0.443469	0.151997	1.31534	0.17033	0.194076	0.0952279	0.227789	0.285166	-1.00224	0.237253	0.809776	0.069122	2	2	1	0	0
Row291	Domperidone	05B11	Ann Pharmacother. 1999 Apr 33(4):429-40	n/a	0.934557	0.0665451	0.992047	0.102982	1.00176	0.119122	0.967607	0.183067	0.856897	0.335941	1.08967	0.217204	0.976521	0.0964913	1.11902	0.238292	0.95158	0.122979	1.0273	0.0539751	-0.639909	0.0665451	-0.347838	0.102982	-0.301592	0.119122	-0.415097	0.183067	-0.412465	0.335941	0.844031	0.217204	-0.0315831	0.0964913	1.41205	0.238292	-0.654752	0.122979	0.636731	0.0539751	2	1	1	0	0
Row292	Furosemide	05C02	Pharmacol Res. 1998 May 37(5):409-19	Yes	1.00783	0.0803239	1.02232	0.0691732	1.01353	0.148537	0.90514	0.0729133	0.866812	0.129451	1.02774	0.150818	0.890688	0.0634334	1.10915	0.118081	1.12813	0.17107	1.003	0.0457149	-0.20688	0.0803239	-0.160837	0.0691732	-0.229172	0.148537	-0.922619	0.0729133	-0.40211	0.129451	0.342055	0.150818	-0.761109	0.0634334	1.30461	0.118081	1.16181	0.17107	0.293112	0.0457149	2	0	0	0	0
Row293	Methapyrilene hydrochloride	05C03	Clin Pharmacol Ther. 1981 Apr 29(4):527-32	n/a	0.988764	0.0783204	0.978768	0.133452	1.02102	0.246191	0.977546	0.215848	0.983643	0.371666	1.04443	0.139532	0.935879	0.0709886	1.10238	0.188382	1.06858	0.21055	1.02922	0.034662	-0.319558	0.0783204	-0.429871	0.133452	-0.183024	0.246191	-0.33435	0.215848	-0.280108	0.371666	0.477344	0.139532	-0.377015	0.0709886	1.23098	0.188382	0.549103	0.21055	0.663885	0.034662	1	0	0	0	0
Row294	Desipramine hydrochloride	05C04	Curr Drug Saf. 2013 Jul 8(3):169-74	Yes	0.97018	0.0899194	1.03709	0.101956	0.972593	0.11306	0.929629	0.13063	0.966049	0.261368	1.01897	0.108547	0.973406	0.124914	1.18735	0.249638	1.17756	0.219282	0.997797	0.0716318	-0.429386	0.0899194	-0.0695654	0.101956	-0.481224	0.11306	-0.723653	0.13063	-0.298481	0.261368	0.270893	0.108547	-0.0580627	0.124914	2.15517	0.249638	1.67039	0.219282	0.219572	0.0716318	1	0	1	0	0
Row295	Clenbuterol hydrochloride	05C06	Med Sci Sports Exerc. 1995 Aug 27(8):1118-21	n/a	0.953919	0.146871	1.04846	0.117011	1.01057	0.253626	1.08937	0.176665	1.04374	0.324943	1.0549	0.167917	1.09964	0.165475	1.16324	0.235144	1.026	0.138783	1.04835	0.0737158	-0.525484	0.146871	0.000632322	0.117011	-0.247373	0.253626	0.57417	0.176665	-0.217347	0.324943	0.562156	0.167917	1.01482	0.165475	1.89292	0.235144	0.110951	0.138783	0.934426	0.0737158	1	3	1	0	0
Row296	Maprotiline hydrochloride	05C07	J Int Med Res. 1979 7(5):391-400	Yes	1.05461	0.102134	1.13704	0.154374	1.04069	0.245444	0.982952	0.119645	1.27592	0.489555	0.957602	0.102976	1.02679	0.14006	1.16593	0.245059	0.926538	0.163002	0.952056	0.0872145	0.0695623	0.102134	0.547867	0.154374	-0.0618962	0.245444	-0.290428	0.119645	0.0251062	0.489555	-0.226565	0.102976	0.395677	0.14006	1.92217	0.245059	-0.91242	0.163002	-0.427168	0.0872145	2	1	0	0	0
Row297	Thioguanosine	05C08	2-Amino-6-mercaptopurine-9-D-riboside hydrate	n/a	1.05235	0.117724	1.00183	0.142847	1.01709	0.239932	1.0022	0.13989	1.00631	0.377967	1.02994	0.0992854	1.01331	0.0890898	0.986645	0.117981	1.01046	0.151875	1.00027	0.0846789	0.0562518	0.117724	-0.287404	0.142847	-0.207192	0.239932	-0.134019	0.13989	-0.256432	0.377967	0.35987	0.0992854	0.281136	0.0890898	-0.0277441	0.117981	-0.0489482	0.151875	0.25449	0.0846789	1	1	0	0	0
Row298	Chlorprothixene hydrochloride	05C09	J Clin Psychiatry. 1989 Nov 50(11):424-7	Yes	0.990971	0.119703	1.09617	0.140237	1.00536	0.17571	0.991382	0.195911	0.889879	0.230931	1.03397	0.130605	1.03395	0.077275	0.985518	0.124429	0.921905	0.151434	1.00023	0.0488747	-0.306513	0.119703	0.295371	0.140237	-0.27944	0.17571	-0.221931	0.195911	-0.378022	0.230931	0.392532	0.130605	0.456561	0.077275	-0.0400048	0.124429	-0.960091	0.151434	0.25399	0.0488747	2	0	0	0	0
Row299	Ritodrine hydrochloride	05C10	Pharmacoepidemiol Drug Saf. 2006 Nov 15(11):813-22	Yes	1.03666	0.166026	1.03939	0.168943	1.04529	0.258325	0.947669	0.210733	1.02763	0.277799	0.960225	0.158934	0.943302	0.137884	1.06529	0.217271	0.894246	0.102748	1.01436	0.0836463	-0.0364953	0.166026	-0.0554061	0.168943	-0.0335694	0.258325	-0.577086	0.210733	-0.234171	0.277799	-0.205301	0.158934	-0.313928	0.137884	0.827584	0.217271	-1.24468	0.102748	0.453758	0.0836463	0	1	0	0	0
Row300	Clozapine	05C11	ACS Chem Neurosci. 2013 Jul 17 4(7):1018-25	Yes	0.934088	0.0944604	1.01545	0.144844	0.900485	0.14828	0.889931	0.102516	0.792347	0.19614	1.04128	0.0932617	1.05713	0.0850403	1.00704	0.17316	1.20375	0.292729	1.03232	0.0414897	-0.642682	0.0944604	-0.20327	0.144844	-0.925244	0.14828	-1.04618	0.102516	-0.479872	0.19614	0.451792	0.0932617	0.653511	0.0850403	0.194048	0.17316	1.93993	0.292729	0.707662	0.0414897	1	0	0	0	0
Row301	Chlorthalidone	05D02	Arzneimittelforschung. 2010 60(10):612-6	Yes	0.963342	0.11056	1.06713	0.142307	1.06233	0.0938332	0.95124	0.0996667	1.04484	0.225372	0.983388	0.138954	1.09445	0.0771157	1.13767	0.249365	1.1021	0.227188	0.994201	0.0807839	-0.469797	0.11056	0.115995	0.142307	0.0713572	0.0938332	-0.548074	0.0996667	-0.216198	0.225372	-0.0175248	0.138954	0.970706	0.0771157	1.61489	0.249365	0.893957	0.227188	0.168733	0.0807839	1	0	0	0	0
Row302	Dobutamine hydrochloride	05D03	J Cardiovasc Magn Reson. 2010 Oct 26 12:59	Yes	0.941348	0.101813	1.05212	0.0752082	0.993034	0.200774	0.952516	0.147186	0.819766	0.228887	1.02111	0.179894	0.976511	0.102353	1.09973	0.139358	0.973446	0.114032	0.990335	0.0820885	-0.599779	0.101813	0.0232717	0.0752082	-0.35535	0.200774	-0.537707	0.147186	-0.451239	0.228887	0.28827	0.179894	-0.0316645	0.102353	1.20215	0.139358	-0.42977	0.114032	0.114072	0.0820885	1	0	0	0	0
Row303	Moclobemide	05D04	CNS Drug Rev. 2003 Spring 9(1):97-140	n/a	0.961033	0.093926	0.976086	0.0914457	0.962915	0.122804	0.979536	0.151338	0.890066	0.256294	1.07596	0.0934416	0.952098	0.135838	1.03554	0.184184	1.08385	0.271659	1.04665	0.0633817	-0.483445	0.093926	-0.446443	0.0914457	-0.540819	0.122804	-0.318177	0.151338	-0.377827	0.256294	0.732878	0.0934416	-0.239162	0.135838	0.504088	0.184184	0.706232	0.271659	0.910319	0.0633817	1	0	1	0	0
Row304	Clopamide	05D05	Clin Pharmacol Ther. 1987 Sep 42(3):299-304	n/a	0.943822	0.150414	1.01597	0.114913	0.89463	0.180204	0.946271	0.138195	0.881063	0.198694	1.0201	0.0982696	0.992398	0.0986503	0.983093	0.121207	0.923483	0.119991	1.02234	0.0888797	-0.585156	0.150414	-0.200072	0.114913	-0.961298	0.180204	-0.588442	0.138195	-0.387229	0.198694	0.280057	0.0982696	0.103359	0.0986503	-0.0663762	0.121207	-0.943851	0.119991	0.566641	0.0888797	0	0	0	0	0
Row305	Adenosine 5'-monophosphate monohydrate	05D07	Int J Obes (Lond). 2008 Sep 32 Suppl 4:S13-7	n/a	0.971802	0.160109	0.959691	0.0901198	1.01085	0.204487	0.964748	0.137104	0.935537	0.255562	1.03301	0.161728	1.02466	0.128439	1.02351	0.184785	0.992841	0.186031	1.02296	0.0681523	-0.419799	0.160109	-0.547724	0.0901198	-0.245619	0.204487	-0.438325	0.137104	-0.330343	0.255562	0.384742	0.161728	0.377533	0.128439	0.373218	0.184785	-0.230208	0.186031	0.575329	0.0681523	1	0	0	0	0
Row306	Amoxicillin	05D08	PLoS One. 2013 Jun 25 8(6):e66232	Yes	0.985417	0.136074	1.08981	0.195045	0.982835	0.209557	1.07585	0.189437	1.12886	0.423962	0.928342	0.11852	0.992872	0.14239	1.03143	0.171701	1.10693	0.210086	0.986915	0.107836	-0.339339	0.136074	0.256116	0.195045	-0.418152	0.209557	0.464329	0.189437	-0.128466	0.423962	-0.463765	0.11852	0.107392	0.14239	0.459372	0.171701	0.943687	0.210086	0.0657163	0.107836	1	0	0	0	0
Row307	Dextromethorphan hydrobromide monohydrate	05D10	Neurologist. 2007 Sep 13(5):272-93	Yes	1.01412	0.138761	1.06523	0.156198	0.86986	0.110406	0.951469	0.106096	1.02891	0.228672	0.912647	0.193535	0.90692	0.124418	1.11944	0.200929	1.05523	0.236536	0.987079	0.0544293	-0.169736	0.138761	0.104249	0.156198	-1.11383	0.110406	-0.546213	0.106096	-0.232832	0.228672	-0.590999	0.193535	-0.623149	0.124418	1.41654	0.200929	0.411699	0.236536	0.0680325	0.0544293	0	0	2	0	0
Row308	Droperidol	05D11	J Clin Psychiatry. 1999 Oct 60(10):664-7	Yes	1.06936	0.0985069	1.00437	0.0969345	0.969498	0.201323	0.873033	0.142851	1.37819	0.421352	0.84846	0.120232	0.849569	0.143346	1.01121	0.0938693	0.97599	0.135742	0.968221	0.0684745	0.156772	0.0985069	-0.271745	0.0969345	-0.500283	0.201323	-1.18348	0.142851	0.131903	0.421352	-1.11134	0.120232	-1.11059	0.143346	0.239436	0.0938693	-0.403593	0.135742	-0.198609	0.0684745	1	0	1	0	0
Row309	Bambuterol hydrochloride	05E02	Agents Actions Suppl. 1991 34:71-8	Yes	0.997394	0.113104	1.02778	0.139469	0.885811	0.144861	0.934983	0.121435	0.9247	0.307145	0.890429	0.100875	0.940239	0.0776457	0.992923	0.182554	0.900275	0.160767	0.963198	0.0693567	-0.268559	0.113104	-0.127085	0.139469	-1.0156	0.144861	-0.680153	0.121435	-0.34166	0.307145	-0.771113	0.100875	-0.339955	0.0776457	0.04054	0.182554	-1.18265	0.160767	-0.269637	0.0693567	0	0	1	1	0
Row310	Betamethasone	05E03	Expert Opin Pharmacother. 2006 Apr 7(5):597-606	Yes	1.00075	0.110795	1.07638	0.0654383	1.04616	0.230391	1.22338	0.274139	1.20444	0.314362	1.10993	0.211339	1.23428	0.224311	1.13949	0.262439	1.02293	0.167979	1.00109	0.059289	-0.248711	0.110795	0.173114	0.0654383	-0.0281958	0.230391	1.66296	0.274139	-0.0495312	0.314362	1.00829	0.211339	2.15921	0.224311	1.63463	0.262439	0.0793598	0.167979	0.266132	0.059289	2	0	5	1	0
Row311	Colchicine	05E04	Antiinflamm Antiallergy Agents Med Chem. 2013 Mar 12(1):14-23	Yes	1.0867	0.185296	1.02426	0.148421	0.892001	0.171936	0.867602	0.136438	1.1997	0.469476	0.793875	0.179364	0.860085	0.0846689	0.983846	0.199217	1.12848	0.171515	0.964236	0.100402	0.259222	0.185296	-0.148832	0.148421	-0.977491	0.171936	-1.2276	0.136438	-0.0544818	0.469476	-1.55384	0.179364	-1.02122	0.0846689	-0.0581908	0.199217	1.16548	0.171515	-0.254952	0.100402	0	0	0	0	0
Row312	Metergoline	05E05	Br Med J (Clin Res Ed). 1985 Jun 15 290(6484):1783-4	n/a	0.986187	0.0913725	0.99258	0.120026	1.01834	0.289913	1.0102	0.213251	0.977256	0.480246	0.989662	0.153628	1.00346	0.11917	1.17138	0.105357	1.16574	0.124355	1.00378	0.0594766	-0.334789	0.0913725	-0.344549	0.120026	-0.199544	0.289913	-0.0690844	0.213251	-0.286777	0.480246	0.0333289	0.153628	0.197412	0.11917	1.98151	0.105357	1.54878	0.124355	0.304194	0.0594766	2	1	0	0	0
Row313	Brinzolamide	05E06	Expert Opin Pharmacother. 2008 Mar 9(4):653-62	Yes	1.14384	0.266971	1.04681	0.154647	1.19058	0.264832	1.25944	0.233692	1.46559	0.7131	1.05199	0.21894	1.05354	0.167512	1.12145	0.237926	1.12375	0.121638	1.00347	0.0917684	0.596923	0.266971	-0.0095612	0.154647	0.861076	0.264832	1.95596	0.233692	0.223178	0.7131	0.538627	0.21894	0.622993	0.167512	1.4384	0.237926	1.11671	0.121638	0.299811	0.0917684	1	0	11	0	0
Row314	Ambroxol hydrochloride	05E07	Expert Opin Drug Metab Toxicol. 2008 Aug 4(8):1119-29	n/a	1.0054	0.119186	1.00024	0.114456	0.909651	0.170069	1.03461	0.201858	1.04805	0.27694	0.943279	0.128702	0.9945	0.203462	1.15284	0.120939	1.15222	0.164111	0.998408	0.0629938	-0.221245	0.119186	-0.29725	0.114456	-0.868803	0.170069	0.129238	0.201858	-0.212853	0.27694	-0.342681	0.128702	0.121228	0.203462	1.77988	0.120939	1.40971	0.164111	0.228212	0.0629938	2	1	0	0	0
Row315	Benfluorex	05E08	Diabetes Metab Rev. 1993 Nov 9 Suppl 1:19S-27S	n/a	1.01222	0.157288	1.0757	0.186871	1.03285	0.139155	1.00994	0.197858	0.84271	0.227751	1.02336	0.158413	0.980319	0.0956035	1.14578	0.2011	1.09364	0.156151	0.973291	0.0517098	-0.180965	0.157288	0.168932	0.186871	-0.110152	0.139155	-0.0711471	0.197858	-0.42728	0.227751	0.306477	0.158413	0.000700693	0.0956035	1.70311	0.2011	0.806983	0.156151	-0.126923	0.0517098	2	0	1	0	0
Row316	Bepridil hydrochloride	05E09	Drugs. 1992 Nov 44(5):835-57	Yes	0.969707	0.1371	1.01592	0.158922	0.965976	0.0775293	1.03277	0.266991	0.939863	0.407709	1.04791	0.15126	1.00543	0.110191	1.02278	0.146222	1.08578	0.253901	1.05239	0.0781969	-0.432179	0.1371	-0.200349	0.158922	-0.521968	0.0775293	0.1143	0.266991	-0.325826	0.407709	0.505537	0.15126	0.214165	0.110191	0.365322	0.146222	0.726036	0.253901	0.991439	0.0781969	1	0	0	0	0
Row317	Meloxicam	05E10	Expert Opin Pharmacother. 2005 Oct 6(12):2117-40	Yes	1.75312	0.123598	1.76602	0.0446023	1.43593	0.262741	1.13762	0.181984	6.32865	2.20061	0.693107	0.254626	0.663098	0.207725	0.815981	0.105463	0.98789	0.170164	0.783237	0.034633	4.19763	0.123598	4.4334	0.0446023	2.37187	0.262741	0.966177	0.181984	5.30152	2.20061	-2.37073	0.254626	-2.69548	0.207725	-1.88394	0.105463	-0.281149	0.170164	-2.81417	0.034633	3	10	17	0	20
Row318	Ketotifen fumarate	05F02	Drugs. 1990 Sep 40(3):412-48	Yes	0.938724	0.112913	0.957083	0.0854886	0.928004	0.120643	0.971541	0.15416	0.990801	0.295032	1.07524	0.127372	1.03725	0.155707	0.970045	0.172386	1.05194	0.164851	1.04951	0.0561915	-0.615287	0.112913	-0.563834	0.0854886	-0.755792	0.120643	-0.383139	0.15416	-0.272633	0.295032	0.727044	0.127372	0.484617	0.155707	-0.20829	0.172386	0.377848	0.164851	0.950806	0.0561915	1	0	0	0	0
Row319	Debrisoquin sulfate	05F03	Arch Intern Med. 1991 Oct 151(10):1985-92	n/a	1.00266	0.112298	1.01735	0.0992773	0.825052	0.141374	0.921444	0.149047	1.01914	0.243934	0.975809	0.145353	0.984886	0.124719	1.10884	0.275053	0.950267	0.23569	0.991364	0.0644626	-0.237459	0.112298	-0.191515	0.0992773	-1.38974	0.141374	-0.790152	0.149047	-0.243038	0.243934	-0.0789666	0.145353	0.0395115	0.124719	1.30126	0.275053	-0.668267	0.23569	0.128624	0.0644626	0	1	0	0	0
Row320	Amethopterin (R,S)	05F04	Drug Metab Pharmacokinet. 2007 Feb 25 22(1):33-40	n/a	1.00531	0.127638	1.05582	0.145289	0.940686	0.114816	1.01538	0.1874	1.28729	0.486297	0.980579	0.178627	1.01222	0.111897	1.16335	0.149653	1.16374	0.113529	0.964946	0.0536475	-0.221762	0.127638	0.0461134	0.145289	-0.677701	0.114816	-0.0269282	0.1874	0.0369818	0.486297	-0.0402975	0.178627	0.271868	0.111897	1.89419	0.149653	1.52825	0.113529	-0.244911	0.0536475	3	1	0	0	0
Row321	Methylergometrine maleate	05F05	Infect Dis Obstet Gynecol. 2000	n/a	1.06988	0.157749	1.02617	0.0851357	0.98381	0.197923	1.00129	0.17865	1.1204	0.455494	0.887802	0.16352	0.967184	0.148381	1.21916	0.256967	1.07227	0.215536	0.971314	0.0696058	0.159813	0.157749	-0.137026	0.0851357	-0.412152	0.197923	-0.141466	0.17865	-0.137301	0.455494	-0.792409	0.16352	-0.110942	0.148381	2.50119	0.256967	0.587103	0.215536	-0.15488	0.0696058	3	0	0	0	0
Row322	Clofazimine	05F07	J Antimicrob Chemother. 2012 Feb 67(2):290-8	Yes	0.968253	0.150638	0.954578	0.0684864	1.00791	0.168377	1.01287	0.120563	1.02398	0.288267	1.09691	0.199887	1.01805	0.146067	1.22609	0.272142	1.05598	0.205461	1.02284	0.0687856	-0.440776	0.150638	-0.579309	0.0684864	-0.263719	0.168377	-0.0473601	0.120563	-0.237989	0.288267	0.902767	0.199887	0.32142	0.146067	2.57656	0.272142	0.419462	0.205461	0.573615	0.0687856	2	0	0	0	0
Row323	Nafronyl oxalate	05F08	BMJ. 2009 Mar 10 338:b603	n/a	1.00579	0.160567	1.08192	0.18621	0.906626	0.17595	1.03153	0.1093	1.2027	0.630816	0.985828	0.104825	0.904411	0.125221	1.04399	0.161954	0.915074	0.280136	0.968119	0.120469	-0.218943	0.160567	0.207366	0.18621	-0.88743	0.17595	0.104217	0.1093	-0.0513492	0.630816	0.00225051	0.104825	-0.644476	0.125221	0.596009	0.161954	-1.03037	0.280136	-0.200058	0.120469	3	3	0	0	0
Row324	Bezafibrate	05F09	Vasc Health Risk Manag. 2008 4(1):131-41	n/a	0.959866	0.10789	0.972052	0.154592	1.09308	0.324663	1.08557	0.254128	0.841646	0.272521	1.0394	0.161588	0.937117	0.134932	1.01184	0.114245	0.98042	0.194876	1.03122	0.0641453	-0.49034	0.10789	-0.471359	0.154592	0.260739	0.324663	0.543339	0.254128	-0.42839	0.272521	0.436553	0.161588	-0.366492	0.134932	0.246258	0.114245	-0.358009	0.194876	0.692178	0.0641453	5	0	1	0	0
Row325	Nefazodone hydrochloride	05F10	J Psychosoc Nurs Ment Health Serv. 2000 Aug 38(8):20-5	Yes	0.997574	0.116859	0.980994	0.120692	1.0148	0.264267	1.05966	0.235983	0.987478	0.425547	1.00241	0.235831	1.0894	0.0948414	0.957481	0.166887	1.04313	0.221526	1.00924	0.05117	-0.267492	0.116859	-0.416122	0.120692	-0.221316	0.264267	0.332775	0.235983	-0.276103	0.425547	0.136665	0.235831	0.927809	0.0948414	-0.344942	0.166887	0.287218	0.221526	0.381382	0.05117	1	0	0	0	0
Row326	Clebopride maleate	05F11	Ital J Gastroenterol. 1991 Jan 23(1):1-4.	n/a	0.930968	0.124016	0.893224	0.0879895	0.918273	0.229787	0.927922	0.168291	0.961853	0.302924	0.920499	0.132378	0.928576	0.0976156	1.10102	0.274771	1.12891	0.146003	1.04163	0.0550488	-0.661119	0.124016	-0.958328	0.0879895	-0.81571	0.229787	-0.737521	0.168291	-0.302862	0.302924	-0.527348	0.132378	-0.439086	0.0976156	1.2162	0.274771	1.16989	0.146003	0.839365	0.0550488	3	1	0	0	0
Row327	Lidoflazine	05G02	Circulation. 1982 Jan 65(1 Pt 2):I27-32	n/a	0.897758	0.203409	1.07897	0.284149	1.263	0.277014	1.04847	0.135956	3.00052	1.17663	0.676853	0.155416	0.656825	0.0923471	1.01616	0.110397	1.08003	0.224788	1.07119	0.0685039	-0.857385	0.203409	0.189158	0.284149	1.30705	0.277014	0.241892	0.135956	1.82605	1.17663	-2.50249	0.155416	-2.7488	0.0923471	0.293309	0.110397	0.666892	0.224788	1.25729	0.0685039	1	0	19	0	0
Row328	Betaxolol hydrochloride	05G03	Drugs. 1990 Jul 40(1):75-90	Yes	1.00516	0.146646	0.969352	0.0939373	0.969786	0.176726	0.928601	0.110367	1.14632	0.596827	0.958366	0.203987	1.05089	0.114533	1.05177	0.163995	1.00938	0.15833	0.99716	0.055953	-0.222646	0.146646	-0.488043	0.0939373	-0.498507	0.176726	-0.732008	0.110367	-0.110234	0.596827	-0.220373	0.203987	0.600528	0.114533	0.680574	0.163995	-0.060027	0.15833	0.210573	0.055953	3	1	0	0	0
Row329	Nicardipine hydrochloride	05G04	Am J Emerg Med. 2012 Jul 30(6):981-93	Yes	0.984449	0.186778	1.03508	0.14082	0.911403	0.161002	1.01008	0.136755	1.13315	0.725696	1.02327	0.172858	0.98559	0.0904525	1.02325	0.259442	1.00982	0.225709	0.998868	0.0956823	-0.34506	0.186778	-0.0819958	0.14082	-0.858019	0.161002	-0.0700087	0.136755	-0.123978	0.725696	0.305777	0.172858	0.0454987	0.0904525	0.370417	0.259442	-0.0554974	0.225709	0.234724	0.0956823	2	0	1	0	0
Row330	Probucol	05G05	Atherosclerosis. 2009 Nov 207(1):16-23	Yes	0.94385	0.108534	0.911413	0.0724132	0.830288	0.203459	0.864188	0.161874	0.815313	0.184849	0.882456	0.12204	0.967616	0.0904473	0.932669	0.136292	0.870889	0.154945	1.02712	0.0329788	-0.584988	0.108534	-0.845959	0.0724132	-1.3575	0.203459	-1.25534	0.161874	-0.455889	0.184849	-0.83575	0.12204	-0.107268	0.0904473	-0.614811	0.136292	-1.48502	0.154945	0.634175	0.0329788	1	1	0	0	0
Row331	Mitoxantrone dihydrochloride	05G06	Oncologist. 2005 Feb 10(2):150-9	Yes	0.999952	0.097868	1.14339	0.159013	0.919143	0.0986896	0.884756	0.155316	1.12979	0.457807	0.988811	0.0941907	1.07809	0.169785	0.950326	0.299419	0.876147	0.188604	0.979113	0.0681266	-0.253438	0.097868	0.587076	0.159013	-0.810356	0.0986896	-1.08823	0.155316	-0.127492	0.457807	0.0264344	0.0941907	0.831718	0.169785	-0.422762	0.299419	-1.43091	0.188604	-0.0446015	0.0681266	3	1	0	0	0
Row332	Carbetapentane citrate	05G08	Eur J Pharmacol. 2013 Aug 15 714(1-3):366-72	n/a	0.982067	0.0708329	1.13517	0.165127	0.890833	0.224336	1.00572	0.136679	0.952647	0.344235	0.904683	0.126671	0.992481	0.127716	1.03785	0.100046	0.91688	0.109569	0.960475	0.061331	-0.359137	0.0708329	0.536292	0.165127	-0.98468	0.224336	-0.105447	0.136679	-0.312476	0.344235	-0.655559	0.126671	0.104068	0.127716	0.529192	0.100046	-1.0118	0.109569	-0.308139	0.061331	1	1	0	0	0
Row333	Dequalinium dichloride	05G09	Gynecol Obstet Invest. 2012 73(1):8-15	n/a	0.984078	0.105308	0.988809	0.0532124	0.981179	0.126077	0.958921	0.140434	1.00419	0.332842	1.00211	0.129278	1.03227	0.059239	0.940739	0.141637	0.838824	0.103191	0.993377	0.0846925	-0.347252	0.105308	-0.367842	0.0532124	-0.428351	0.126077	-0.485668	0.140434	-0.258653	0.332842	0.134265	0.129278	0.442266	0.059239	-0.527035	0.141637	-1.81495	0.103191	0.157081	0.0846925	3	1	1	0	0
Row334	Ketoconazole	05G10	Drugs Today (Barc). 2008 May 44(5):369-80	Yes	0.966117	0.0549487	1.0225	0.0839123	1.04474	0.157366	0.971198	0.188693	0.93113	0.284807	0.949904	0.124366	1.06518	0.0987851	0.929292	0.100636	1.06996	0.255892	1.00263	0.0535665	-0.453399	0.0549487	-0.15971	0.0839123	-0.0369402	0.157366	-0.385921	0.188693	-0.334945	0.284807	-0.288968	0.124366	0.721944	0.0987851	-0.651534	0.100636	0.563274	0.255892	0.287853	0.0535665	0	0	0	0	0
Row335	Fusidic acid sodium salt	05G11	Int J Antimicrob Agents. 1999 Aug 12 Suppl 2:S23-34	n/a	1.00875	0.10384	1.02852	0.0611074	1.18785	0.311736	1.03133	0.173413	0.853037	0.159768	1.07881	0.163864	1.04377	0.128858	0.942498	0.186744	0.984841	0.182425	1.00917	0.0768168	-0.201434	0.10384	-0.122534	0.0611074	0.844286	0.311736	0.102616	0.173413	-0.416495	0.159768	0.756049	0.163864	0.54002	0.128858	-0.507904	0.186744	-0.312519	0.182425	0.380405	0.0768168	1	0	0	0	0
Row336	Terbutaline hemisulfate	05H02	Clin Ther. 1984 6(5):603-12	Yes	0.982907	0.120572	1.03748	0.114485	0.971002	0.234713	1.06381	0.166632	1.10131	0.362356	0.981038	0.149185	1.02236	0.120132	0.897484	0.184855	0.966016	0.240535	1.02478	0.0499971	-0.35417	0.120572	-0.0671798	0.114485	-0.491019	0.234713	0.366555	0.166632	-0.157227	0.362356	-0.0365806	0.149185	0.357982	0.120132	-0.997492	0.184855	-0.506213	0.240535	0.601146	0.0499971	1	0	0	0	0
Row337	Ketanserin tartrate hydrate	05H03	Am J Hypertens. 1988 Jul 1(3 Pt 3):317S-323S	n/a	0.995479	0.095054	1.06104	0.0948278	1.01653	0.17288	0.952456	0.15299	0.84571	0.251104	0.92435	0.121244	0.954153	0.160088	1.07935	0.311618	1.01191	0.240326	0.99291	0.0783836	-0.279875	0.095054	0.0783366	0.0948278	-0.210666	0.17288	-0.538194	0.15299	-0.424147	0.251104	-0.496131	0.121244	-0.221697	0.160088	0.980517	0.311618	-0.0339994	0.240326	0.150476	0.0783836	0	0	1	0	0
Row338	Kanamycin A sulfate	05H05	Antimicrob Agents Chemother. 2012 Jun 56(6):3216-23	Yes	0.969008	0.0951521	1.04258	0.0958663	0.923991	0.14101	0.94293	0.168473	1.06968	0.329831	0.980413	0.209544	1.04534	0.115485	1.10343	0.359544	0.896894	0.149019	1.01112	0.0696169	-0.43631	0.0951521	-0.0356641	0.0958663	-0.7805	0.14101	-0.615592	0.168473	-0.190263	0.329831	-0.0416486	0.209544	0.55332	0.115485	1.24249	0.359544	-1.21744	0.149019	0.407982	0.0696169	1	0	0	0	0
Row339	Amikacin hydrate	05H06	Ther Drug Monit. 1985 7(1):12-25	Yes	1.02164	0.0968752	1.04967	0.115387	0.948326	0.189352	0.969962	0.13395	1.13473	0.479205	1.04165	0.196162	1.00195	0.140769	1.02217	0.149784	1.13041	0.136613	0.991526	0.0575852	-0.125275	0.0968752	0.00810765	0.115387	-0.630652	0.189352	-0.395964	0.13395	-0.122335	0.479205	0.454751	0.196162	0.184522	0.140769	0.358606	0.149784	1.1853	0.136613	0.130901	0.0575852	1	1	0	0	0
Row340	Etoposide	05H07	Curr Med Chem Anticancer Agents. 2005 Jul 5(4):363-72	Yes	0.99121	0.0677624	0.97217	0.0682327	0.962866	0.129854	0.9323	0.1548	0.916908	0.244089	1.05789	0.146422	1.04587	0.129062	1.01786	0.129143	1.07144	0.237106	0.997165	0.0704396	-0.305101	0.0677624	-0.470631	0.0682327	-0.541117	0.129854	-0.701953	0.1548	-0.349797	0.244089	0.586457	0.146422	0.557809	0.129062	0.311704	0.129143	0.578488	0.237106	0.210641	0.0704396	2	0	0	0	0
Row341	Clomiphene citrate (Z,E)	05H08	Hum Reprod. 2005 Aug 20(8):2043-51	Yes	1.01105	0.116176	0.936437	0.101257	1.00333	0.233503	0.970904	0.211024	1.10253	0.413098	0.967277	0.169846	0.994554	0.106835	0.922102	0.167794	1.01494	0.109665	0.997017	0.0719418	-0.187878	0.116176	-0.691374	0.101257	-0.291959	0.233503	-0.388309	0.211024	-0.155955	0.413098	-0.148131	0.169846	0.121683	0.106835	-0.729739	0.167794	-0.00277427	0.109665	0.208543	0.0719418	0	0	3	0	0
Row342	Oxantel pamoate	05H09	PLoS Negl Trop Dis. 2013 7(3):e2119	n/a	1.00553	0.109557	1.05306	0.0753004	0.973442	0.178298	0.833481	0.123757	0.880144	0.157269	1.00925	0.150459	1.01392	0.0917207	0.881642	0.111379	1.02185	0.209462	0.987092	0.0338796	-0.220476	0.109557	0.0290424	0.0753004	-0.475996	0.178298	-1.50482	0.123757	-0.388188	0.157269	0.192118	0.150459	0.286254	0.0917207	-1.16979	0.111379	0.0682528	0.209462	0.0682098	0.0338796	3	0	0	0	0
Row343	Prochlorperazine dimaleate	05H10	Can Psychiatr Assoc J. 1969 Jun 14(3):267-74	Yes	1.00315	0.086581	1.04108	0.121521	1.07317	0.165238	1.08242	0.224617	1.04767	0.371656	1.03603	0.111683	0.989023	0.094929	1.08365	0.22347	1.01678	0.076165	0.985766	0.0483398	-0.234568	0.086581	-0.0449111	0.121521	0.13808	0.165238	0.517722	0.224617	-0.213243	0.371656	0.409205	0.111683	0.0746745	0.094929	1.02735	0.22347	0.0160877	0.076165	0.0494639	0.0483398	4	1	0	0	0
Row344	Testosterone propionate	06A02	Can J Appl Physiol. 1997 Feb 22(1):58-65.	Yes	0.963381	0.115786	0.973842	0.109407	1.06687	0.156584	1.0076	0.194489	1.12281	0.459336	1.00452	0.118295	1.05343	0.126337	0.966456	0.131998	0.919111	0.137319	1.03107	0.0454617	-0.469566	0.115786	-0.460301	0.109407	0.0992966	0.156584	-0.0901634	0.194489	-0.134783	0.459336	0.153784	0.118295	0.622067	0.126337	-0.247332	0.131998	-0.988839	0.137319	0.689986	0.0454617	0	0	0	0	0
Row345	Thyroxine (L)	06A04	Ann Intern Med. 1993 Sep 15 119(6):492-502	Yes	1.00412	0.0907402	1.04584	0.0813292	1.04745	0.222535	0.960674	0.146559	1.11892	0.300139	1.10719	0.156751	1.04277	0.112122	0.944371	0.188789	1.12431	0.245167	0.92705	0.0436229	-0.228831	0.0907402	-0.015502	0.0813292	-0.0202712	0.222535	-0.471425	0.146559	-0.138839	0.300139	0.986094	0.156751	0.531498	0.112122	-0.48753	0.188789	1.1225	0.245167	-0.780746	0.0436229	0	1	0	0	0
Row346	Delavirdine	06A07	Drugs. 2000 Dec 60(6):1411-44	Yes	0.888984	0.0819783	0.952418	0.152431	0.991897	0.136128	0.9189	0.169601	0.974687	0.413605	1.17141	0.126499	1.14691	0.131927	1.19281	0.271145	1.24997	0.199993	1.05333	0.0813982	-0.90924	0.0819783	-0.592649	0.152431	-0.362353	0.136128	-0.810822	0.169601	-0.28946	0.413605	1.50673	0.126499	1.41663	0.131927	2.21461	0.271145	2.41547	0.199993	1.00472	0.0813982	0	0	0	0	0
Row347	Adamantamine fumarate	06A08	Neurology. 2012 Apr 3 78(14):1096-9	Yes	1.02567	0.103361	1.04352	0.0995071	1.16798	0.261507	1.0269	0.102637	0.809131	0.306567	1.05003	0.138412	1.09677	0.0949672	1.04638	0.200698	1.20741	0.21925	0.999896	0.0841539	-0.101433	0.103361	-0.0298382	0.0995071	0.721898	0.261507	0.0666585	0.102637	-0.462345	0.306567	0.522706	0.138412	0.990436	0.0949672	0.621989	0.200698	1.97756	0.21925	0.249255	0.0841539	2	0	0	0	0
Row348	Butoconazole nitrate	06A09	Acta Obstet Gynecol Scand. 1985 64(3):241-4	Yes	1.28849	0.234953	1.20992	0.268051	1.53556	0.222048	1.10864	0.271269	2.42841	1.15699	0.733389	0.243345	0.79984	0.163166	0.988362	0.206687	1.08103	0.163485	0.979383	0.106324	1.45178	0.234953	0.998076	0.268051	2.98542	0.222048	0.730775	0.271269	1.22862	1.15699	-2.04418	0.243345	-1.53326	0.163166	-0.00907201	0.206687	0.677244	0.163485	-0.0407829	0.106324	2	10	18	0	0
Row349	Amiodarone hydrochloride	06A10	Vasc Health Risk Manag. 2010 Aug 9 6:465-72	Yes	1.04926	0.157661	1.23861	0.175389	1.52018	0.357369	1.3049	0.312356	1.99615	1.10299	0.84759	0.183914	0.876998	0.220695	0.92219	0.121666	0.984026	0.11977	0.988261	0.0531315	0.0379882	0.157661	1.17533	0.175389	2.89072	0.357369	2.32529	0.312356	0.777224	1.10299	-1.11839	0.183914	-0.877468	0.220695	-0.728776	0.121666	-0.320906	0.11977	0.0847448	0.0531315	6	14	14	0	0
Row350	Amphotericin B	06A11	J Antimicrob Chemother. 2002 Feb 49 Suppl 1:7-10	Yes	1.5773	0.213436	1.59991	0.292654	1.42663	0.298237	1.25447	0.32611	3.69276	2.89982	0.998343	0.114888	0.815617	0.192395	0.880149	0.148631	0.929663	0.183269	0.696589	0.0522545	3.15859	0.213436	3.40724	0.292654	2.31461	0.298237	1.91555	0.32611	2.54894	2.89982	0.103704	0.114888	-1.39917	0.192395	-1.18603	0.148631	-0.880266	0.183269	-4.03932	0.0522545	0	5	3	11	20
Row351	Amifostine	06B03	Oncologist. 2007 Jun 12(6):738-47	Yes	0.965058	0.0676576	1.07039	0.0874948	0.946965	0.136056	0.962377	0.101394	0.9101	0.29305	1.06443	0.0966328	1.0114	0.15733	1.05229	0.260552	0.995215	0.225525	1.05503	0.0569826	-0.459654	0.0676576	0.13615	0.0874948	-0.639036	0.136056	-0.45759	0.101394	-0.356907	0.29305	0.63947	0.0966328	0.26483	0.15733	0.686268	0.260552	-0.205775	0.225525	1.02886	0.0569826	0	0	0	0	0
Row352	Amlodipine	06B05	Am J Hosp Pharm. 1994 Jan 1 51(1):59-68	Yes	0.962077	0.09618	1.00333	0.0972546	1.03916	0.173282	1.07071	0.106947	0.922787	0.195535	0.973458	0.0867357	1.09411	0.105491	1.15778	0.268317	1.04546	0.210708	1.03052	0.0504157	-0.477272	0.09618	-0.27814	0.0972546	-0.0713435	0.173282	0.422553	0.106947	-0.343658	0.195535	-0.0980268	0.0867357	0.967839	0.105491	1.83357	0.268317	0.311166	0.210708	0.682194	0.0504157	0	0	0	0	0
Row353	Modafinil	06B06	Neuropsychopharmacology. 2008 Jun 33(7):1477-502	Yes	0.970981	0.105436	1.02881	0.135187	1.09055	0.114741	1.05774	0.181326	1.03669	0.251102	1.03603	0.19611	1.13947	0.175496	1.11957	0.177007	1.06782	0.177009	1.017	0.0580534	-0.424651	0.105436	-0.120733	0.135187	0.245147	0.114741	0.317162	0.181326	-0.224716	0.251102	0.409199	0.19611	1.35335	0.175496	1.41796	0.177007	0.541268	0.177009	0.491095	0.0580534	1	0	0	0	0
Row354	Bacampicillin hydrochloride	06B07	Pharmacotherapy. 1982 Nov-Dec 2(6):313-21	Yes	0.94376	0.0761029	0.99188	0.0913116	1.01432	0.164062	0.93509	0.105807	0.947984	0.285911	1.02468	0.137745	1.0012	0.0627822	1.17136	0.243826	1.04919	0.196621	1.0254	0.0371912	-0.585522	0.0761029	-0.34887	0.0913116	-0.224271	0.164062	-0.679283	0.105807	-0.317345	0.285911	0.317225	0.137745	0.178195	0.0627822	1.98123	0.243826	0.349574	0.196621	0.609925	0.0371912	2	0	0	0	0
Row355	Lamivudine	06B08	Expert Rev Anti Infect Ther. 2004 Apr 2(2):173-80	Yes	0.965244	0.0966939	1.00901	0.0697507	1.04625	0.20064	0.95123	0.116502	0.981656	0.264671	1.01388	0.202342	0.954735	0.148167	0.97358	0.140098	1.01412	0.12459	1.00521	0.0536881	-0.458557	0.0966939	-0.243064	0.0697507	-0.0276564	0.20064	-0.548158	0.116502	-0.282182	0.264671	0.229634	0.202342	-0.216747	0.148167	-0.169847	0.140098	-0.0113045	0.12459	0.324456	0.0536881	1	0	0	0	0
Row356	Biotin	06B09	Am J Clin Nutr. 1981 Sep 34(9):1967-74.	Yes	0.971473	0.110414	1.06501	0.150403	1.07575	0.14604	0.957051	0.0963891	0.99317	0.307918	0.962589	0.201462	1.02358	0.120203	1.01517	0.151447	1.15086	0.0923172	1.01121	0.0549928	-0.421746	0.110414	0.102872	0.150403	0.154006	0.14604	-0.500864	0.0963891	-0.270158	0.307918	-0.186139	0.201462	0.36836	0.120203	0.282504	0.151447	1.39566	0.0923172	0.409256	0.0549928	2	0	1	0	0
Row357	Bisacodyl	06B10	Arzneimittelforschung. 1988 Apr 38(4):570-4	Yes	1.01791	0.106547	0.994712	0.0497684	0.996664	0.178455	0.934049	0.138848	0.927242	0.279332	0.930102	0.10931	0.984313	0.105587	1.03305	0.11703	1.07627	0.233162	1.04111	0.0563887	-0.14732	0.106547	-0.331378	0.0497684	-0.333001	0.178455	-0.687742	0.138848	-0.339006	0.279332	-0.449498	0.10931	0.03464	0.105587	0.47696	0.11703	0.628219	0.233162	0.832036	0.0563887	0	0	0	0	0
Row358	Erlotinib	06B11	Expert Opin Pharmacother. 2005 Jun 6(6):995-1002	Yes	0.972349	0.10126	1.01571	0.11506	1.07588	0.16609	0.957967	0.118788	0.768279	0.22491	1.06801	0.187948	1.02574	0.106292	1.06954	0.219616	1.09969	0.287079	1.00693	0.0479897	-0.416569	0.10126	-0.201686	0.11506	0.154805	0.16609	-0.493424	0.118788	-0.505006	0.22491	0.668446	0.187948	0.386742	0.106292	0.873862	0.219616	0.869205	0.287079	0.348654	0.0479897	0	0	0	0	0
Row359	Suloctidil	06C02	Thromb Res Suppl. 1983 4:53-8	n/a	1.50771	0.296712	1.46153	0.340945	1.42704	0.235764	1.27947	0.219882	4.22853	2.25091	0.897826	0.123518	0.857016	0.202679	0.908223	0.119206	1.04866	0.178664	0.850999	0.106796	2.74733	0.296712	2.55245	0.340945	2.31719	0.235764	2.11865	0.219882	3.10843	2.25091	-0.711148	0.123518	-1.0473	0.202679	-0.880687	0.119206	0.344107	0.178664	-1.85606	0.106796	3	4	17	0	20
Row360	Zotepine	06C03	Expert Opin Drug Metab Toxicol. 2009 Feb 5(2):181-6	n/a	1.00006	0.115663	1.16193	0.0934489	1.02203	0.165065	1.02491	0.151285	0.932909	0.239198	0.936945	0.125151	1.02838	0.102547	1.04583	0.138193	1.11283	0.184203	0.976095	0.0817028	-0.252822	0.115663	0.701613	0.0934489	-0.176801	0.165065	0.0504453	0.151285	-0.333088	0.239198	-0.394022	0.125151	0.409153	0.102547	0.61601	0.138193	1.00439	0.184203	-0.0872785	0.0817028	1	1	0	0	0
Row361	Carisoprodol	06C04	South Med J. 2012 Nov 105(11):619-23	Yes	0.922082	0.110843	0.953935	0.0987566	0.941247	0.183261	0.869048	0.089195	0.877075	0.241992	1.15474	0.0682844	1.11773	0.152856	1.19432	0.303821	1.05352	0.114098	1.04951	0.075256	-0.713637	0.110843	-0.583281	0.0987566	-0.674246	0.183261	-1.21585	0.089195	-0.391393	0.241992	1.37154	0.0682844	1.1686	0.152856	2.23104	0.303821	0.394176	0.114098	0.950764	0.075256	0	0	0	0	0
Row362	Buflomedil hydrochloride	06C07	Int Angiol. 2009 Jun 28(3):170-4	n/a	0.974056	0.138012	1.04852	0.076543	0.871802	0.169738	0.931494	0.118761	1.14476	0.332925	1.12134	0.144883	1.03681	0.148536	1.08646	0.201682	1.12244	0.216443	0.993693	0.0538296	-0.406479	0.138012	0.00103995	0.076543	-1.10187	0.169738	-0.708502	0.118761	-0.111854	0.332925	1.10078	0.144883	0.480867	0.148536	1.05793	0.201682	1.10324	0.216443	0.161543	0.0538296	0	0	0	0	0
Row363	Dibenzepine hydrochloride	06C08	Isr J Med Sci. 1979 May 15(5):443-7	n/a	0.906159	0.104114	1.0271	0.141256	0.874228	0.120992	1.08688	0.195269	1.20855	0.675367	1.11756	0.144634	1.05114	0.173833	1.07388	0.130885	1.28747	0.307125	1.04843	0.0603854	-0.80774	0.104114	-0.131319	0.141256	-1.08693	0.120992	0.553992	0.195269	-0.0452393	0.675367	1.07017	0.144634	0.602598	0.173833	0.921091	0.130885	2.80132	0.307125	0.9355	0.0603854	3	2	0	0	0
Row364	Roxatidine Acetate hydrochloride	06C09	Drugs. 1991 Aug 42(2):240-60	n/a	0.97225	0.105827	1.05672	0.108324	0.998031	0.201118	1.04592	0.160957	1.06736	0.372202	0.978887	0.09765	1.02101	0.124409	1.09706	0.157426	1.13722	0.22778	0.970415	0.0527545	-0.41715	0.105827	0.0516629	0.108324	-0.324582	0.201118	0.221164	0.160957	-0.19268	0.372202	-0.0540165	0.09765	0.346505	0.124409	1.17316	0.157426	1.25536	0.22778	-0.167593	0.0527545	3	0	0	0	0
Row365	Valacyclovir hydrochloride	06C10	J Med Virol. 1993 Suppl 1:150-3	Yes	0.923674	0.135432	0.985582	0.0869247	0.954291	0.168003	0.994223	0.174226	0.850915	0.275198	1.04681	0.125536	0.953024	0.191455	1.11892	0.195717	1.13928	0.164621	1.02874	0.0577687	-0.704228	0.135432	-0.38778	0.0869247	-0.59392	0.168003	-0.198853	0.174226	-0.418712	0.275198	0.496599	0.125536	-0.231292	0.191455	1.41088	0.195717	1.27658	0.164621	0.657042	0.0577687	0	0	0	0	0
Row366	Cisapride	06C11	J Dig Dis. 2011 Jun 12(3):147-56	Yes	0.941102	0.0909414	1.04215	0.0727559	0.988301	0.166903	0.980842	0.165508	1.08864	0.39	1.07132	0.144831	1.06056	0.160248	1.06124	0.15522	1.17698	0.167915	0.970979	0.0982674	-0.601233	0.0909414	-0.0383021	0.0727559	-0.384495	0.166903	-0.307571	0.165508	-0.170458	0.39	0.695333	0.144831	0.682687	0.160248	0.783564	0.15522	1.66451	0.167915	-0.159622	0.0982674	1	0	1	0	0
Row367	Pefloxacine	06D02	Drugs. 1989 May 37(5):628-68	n/a	0.993791	0.117668	1.01963	0.162975	0.971543	0.13823	0.929426	0.165917	0.99728	0.312204	1.02018	0.05736	0.990267	0.156416	1.07279	0.131639	1.20709	0.20149	0.981852	0.0703376	-0.28985	0.117668	-0.177435	0.162975	-0.487691	0.13823	-0.725309	0.165917	-0.265867	0.312204	0.280697	0.05736	0.0852504	0.156416	0.909211	0.131639	1.97431	0.20149	-0.00588047	0.0703376	1	0	0	0	0
Row368	Cyanocobalamin	06D04	Molecules. 2010 Apr 30 15(5):3228-59	Yes	0.927307	0.0732606	1.08335	0.108933	1.0252	0.142874	0.998915	0.128058	0.893082	0.225277	1.01362	0.16842	0.996345	0.200516	1.01046	0.199572	1.0977	0.140127	0.981444	0.0439008	-0.682754	0.0732606	0.216195	0.108933	-0.157291	0.142874	-0.160733	0.128058	-0.374678	0.225277	0.227547	0.16842	0.136908	0.200516	0.231226	0.199572	0.848745	0.140127	-0.0116418	0.0439008	1	0	0	0	0
Row369	Cefadroxil	06D05	Drugs. 1986 32 Suppl 3:1-16	Yes	0.888704	0.0895481	0.957293	0.0594683	0.93375	0.167695	1.00452	0.100448	1.2257	0.491441	1.10969	0.0924829	1.0508	0.120917	1.10732	0.178198	1.22765	0.231283	1.06645	0.060385	-0.910894	0.0895481	-0.562536	0.0594683	-0.720408	0.167695	-0.115211	0.100448	-0.0273309	0.491441	1.00639	0.0924829	0.599764	0.120917	1.28478	0.178198	2.18584	0.231283	1.19027	0.060385	0	0	0	0	0
Row370	Cyclosporin A	06D06	Br J Pharmacol. 2012 Mar 165(5):1235-45	Yes	0.897885	0.058037	0.881214	0.098949	1.03424	0.227531	0.916154	0.143871	1.16809	0.285916	1.06233	0.116317	1.08424	0.146994	1.0608	0.226477	1.02627	0.248166	1.12213	0.0765259	-0.856636	0.058037	-1.03252	0.098949	-0.101631	0.227531	-0.833138	0.143871	-0.0874911	0.285916	0.622424	0.116317	0.88393	0.146994	0.778766	0.226477	0.113721	0.248166	1.97755	0.0765259	0	1	16	0	0
Row371	Digoxin	06D08	Int J Cardiol. 2013 Apr 15 164(3):365-7	Yes	0.928922	0.088033	0.939487	0.101402	1.02164	0.165266	1.11152	0.162237	1.42672	0.522405	1.06252	0.140981	1.09498	0.140474	1.13886	0.138913	1.21277	0.220818	1.02444	0.0599427	-0.673213	0.088033	-0.672535	0.101402	-0.179231	0.165266	0.754105	0.162237	0.182587	0.522405	0.623983	0.140981	0.975222	0.140474	1.62779	0.138913	2.03268	0.220818	0.59625	0.0599427	1	0	0	0	0
Row372	Doxorubicin hydrochloride	06D09	J Pharm Pharmacol. 2013 Feb 65(2):157-70	Yes	0.976781	0.145164	0.979034	0.117374	1.03478	0.160323	1.04049	0.136974	1.18921	0.753904	1.03681	0.170034	0.880533	0.171209	0.924041	0.175774	0.824359	0.172134	0.993805	0.0804775	-0.390376	0.145164	-0.428229	0.117374	-0.0982852	0.160323	0.17707	0.136974	-0.0654443	0.753904	0.415554	0.170034	-0.84742	0.171209	-0.708651	0.175774	-1.96377	0.172134	0.163138	0.0804775	3	0	0	0	0
Row373	Carbimazole	06D10	Clin Endocrinol (Oxf). 1979 Jun 10(6):655-64	n/a	1.05409	0.063099	1.05035	0.0850936	1.00761	0.138784	1.11281	0.197748	1.35413	0.585063	0.976682	0.144396	1.01825	0.0994903	1.04774	0.161683	0.918077	0.121926	0.9754	0.0452395	0.0665316	0.063099	0.0123149	0.0850936	-0.265576	0.138784	0.764626	0.197748	0.106782	0.585063	-0.0718896	0.144396	0.32312	0.0994903	0.63672	0.161683	-0.999483	0.121926	-0.0970995	0.0452395	1	0	0	0	0
Row374	Estradiol-17 beta	06E02	Neuroscientist. 2009 Dec 15(6):599-610	Yes	1.14187	0.169484	1.44745	0.204189	1.24686	0.305299	1.04868	0.153513	3.15995	1.20608	0.860878	0.149343	0.763443	0.147557	0.999614	0.137428	0.972612	0.119394	0.844347	0.107517	0.585293	0.169484	2.46541	0.204189	1.20765	0.305299	0.243607	0.153513	1.99254	1.20608	-1.01067	0.149343	-1.84261	0.147557	0.113314	0.137428	-0.438349	0.119394	-1.95012	0.107517	2	14	0	0	0
Row375	Clobutinol hydrochloride	06E03	Mol Pharmacol. 2004 Nov 66(5):1093-102	n/a	0.955113	0.0913021	1.00309	0.135639	1.02788	0.192061	1.0373	0.120646	1.40373	0.456754	0.963391	0.124856	0.926113	0.14636	0.944035	0.114522	0.91858	0.0902264	0.980743	0.0732091	-0.518431	0.0913021	-0.279596	0.135639	-0.14079	0.192061	0.151148	0.120646	0.158571	0.456754	-0.179635	0.124856	-0.460021	0.14636	-0.49119	0.114522	-0.9943	0.0902264	-0.0215631	0.0732091	3	0	1	0	0
Row376	Oxcarbazepine	06E05	Epilepsy Behav. 2004 Oct 5(5):627-35	Yes	0.951676	0.0700856	0.939203	0.0738983	0.975369	0.136217	1.04298	0.133407	0.940311	0.279731	1.0277	0.101105	0.97894	0.0665199	0.940949	0.112579	1.03505	0.108908	1.02814	0.0572765	-0.538743	0.0700856	-0.674289	0.0738983	-0.464128	0.136217	0.197318	0.133407	-0.325358	0.279731	0.341671	0.101105	-0.0110268	0.0665199	-0.524747	0.112579	0.204066	0.108908	0.648622	0.0572765	1	0	2	0	0
Row377	Cyclobenzaprine hydrochloride	06E06	Clin Ther. 1988 10(2):216-28	Yes	1.03277	0.15745	1.02687	0.123913	1.09973	0.184618	0.946733	0.147253	1.01874	0.31266	1.00736	0.164806	0.946993	0.097645	1.01737	0.151342	0.944786	0.159917	0.987401	0.0531381	-0.0594778	0.15745	-0.132715	0.123913	0.30167	0.184618	-0.584691	0.147253	-0.243455	0.31266	0.17682	0.164806	-0.282551	0.097645	0.306436	0.151342	-0.724662	0.159917	0.0725853	0.0531381	0	0	1	0	0
Row378	Carteolol hydrochloride	06E07	Drugs Aging. 2007 24(6):509-28	Yes	0.992801	0.0696179	1.0311	0.108057	0.927455	0.148168	0.900815	0.132425	1.20957	0.320311	0.933261	0.111057	0.885637	0.127774	1.11959	0.136824	0.942909	0.122206	0.990212	0.0658739	-0.295703	0.0696179	-0.106606	0.108057	-0.75917	0.148168	-0.957762	0.132425	-0.0441741	0.320311	-0.42389	0.111057	-0.804039	0.127774	1.41816	0.136824	-0.743971	0.122206	0.112325	0.0658739	2	2	0	0	0
Row379	Hydrocortisone base	06E08	Drugs. 1976 12(4):249-57	Yes	0.905242	0.0674587	0.995593	0.125148	1.29702	0.428467	1.19836	0.172381	1.24694	0.652663	1.21588	0.146858	1.10186	0.109668	1.10082	0.259645	0.945997	0.12256	1.04002	0.0669738	-0.813157	0.0674587	-0.325936	0.125148	1.51652	0.428467	1.45969	0.172381	-0.00515992	0.652663	1.86717	0.146858	1.03374	0.109668	1.21402	0.259645	-0.712203	0.12256	0.816528	0.0669738	1	0	0	0	0
Row380	Pilocarpine nitrate	06E10	J Anat Physiol. Oct 1876 11(Pt 1): 173-180	Yes	1.00361	0.0873107	1.03301	0.125641	0.972849	0.177632	1.08904	0.16671	1.19214	0.19366	1.07735	0.16531	1.00447	0.0907589	0.956609	0.195766	1.02751	0.241784	0.9867	0.0612846	-0.23182	0.0873107	-0.0947744	0.125641	-0.479648	0.177632	0.571471	0.16671	-0.0623791	0.19366	0.744185	0.16531	0.206006	0.0907589	-0.354424	0.195766	0.126482	0.241784	0.0626728	0.0612846	0	2	0	0	0
Row381	Dicloxacillin sodium salt hydrate	06E11	Antimicrob Agents Chemother. 2010 Jun 54(6):2391-400	Yes	0.985765	0.0883985	1.0094	0.0996484	1.04916	0.126973	1.06901	0.182057	1.23677	0.432407	1.01541	0.130218	1.00346	0.123327	1.03336	0.177748	0.911217	0.1497	0.987194	0.0907322	-0.33728	0.0883985	-0.240646	0.0996484	-0.00976823	0.126973	0.408728	0.182057	-0.0157747	0.432407	0.242065	0.130218	0.197397	0.123327	0.480387	0.177748	-1.07007	0.1497	0.0696591	0.0907322	0	0	0	0	0
Row382	Alizapride hydrochloride	06F02	Br J Clin Pharmacol. Sep 1994 38(3): 282-284	n/a	0.984107	0.0655816	1.05272	0.11055	1.0734	0.189553	0.935017	0.172307	1.17957	0.370426	0.93704	0.142584	0.911335	0.0820602	0.978197	0.145406	0.999475	0.192957	1.0004	0.105855	-0.347082	0.0655816	0.0269542	0.11055	0.139535	0.189553	-0.679877	0.172307	-0.0755033	0.370426	-0.393252	0.142584	-0.585625	0.0820602	-0.119624	0.145406	-0.161948	0.192957	0.256434	0.105855	0	0	1	0	0
Row383	Stanozolol	06F03	J Am Acad Dermatol. 1995 Aug 33(2 Pt 1):254-8	Yes	0.953963	0.0605524	1.07432	0.165875	0.963121	0.208317	1.02361	0.168265	1.30974	0.439937	1.08278	0.159204	0.97586	0.155989	1.15914	0.144742	1.03974	0.149727	0.976434	0.0736634	-0.525223	0.0605524	0.160417	0.165875	-0.539549	0.208317	0.0398691	0.168265	0.0604247	0.439937	0.788181	0.159204	-0.0371994	0.155989	1.84839	0.144742	0.252394	0.149727	-0.0824902	0.0736634	2	1	0	1	0
Row384	Calcipotriene	06F04	Am Fam Physician. 1995 Jul 52(1):237-40, 243-4	Yes	0.89746	0.0853609	0.898274	0.0893854	1.10773	0.236995	1.1378	0.177414	1.01388	0.334616	1.06936	0.267603	1.05266	0.188708	1.10635	0.210865	1.21411	0.172812	1.05995	0.0535275	-0.859147	0.0853609	-0.927128	0.0893854	0.350942	0.236995	0.967695	0.177414	-0.24853	0.334616	0.679406	0.267603	0.615517	0.188708	1.27416	0.210865	2.04652	0.172812	1.09834	0.0535275	1	6	4	0	0
Row385	Linezolid	06F05	Ann N Y Acad Sci. 2011 Mar 1222:49-54	Yes	0.915873	0.0757963	0.956907	0.0861421	1.04259	0.194897	0.982591	0.153511	0.986693	0.226567	1.03564	0.1553	1.00937	0.13347	0.981258	0.119289	0.903374	0.14914	1.00882	0.0601755	-0.750332	0.0757963	-0.564921	0.0861421	-0.0501893	0.194897	-0.293356	0.153511	-0.276923	0.226567	0.406031	0.1553	0.247646	0.13347	-0.0863388	0.119289	-1.15077	0.14914	0.375443	0.0601755	1	0	1	0	0
Row386	Mebhydroline 1,5-naphtalenedisulfonate	06F06	Int J Clin Pharmacol Ther. 1995 Jul 33(7):373-83	n/a	0.960998	0.0889725	1.03346	0.136613	1.12079	0.219886	1.04098	0.261462	1.03813	0.370883	1.06531	0.177166	0.993101	0.141717	1.13665	0.235609	0.979367	0.149097	1.02086	0.0532677	-0.483651	0.0889725	-0.0919836	0.136613	0.431329	0.219886	0.181042	0.261462	-0.223211	0.370883	0.6466	0.177166	0.109339	0.141717	1.60373	0.235609	-0.368849	0.149097	0.545729	0.0532677	1	0	0	0	0
Row387	Meclocycline sulfosalicylate	06F07	Cutis. 1981 Feb 27(2):203-4, 208-10	Yes	0.950683	0.116694	0.961777	0.12646	1.09908	0.167107	1.16705	0.182473	1.0164	0.235584	1.15438	0.13559	1.02567	0.106436	1.09122	0.116179	1.05847	0.15862	1.02762	0.0543498	-0.544608	0.116694	-0.534834	0.12646	0.297661	0.167107	1.20529	0.182473	-0.245904	0.235584	1.36863	0.13559	0.386147	0.106436	1.10966	0.116179	0.44508	0.15862	0.641205	0.0543498	1	0	0	0	0
Row388	Meclozine dihydrochloride	06F08	Eur J Epidemiol. 2003 18(7):665-9	Yes	0.974335	0.132959	1.07726	0.138934	1.51284	0.234459	1.28408	0.202702	1.25132	0.332391	0.940865	0.264254	0.919429	0.152016	0.945636	0.143563	0.983286	0.181697	1.06685	0.115211	-0.40483	0.132959	0.178536	0.138934	2.8455	0.234459	2.15611	0.202702	-0.000584667	0.332391	-0.362248	0.264254	-0.516827	0.152016	-0.473773	0.143563	-0.328515	0.181697	1.19593	0.115211	1	6	19	0	0
Row389	Melatonin	06F09	J Pharmacol Sci. 2013 Sep 20 123(1):9-24	n/a	0.977328	0.094744	1.05686	0.17902	1.04177	0.145442	1.05028	0.130094	0.973785	0.262925	0.970334	0.238296	1.0069	0.160017	1.0843	0.184335	0.970165	0.211507	0.99135	0.0879796	-0.38714	0.094744	0.0525362	0.17902	-0.0552585	0.145442	0.256552	0.130094	-0.290402	0.262925	-0.123349	0.238296	0.226607	0.160017	1.03442	0.184335	-0.463528	0.211507	0.128415	0.0879796	2	0	0	0	0
Row390	Dinoprost trometamol	06F11	Prostaglandins Leukot Med. 1986 Jan 21(1):97-105	Yes	1.0055	0.131798	0.944907	0.102504	0.96838	0.0886708	0.896091	0.121754	0.881473	0.18548	1.05628	0.153333	0.96561	0.0600722	0.943205	0.126355	0.999497	0.189259	0.929762	0.101278	-0.220629	0.131798	-0.639052	0.102504	-0.507163	0.0886708	-0.996143	0.121754	-0.386801	0.18548	0.573396	0.153333	-0.124316	0.0600722	-0.500212	0.126355	-0.161717	0.189259	-0.742394	0.101278	1	2	0	0	0
Row391	Tropisetron hydrochloride	06G02	Drugs. 2000 Jun 59(6):1297-315	n/a	1.00953	0.0942924	1.10369	0.251681	1.23794	0.186293	1.09555	0.181072	1.80338	0.91172	1.05877	0.12498	0.985871	0.190967	1.07117	0.275919	0.964394	0.164831	0.979055	0.12262	-0.196844	0.0942924	0.341837	0.251681	1.15273	0.186293	0.624383	0.181072	0.57592	0.91172	0.59359	0.12498	0.0478822	0.190967	0.891554	0.275919	-0.522903	0.164831	-0.0454191	0.12262	2	1	1	1	0
Row392	Cefixime	06G03	J Chemother. 2001 Apr 13(2):112-7	Yes	0.999163	0.0911262	1.14098	0.237946	1.01287	0.212725	1.02732	0.156875	1.32313	0.595368	0.991244	0.162102	1.0109	0.109966	1.03392	0.131554	1.06504	0.225549	0.979068	0.0746958	-0.258102	0.0911262	0.572211	0.237946	-0.23318	0.212725	0.0700123	0.156875	0.0744031	0.595368	0.046158	0.162102	0.260616	0.109966	0.486441	0.131554	0.512677	0.225549	-0.0452349	0.0746958	1	0	0	1	0
Row393	Metrizamide	06G04	Am J Hosp Pharm. 1980 Apr 37(4):510-3	Yes	0.970772	0.0739767	1.00548	0.173927	1.10923	0.147622	1.11998	0.235492	0.873888	0.304231	1.18187	0.155129	1.03544	0.0959801	0.905911	0.110522	1.02787	0.095205	1.03205	0.0861719	-0.425888	0.0739767	-0.264841	0.173927	0.360138	0.147622	0.822841	0.235492	-0.394721	0.304231	1.59152	0.155129	0.469215	0.0959801	-0.905833	0.110522	0.130266	0.095205	0.703912	0.0861719	1	1	0	0	0
Row394	Quetiapine hemifumarate	06G05	Drug Saf. 2000 Oct 23(4):295-307	Yes	0.986682	0.0964383	0.985661	0.118501	0.99546	0.113743	0.940251	0.14236	0.872376	0.147745	1.11471	0.158145	1.02141	0.09956	1.04994	0.18349	1.00008	0.138984	0.971563	0.0456549	-0.331864	0.0964383	-0.38729	0.118501	-0.340415	0.113743	-0.637353	0.14236	-0.3963	0.147745	1.04703	0.158145	0.349908	0.09956	0.660674	0.18349	-0.155771	0.138984	-0.151361	0.0456549	0	2	0	1	0
Row395	Rifapentine	06G08	Clin Infect Dis. 2006 Dec 1 43(11):1468-75	Yes	1.03712	0.0885158	1.1696	0.238986	0.93365	0.122273	1.06476	0.139512	0.894649	0.202965	1.03197	0.148544	0.93808	0.113106	0.969793	0.148042	0.995209	0.228487	0.940037	0.0809292	-0.0338009	0.0885158	0.748991	0.238986	-0.721022	0.122273	0.374263	0.139512	-0.373042	0.202965	0.376314	0.148544	-0.358308	0.113106	-0.211032	0.148042	-0.205838	0.228487	-0.597112	0.0809292	1	1	1	0	0
Row396	Neostigmine bromide	06G09	CNS Drugs. 2006 20(10):821-39	Yes	1.05106	0.0849552	1.12638	0.18802	0.982592	0.158239	1.06686	0.214983	0.983588	0.280108	0.882505	0.229935	0.834537	0.160742	1.04424	0.170809	0.883125	0.102438	0.963761	0.065806	0.048598	0.0849552	0.481985	0.18802	-0.419649	0.158239	0.391331	0.214983	-0.280165	0.280108	-0.835352	0.229935	-1.23836	0.160742	0.598652	0.170809	-1.35911	0.102438	-0.261674	0.065806	2	0	0	0	0
Row397	Niridazole	06G10	Res Commun Chem Pathol Pharmacol. 1986 Apr 52(1):107-1	n/a	1.08816	0.0823995	1.19767	0.169597	1.10669	0.205169	1.06226	0.158945	1.2382	0.5713	0.882163	0.114669	0.852139	0.13167	0.994864	0.264409	0.940012	0.145407	0.997229	0.0727258	0.267851	0.0823995	0.922393	0.169597	0.344519	0.205169	0.353956	0.158945	-0.0142834	0.5713	-0.838125	0.114669	-1.08875	0.13167	0.0616502	0.264409	-0.773785	0.145407	0.211551	0.0727258	1	1	0	0	0
Row398	Ceforanide	06G11	Drugs. 1987 Oct 34(4):411-37	Yes	1.05694	0.21937	1.11036	0.204873	1.00073	0.180405	1.03558	0.182194	1.15428	0.79863	1.01359	0.136548	0.88521	0.0903652	1.1228	0.150026	0.970456	0.221607	0.94612	0.144733	0.0833356	0.21937	0.383034	0.204873	-0.307981	0.180405	0.137134	0.182194	-0.10192	0.79863	0.227312	0.136548	-0.807673	0.0903652	1.45317	0.150026	-0.46053	0.221607	-0.511102	0.144733	1	0	0	0	0
Row399	Cefotetan	06H04	Am J Surg. 1988 May 31 155(5A):16-23	Yes	0.94225	0.100265	1.02766	0.113496	0.948674	0.115636	0.994514	0.158999	1.23812	0.325135	0.98048	0.227904	0.963733	0.21366	1.00748	0.223619	0.981098	0.234276	0.967905	0.124398	-0.594447	0.100265	-0.127871	0.113496	-0.62851	0.115636	-0.196488	0.158999	-0.0143653	0.325135	-0.0411039	0.227904	-0.14027	0.21366	0.198863	0.223619	-0.351033	0.234276	-0.203085	0.124398	0	0	0	0	0
Row400	Fentiazac	06H05	Agents Actions. 1984 Oct 15(3-4):443-7	n/a	1.70921	0.0813084	1.79241	0.110705	1.277	0.224581	1.14663	0.215511	6.55878	3.2158	0.489932	0.0912301	0.515267	0.0993122	0.869138	0.107221	0.890831	0.136377	0.701913	0.0692809	3.93813	0.0813084	4.59644	0.110705	1.39322	0.224581	1.03943	0.215511	5.54184	3.2158	-4.01779	0.0912301	-3.95195	0.0993122	-1.30579	0.107221	-1.27982	0.136377	-3.96404	0.0692809	10	10	0	0	20
Row401	Brompheniramine maleate	06H06	Clin Infect Dis. 1997 Nov 25(5):1188-94	Yes	1.01108	0.150514	1.09078	0.167609	1.01951	0.145841	0.974824	0.128921	0.985215	0.222378	1.08863	0.088928	0.996493	0.161296	0.976829	0.291421	1.02022	0.172908	0.951833	0.0633686	-0.187688	0.150514	0.262079	0.167609	-0.192296	0.145841	-0.356463	0.128921	-0.278466	0.222378	0.835626	0.088928	0.138167	0.161296	-0.134511	0.291421	0.0515552	0.172908	-0.430331	0.0633686	1	1	1	0	0
Row402	Primaquine diphosphate	06H07	Malar J. 2012 Oct 30 11:360	Yes	0.960856	0.142369	1.06563	0.219997	0.958997	0.173814	1.03903	0.202011	1.04112	0.206824	1.09622	0.170075	0.985154	0.112255	0.948054	0.173066	0.955144	0.216117	0.979291	0.0969653	-0.484491	0.142369	0.10672	0.219997	-0.564944	0.173814	0.165172	0.202011	-0.220088	0.206824	0.89715	0.170075	0.0417948	0.112255	-0.44747	0.173066	-0.618081	0.216117	-0.0420863	0.0969653	3	0	1	0	0
Row403	Progesterone	06H08	Horm Behav. 2013 Feb 63(2):284-90	Yes	1.11677	0.268965	1.28025	0.2452	1.33256	0.265687	1.40823	0.268142	3.4803	3.42542	0.933663	0.13221	0.811639	0.0947878	0.754273	0.149825	0.777239	0.131385	0.998074	0.074211	0.436957	0.268965	1.43252	0.2452	1.73538	0.265687	3.16479	0.268142	2.32708	3.42542	-0.420635	0.13221	-1.43298	0.0947878	-2.5551	0.149825	-2.44862	0.131385	0.223487	0.074211	0	1	20	0	0
Row404	Felodipine	06H09	Clin Exp Hypertens A. 1992 14(6):965-87	Yes	1.42683	0.319438	1.45772	0.283009	1.65366	0.28757	1.48149	0.22161	5.35974	2.50808	0.613982	0.112008	0.654518	0.189995	0.799698	0.183184	0.84474	0.182279	0.971031	0.080926	2.26934	0.319438	2.52885	0.283009	3.71264	0.28757	3.75998	0.22161	4.28972	2.50808	-3.01216	0.112008	-2.76841	0.189995	-2.06104	0.183184	-1.75406	0.182279	-0.158885	0.080926	1	19	19	0	0
Row405	Cefotiam hydrochloride	07A03	Clin Pharmacokinet. 1989 Sep 17(3):163-74	Yes	0.987552	0.133385	1.18174	0.295147	0.959595	0.165997	1.01796	0.160543	1.46264	0.868407	0.919258	0.216332	0.939547	0.200736	1.07265	0.139877	1.04551	0.173834	0.978367	0.103897	-0.326721	0.133385	0.82397	0.295147	-0.56126	0.165997	-0.0060008	0.160543	0.220092	0.868407	-0.537409	0.216332	-0.345837	0.200736	0.90772	0.139877	0.311697	0.173834	-0.0551502	0.103897	2	0	0	0	0
Row406	Rofecoxib	07A04	Expert Opin Pharmacother. 2000 Jul 1(5):1053-66	Yes	0.951621	0.10356	0.985418	0.0809681	0.913374	0.190201	1.00758	0.132683	0.981413	0.219876	1.0518	0.138765	0.896202	0.137887	1.14056	0.279918	1.15577	0.160743	1.02765	0.0417338	-0.539066	0.10356	-0.38879	0.0809681	-0.84588	0.190201	-0.0903278	0.132683	-0.282436	0.219876	0.537049	0.138765	-0.714246	0.137887	1.64631	0.279918	1.4462	0.160743	0.641713	0.0417338	3	0	0	0	0
Row407	Benperidol	07A05	Psychopharmacology (Berl). 1994 Dec 116(4):457-63	n/a	0.969154	0.0702548	1.01577	0.12459	0.875343	0.223862	0.946166	0.16475	1.03595	0.247219	0.97486	0.155189	0.927552	0.149537	1.01562	0.192082	0.985054	0.172033	0.970023	0.12547	-0.435448	0.0702548	-0.201292	0.12459	-1.08006	0.223862	-0.5893	0.16475	-0.225482	0.247219	-0.0866584	0.155189	-0.447792	0.149537	0.287364	0.192082	-0.310326	0.172033	-0.173131	0.12547	0	0	0	0	0
Row408	Cefaclor hydrate	07A06	J Chemother. 1999 Jun 11(3):163-78	Yes	0.987313	0.102092	1.02741	0.194207	1.09898	0.114938	1.03142	0.206621	1.00221	0.212294	1.01577	0.181989	0.884749	0.0735314	0.985095	0.202465	0.89513	0.215601	0.963183	0.128318	-0.328131	0.102092	-0.129377	0.194207	0.297055	0.114938	0.103334	0.206621	-0.260714	0.212294	0.244981	0.181989	-0.81159	0.0735314	-0.0446036	0.202465	-1.23559	0.215601	-0.26984	0.128318	0	0	0	0	0
Row409	Colistin sulfate	07A07	Expert Rev Anti Infect Ther. 2012 Aug 10(8):917-34	Yes	1.04664	0.208269	1.1188	0.178336	0.938027	0.174867	1.02369	0.143398	1.07415	0.323869	0.970956	0.155667	0.968491	0.137758	0.875417	0.122317	0.832389	0.200643	0.908839	0.111085	0.0224891	0.208269	0.435152	0.178336	-0.694074	0.174867	0.0405846	0.143398	-0.185599	0.323869	-0.118307	0.155667	-0.0998365	0.137758	-1.2375	0.122317	-1.88115	0.200643	-1.03823	0.111085	7	0	1	0	0
Row410	Daunorubicin hydrochloride	07A08	Blood. 2001 Aug 15 98(4):913-24	Yes	1.0184	0.0629584	1.05316	0.153908	0.998167	0.132045	0.981355	0.0842057	0.979162	0.359827	1.01428	0.145731	1.04077	0.11821	0.978508	0.16434	1.17193	0.225926	0.997931	0.0626249	-0.144435	0.0629584	0.0296581	0.153908	-0.323742	0.132045	-0.3034	0.0842057	-0.284787	0.359827	0.232902	0.145731	0.514459	0.11821	-0.116252	0.16434	1.61248	0.225926	0.221473	0.0626249	1	2	0	0	0
Row411	Dosulepin hydrochloride	07A09	Nord J Psychiatry. 2009 63(4):347-51	n/a	0.973372	0.0790599	1.01583	0.116013	0.993383	0.172047	0.950287	0.117471	1.15221	0.251359	0.947401	0.143559	1.01553	0.104971	1.04228	0.22409	0.898595	0.172095	1.01419	0.0828237	-0.41052	0.0790599	-0.200939	0.116013	-0.353203	0.172047	-0.555817	0.117471	-0.104078	0.251359	-0.309259	0.143559	0.299963	0.104971	0.577356	0.22409	-1.19993	0.172095	0.451388	0.0828237	1	0	0	0	0
Row412	Ceftazidime pentahydrate	07A10	Expert Opin Pharmacother. 2012 Oct 13(14):2097-109	Yes	0.974012	0.0994008	0.948724	0.138497	0.957346	0.123386	1.05372	0.177659	0.760697	0.11465	1.02523	0.132564	0.959763	0.112263	1.02675	0.230462	0.933627	0.133022	1.04706	0.0552651	-0.406739	0.0994008	-0.615472	0.138497	-0.575113	0.123386	0.284569	0.177659	-0.512923	0.11465	0.3217	0.132564	-0.174013	0.112263	0.408434	0.230462	-0.839475	0.133022	0.916138	0.0552651	1	0	0	0	0
Row413	Iobenguane sulfate	07A11	Cancer Biother Radiopharm. 2009 Aug 24(4):469-75	Yes	0.999391	0.0439285	1.04893	0.145586	0.978883	0.134613	0.984773	0.100239	0.900704	0.189311	1.00714	0.152503	1.0276	0.0712117	1.03247	0.118903	0.813303	0.146323	0.987754	0.0827577	-0.256754	0.0439285	0.00353579	0.145586	-0.442489	0.134613	-0.275633	0.100239	-0.366718	0.189311	0.175043	0.152503	0.402525	0.0712117	0.470684	0.118903	-2.07753	0.146323	0.0775711	0.0827577	0	0	0	0	0
Row414	Metixene hydrochloride	07B02	Med Welt. 1977 Nov 25 28(47):1938-4	n/a	0.984829	0.0788321	0.922125	0.0648967	0.987749	0.133463	0.909105	0.089764	0.961052	0.249347	1.01935	0.146785	0.98937	0.136145	0.936938	0.231248	0.996004	0.0613211	1.02896	0.0486601	-0.342812	0.0788321	-0.779788	0.0648967	-0.387895	0.133463	-0.890403	0.089764	-0.303699	0.249347	0.274039	0.146785	0.0776213	0.136145	-0.56837	0.231248	-0.197663	0.0613211	0.660261	0.0486601	0	0	0	0	0
Row415	Nitrofural	07B03	Antimicrob Agents Chemother. 1993 Sep 37(9):2033-6	n/a	0.994233	0.0875494	0.970647	0.0828468	0.97191	0.14918	0.953038	0.112645	0.881275	0.242707	1.05147	0.1274	0.985292	0.0921885	0.930329	0.175295	0.896881	0.166657	1.02179	0.0442774	-0.287237	0.0875494	-0.48004	0.0828468	-0.485431	0.14918	-0.53347	0.112645	-0.387007	0.242707	0.534409	0.1274	0.0429664	0.0921885	-0.640257	0.175295	-1.21757	0.166657	0.558857	0.0442774	3	2	0	0	0
Row416	Omeprazole	07B04	Drugs. 1998 Sep 56(3):447-86	Yes	1.1762	0.118138	1.17559	0.107599	1.39263	0.109266	1.29518	0.14185	1.14956	0.376021	0.883253	0.0909653	0.986412	0.109952	0.853443	0.198891	0.798464	0.149432	0.985426	0.0579656	0.788125	0.118138	0.786014	0.107599	2.10524	0.109266	2.24634	0.14185	-0.106849	0.376021	-0.829288	0.0909653	0.0524812	0.109952	-1.47649	0.198891	-2.23022	0.149432	0.0446514	0.0579656	1	17	0	0	0
Row417	Propylthiouracil	07B05	Exp Clin Endocrinol Diabetes. 2010 Feb 118(2):101-4	Yes	1.05138	0.0668921	0.989465	0.063091	1.08963	0.176661	0.88915	0.143296	0.809624	0.166598	1.05278	0.18331	1.06261	0.11522	0.952193	0.230823	0.877051	0.165169	0.953554	0.103132	0.0504779	0.0668921	-0.363793	0.063091	0.239474	0.176661	-1.05253	0.143296	-0.46183	0.166598	0.545039	0.18331	0.700125	0.11522	-0.402459	0.230823	-1.42161	0.165169	-0.40599	0.103132	2	0	0	0	0
Row418	Terconazole	07B06	Clin Ther. 1989 Sep-Oct 11(5):659-68	Yes	0.960636	0.0966044	0.936153	0.0531087	0.882189	0.0822145	1.05283	0.085404	0.864438	0.165764	1.06464	0.0677166	1.06371	0.10499	1.06203	0.272584	1.09451	0.274044	1.03171	0.0506305	-0.48579	0.0966044	-0.693129	0.0531087	-1.03791	0.0822145	0.277344	0.085404	-0.40459	0.165764	0.641168	0.0677166	0.709433	0.10499	0.792119	0.272584	0.815873	0.274044	0.699026	0.0506305	0	0	0	0	0
Row419	Tiaprofenic acid	07B07	Drugs. 1995 Dec 50(6):1050-75	n/a	1.04094	0.100061	1.01971	0.0769485	1.12185	0.238779	1.0792	0.103147	1.57763	0.395508	1.11508	0.18919	1.01999	0.102407	0.905624	0.151072	1.02468	0.196614	1.06816	0.0383083	-0.0112312	0.100061	-0.176929	0.0769485	0.437839	0.238779	0.491568	0.103147	0.340172	0.395508	1.05007	0.18919	0.337913	0.102407	-0.908956	0.151072	0.0974327	0.196614	1.2145	0.0383083	1	0	0	0	0
Row420	Vancomycin hydrochloride	07B08	Cleve Clin J Med. 2011 Jul 78(7):465-71	Yes	1.1101	0.101118	1.0006	0.119718	1.00442	0.216344	0.995293	0.126285	0.942614	0.228109	0.954956	0.112856	1.00105	0.128516	0.999684	0.18027	1.06168	0.30555	0.932599	0.139084	0.397501	0.101118	-0.295035	0.119718	-0.285259	0.216344	-0.190162	0.126285	-0.322953	0.228109	-0.248016	0.112856	0.176863	0.128516	0.114073	0.18027	0.478126	0.30555	-0.702279	0.139084	0	3	0	0	0
Row421	Artemisinin	07B09	Expert Rev Anti Infect Ther. 2009 Oct 7(8):999-1013	n/a	1.00852	0.104271	1.08557	0.145155	1.18595	0.145734	1.04083	0.157454	0.995714	0.377974	0.952445	0.0946637	0.950873	0.0905703	1.06861	0.226107	0.991911	0.174635	0.99059	0.0851787	-0.202792	0.104271	0.229877	0.145155	0.832561	0.145734	0.179791	0.157454	-0.267502	0.377974	-0.268374	0.0946637	-0.249576	0.0905703	0.863683	0.226107	-0.23977	0.174635	0.11767	0.0851787	1	0	0	0	0
Row422	Propafenone hydrochloride	07B10	Eur Rev Med Pharmacol Sci. 2012 Feb 16(2):242-53	Yes	1.15661	0.14913	1.10654	0.0872726	1.03471	0.247188	0.996265	0.122618	1.0555	0.385896	1.04705	0.163375	1.05237	0.0660215	1.00425	0.169985	0.996112	0.141808	0.947042	0.104193	0.672399	0.14913	0.359446	0.0872726	-0.0987161	0.247188	-0.182261	0.122618	-0.205067	0.385896	0.498517	0.163375	0.613062	0.0660215	0.163767	0.169985	-0.196544	0.141808	-0.498075	0.104193	1	0	0	0	0
Row423	Ethamivan	07B11	Can Med Assoc J. 1964 Dec 5 91:1203-8	n/a	1.01689	0.0962667	1.02046	0.0867003	0.996954	0.0995933	1.00697	0.230113	1.08504	0.29111	1.11758	0.152817	1.09081	0.152455	1.08826	0.26197	0.973014	0.139441	0.987449	0.0449885	-0.153321	0.0962667	-0.172306	0.0867003	-0.331216	0.0995933	-0.0953269	0.230113	-0.174218	0.29111	1.07034	0.152817	0.939774	0.152455	1.07742	0.26197	-0.434211	0.139441	0.073268	0.0449885	1	1	0	1	0
Row424	Vigabatrin hydrochloride	07C02	Expert Opin Pharmacother. 2009 Dec 10(18):3077-89	Yes	1.03348	0.0824172	1.07498	0.100475	1.01124	0.180353	0.970204	0.156382	0.955588	0.326914	1.13631	0.0742259	1.12256	0.100138	1.08072	0.252348	1.21804	0.196927	1.02054	0.0714381	-0.0553007	0.0824172	0.16449	0.100475	-0.243213	0.180353	-0.394	0.156382	-0.309405	0.326914	1.22219	0.0742259	1.20965	0.100138	0.995407	0.252348	2.08698	0.196927	0.541172	0.0714381	3	1	0	0	0
Row425	Biperiden hydrochloride	07C03	Int J Neuropsychopharmacol. 2012 Nov 15(10):1375-85	Yes	1.02079	0.0660769	0.990205	0.112006	0.98705	0.144415	1.05978	0.180932	1.0578	0.13143	0.985662	0.163322	1.05249	0.142935	1.10197	0.162868	1.16376	0.23923	1.01039	0.0595889	-0.13027	0.0660769	-0.359218	0.112006	-0.3922	0.144415	0.333744	0.180932	-0.202671	0.13143	0.000904417	0.163322	0.614139	0.142935	1.2266	0.162868	1.52845	0.23923	0.397622	0.0595889	1	0	0	1	0
Row426	Cetirizine dihydrochloride	07C04	J Allergy Clin Immunol. 1987 Jul 80(1):51-6	Yes	1.01835	0.0724236	1.03399	0.089783	1.01212	0.193222	1.15381	0.167766	0.854678	0.183671	1.07856	0.134348	1.0953	0.0637782	0.93395	0.165873	1.01796	0.115395	0.970308	0.0810288	-0.144733	0.0724236	-0.0887498	0.089783	-0.237814	0.193222	1.09774	0.167766	-0.414782	0.183671	0.754002	0.134348	0.978005	0.0637782	-0.60087	0.165873	0.0282244	0.115395	-0.169108	0.0810288	1	0	0	0	0
Row427	Etifenin	07C05	Front Med China. 2010 Sep 4(3):342-5	n/a	1.01778	0.0806251	0.996122	0.0826806	0.972644	0.239692	1.12664	0.152664	1.33591	0.545374	1.04521	0.100167	1.05975	0.0681652	1.05865	0.19099	1.01708	0.200009	1.02336	0.0680811	-0.148101	0.0806251	-0.322665	0.0826806	-0.480906	0.239692	0.876952	0.152664	0.0877503	0.545374	0.483605	0.100167	0.675784	0.0681652	0.755444	0.19099	0.0191541	0.200009	0.581049	0.0680811	3	0	0	0	0
Row428	Metaproterenol sulfate, orciprenaline sulfate	07C06	J Rehabil Res Dev. 2004 Jan-Feb 41(1):59-64	Yes	1.03303	0.132868	1.13208	0.134952	1.04441	0.148195	1.07129	0.189566	1.07638	0.739477	1.02837	0.230592	1.00851	0.154845	1.00577	0.263447	1.11244	0.121684	0.942665	0.0779866	-0.0579734	0.132868	0.517245	0.134952	-0.0389615	0.148195	0.42731	0.189566	-0.183269	0.739477	0.347093	0.230592	0.240333	0.154845	0.180246	0.263447	1.00039	0.121684	-0.559952	0.0779866	0	0	0	1	0
Row429	Sisomicin sulfate	07C07	Expert Rev Anti Infect Ther. 2013 Apr 11(4):421-8	n/a	1.12932	0.147977	1.0876	0.0761427	0.986988	0.154682	1.06885	0.16457	1.23038	0.843197	0.988631	0.203475	1.04945	0.106612	1.07406	0.160413	1.07166	0.175972	0.922253	0.0507653	0.511103	0.147977	0.242435	0.0761427	-0.392583	0.154682	0.407465	0.16457	-0.022443	0.843197	0.0249763	0.203475	0.588276	0.106612	0.923015	0.160413	0.580768	0.175972	-0.848564	0.0507653	1	0	0	0	0
Row430	Sibutramine hydrochloride	07C08	Arch Intern Med. 2004 May 10 164(9):994-1003	Yes	1.04536	0.0798447	1.12139	0.121404	1.16356	0.199932	1.0728	0.127392	0.986283	0.367515	1.00963	0.131227	0.980297	0.0595918	1.03695	0.201844	1.06935	0.177317	0.974816	0.0662224	0.014911	0.0798447	0.451163	0.121404	0.694717	0.199932	0.43953	0.127392	-0.277351	0.367515	0.195237	0.131227	0.000511687	0.0595918	0.519357	0.201844	0.557043	0.177317	-0.105367	0.0662224	0	0	1	0	0
Row431	Acenocoumarol	07C09	Thromb Haemost. 2008 Dec 100(6):1052-7	n/a	1.12054	0.244289	1.01265	0.159746	1.20055	0.68387	1.172	0.316757	0.834458	0.446675	0.946671	0.0703786	0.945696	0.150732	1.07658	0.150579	1.00743	0.168122	0.925665	0.0816276	0.459184	0.244289	-0.220538	0.159746	0.922454	0.68387	1.24549	0.316757	-0.435897	0.446675	-0.315183	0.0703786	-0.29358	0.150732	0.950402	0.150579	-0.0801335	0.168122	-0.800334	0.0816276	10	0	9	1	0
Row432	Bromperidol	07C10	Drugs. 1988 Jun 35(6):670-84	n/a	1.00118	0.119322	0.946722	0.133134	0.992967	0.134568	1.04012	0.104109	0.87781	0.22978	1.08087	0.108815	0.974024	0.0878139	1.11828	0.107896	1.12214	0.267342	0.941262	0.0997919	-0.246202	0.119322	-0.627837	0.133134	-0.355764	0.134568	0.174083	0.104109	-0.390625	0.22978	0.772737	0.108815	-0.0528095	0.0878139	1.40395	0.107896	1.10015	0.267342	-0.579791	0.0997919	2	0	0	0	0
Row433	Cyclizine hydrochloride	07C11	Palliat Med. 2008 Oct 22(7):869-71	Yes	0.938733	0.079689	0.964564	0.0947078	0.886261	0.134457	1.102	0.0837616	0.834979	0.144407	0.988603	0.126618	0.982103	0.132349	1.15005	0.218806	1.11466	0.183038	0.993278	0.0534997	-0.615229	0.079689	-0.517617	0.0947078	-1.01284	0.134457	0.676794	0.0837616	-0.435353	0.144407	0.0247482	0.126618	0.01586	0.132349	1.74947	0.218806	1.02323	0.183038	0.155674	0.0534997	2	1	0	0	0
Row434	Fluoxetine hydrochloride	07D02	CNS Neurosci Ther. 2008 Summer 14(2):153-64	Yes	1.00357	0.116174	1.07983	0.172253	1.16192	0.113723	1.04433	0.1653	1.23379	0.685124	0.874258	0.17168	0.93199	0.184206	1.13342	0.231386	1.21734	0.239662	0.944983	0.108193	-0.232082	0.116174	0.194424	0.172253	0.684594	0.113723	0.208234	0.1653	-0.0188879	0.685124	-0.902204	0.17168	-0.41007	0.184206	1.56858	0.231386	2.07978	0.239662	-0.527183	0.108193	0	0	3	0	0
Row435	Iohexol	07D03	Invest Radiol. 1985 Jan-Feb 20(1 Suppl):S10-3	Yes	0.913506	0.122764	1.0104	0.0871311	0.987334	0.274826	1.06412	0.0831778	1.05526	0.380863	0.911912	0.170701	1.01346	0.138492	1.01991	0.241721	1.1917	0.0789345	1.0053	0.0482238	-0.764318	0.122764	-0.234445	0.0871311	-0.39045	0.274826	0.368995	0.0831778	-0.205319	0.380863	-0.59696	0.170701	0.282388	0.138492	0.334005	0.241721	1.81597	0.0789345	0.325665	0.0482238	1	1	0	0	0
Row436	Pyrazinamide	07D05	Int J Tuberc Lung Dis. 2003 Jan 7(1):6-21	Yes	0.933698	0.0722678	0.938394	0.106578	0.943569	0.20707	1.01001	0.156191	0.862031	0.209286	1.067	0.125028	1.01913	0.117008	1.00743	0.186679	1.13926	0.244546	1.00425	0.0630262	-0.644987	0.0722678	-0.679286	0.106578	-0.659945	0.20707	-0.0706138	0.156191	-0.407103	0.209286	0.660298	0.125028	0.330566	0.117008	0.198349	0.186679	1.27633	0.244546	0.310858	0.0630262	0	0	0	0	0
Row437	Trimethadione	07D06	Comp Biochem Physiol C Pharmacol Toxicol Endocrinol. 1996 Nov 115(3):211-6	Yes	0.916597	0.124538	0.953382	0.141419	0.983612	0.142182	1.09067	0.0601787	0.837435	0.270905	0.951328	0.156107	1.0416	0.125533	1.09242	0.122636	1.05125	0.108909	1.0091	0.0861413	-0.74605	0.124538	-0.586698	0.141419	-0.413373	0.142182	0.584739	0.0601787	-0.432788	0.270905	-0.277427	0.156107	0.521563	0.125533	1.12264	0.122636	0.370779	0.108909	0.379338	0.0861413	4	1	0	1	0
Row438	Lovastatin	07D07	Am J Cardiol. 1990 Sep 18 66(8):11B-15B	Yes	1.50019	0.225387	1.58008	0.207162	1.7887	0.442019	1.65798	0.42204	5.63964	2.06808	0.630788	0.142115	0.613832	0.121857	0.892842	0.121573	1.10247	0.253712	1.02532	0.07618	2.70285	0.225387	3.28474	0.207162	4.5442	0.442019	5.19397	0.42204	4.582	2.06808	-2.87593	0.142115	-3.11421	0.121857	-1.04798	0.121573	0.89778	0.253712	0.608787	0.07618	6	3	14	0	20
Row439	Nystatine	07D08	Curr Opin Investig Drugs. 2001 Apr 2(4):488-95	Yes	1.00872	0.0653698	1.08428	0.110424	1.03737	0.150883	1.00605	0.100108	0.778008	0.161587	1.02885	0.129126	0.958854	0.12411	1.13911	0.351723	1.1057	0.193134	0.959664	0.0445801	-0.201615	0.0653698	0.221904	0.110424	-0.0823123	0.150883	-0.102775	0.100108	-0.494846	0.161587	0.351006	0.129126	-0.181745	0.12411	1.63056	0.351723	0.931005	0.193134	-0.319596	0.0445801	0	0	0	0	0
Row440	Budesonide	07D09	Drugs Today (Barc). 2008 Nov 44(11):857-63	Yes	0.957729	0.0825842	1.13006	0.184405	1.28317	0.145893	1.33489	0.164256	0.956499	0.240536	1.32414	0.210556	1.25436	0.182112	1.07656	0.290486	1.10222	0.138496	1.01389	0.0634626	-0.502967	0.0825842	0.504763	0.184405	1.43122	0.145893	2.56891	0.164256	-0.308453	0.240536	2.74479	0.210556	2.32985	0.182112	0.950206	0.290486	0.89521	0.138496	0.447055	0.0634626	1	0	6	0	0
Row441	Imipenem	07D10	J Antimicrob Chemother. 2006 Nov 58(5):916-29	Yes	0.96205	0.118971	0.940112	0.0917522	1.05734	0.105995	1.16548	0.161886	0.805301	0.159362	1.0831	0.156547	1.09786	0.121288	1.04028	0.132738	1.04775	0.168958	1.03615	0.0774044	-0.477429	0.118971	-0.66867	0.0917522	0.0406347	0.105995	1.19256	0.161886	-0.466345	0.159362	0.79078	0.156547	0.999709	0.121288	0.555586	0.132738	0.334754	0.168958	0.761849	0.0774044	0	0	2	0	0
Row442	Sulfasalazine	07D11	Drugs. 2005 65(13):1825-49	Yes	1.02368	0.11208	0.975163	0.101141	0.955014	0.121275	1.12417	0.116997	0.95892	0.281814	1.00714	0.0910593	1.02986	0.0962078	1.0753	0.241387	1.10136	0.125291	0.968531	0.0654459	-0.113238	0.11208	-0.452145	0.101141	-0.58947	0.121275	0.856886	0.116997	-0.305925	0.281814	0.175055	0.0910593	0.421797	0.0962078	0.936485	0.241387	0.886396	0.125291	-0.194227	0.0654459	1	0	0	0	0
Row443	Lofexidine	07E02	Ann Pharmacother. 2010 Feb 44(2):343-51	n/a	0.980018	0.130356	0.940559	0.130594	1.17613	0.305155	1.10304	0.242635	1.06036	0.221491	0.988145	0.147596	0.996146	0.112551	0.956358	0.145765	1.13169	0.281909	0.988923	0.049983	-0.371247	0.130356	-0.665912	0.130594	0.77211	0.305155	0.685243	0.242635	-0.19999	0.221491	0.021032	0.147596	0.135221	0.112551	-0.357158	0.145765	1.19847	0.281909	0.094101	0.049983	1	0	0	0	0
Row444	Miglitol	07E04	Expert Opin Pharmacother. 1999 Nov 1(1):149-56	Yes	0.975962	0.117789	0.988138	0.158468	1.002	0.189261	1.01146	0.150156	1.11963	0.480549	1.0027	0.254574	0.986845	0.170995	1.11089	0.264265	1.05618	0.161083	1.00164	0.0728124	-0.395217	0.117789	-0.371987	0.158468	-0.300131	0.189261	-0.0588318	0.150156	-0.138098	0.480549	0.139033	0.254574	0.0561604	0.170995	1.32356	0.264265	0.421465	0.161083	0.273978	0.0728124	0	0	0	0	0
Row445	Tiabendazole	07E05	Expert Opin Pharmacother. 2004 Dec 5(12):2615-9	n/a	1.0592	0.15335	1.03036	0.114135	0.998827	0.147153	1.07825	0.203795	1.4027	0.645178	1.09267	0.185152	0.920694	0.211062	1.04518	0.13722	1.13545	0.120046	0.974534	0.0571949	0.0967085	0.15335	-0.111143	0.114135	-0.319681	0.147153	0.483844	0.203795	0.157504	0.645178	0.868412	0.185152	-0.506077	0.211062	0.608941	0.13722	1.23718	0.120046	-0.109344	0.0571949	2	1	1	0	0
Row446	Rifampicin	07E06	Clin Infect Dis. 2011 May 52(9):e194-9	Yes	0.976044	0.0858423	1.00682	0.09297	0.994665	0.262762	1.04139	0.124845	1.07803	0.279362	1.01229	0.116574	1.03715	0.122671	1.00086	0.143363	0.954579	0.23328	0.956141	0.0699543	-0.394732	0.0858423	-0.256604	0.09297	-0.345306	0.262762	0.184368	0.124845	-0.181541	0.279362	0.216729	0.116574	0.483721	0.122671	0.126904	0.143363	-0.6239	0.23328	-0.369421	0.0699543	0	0	0	0	0
Row447	Ethionamide	07E07	Expert Rev Anti Infect Ther. 2012 Sep 10(9):971-81	Yes	0.931878	0.103489	0.987314	0.112892	0.850924	0.217075	0.98879	0.153196	0.954565	0.388796	0.97657	0.26871	0.975993	0.158282	1.02746	0.198468	1.12523	0.227473	0.96606	0.0959255	-0.655744	0.103489	-0.377082	0.112892	-1.23043	0.217075	-0.242997	0.153196	-0.310472	0.388796	-0.0728011	0.26871	-0.0360718	0.158282	0.416139	0.198468	1.13203	0.227473	-0.229164	0.0959255	0	0	1	0	0
Row448	Tenoxicam	07E08	Eur J Rheumatol Inflamm. 1987 9(2):51-7	n/a	1.01862	0.168208	0.979019	0.129476	1.14625	0.271922	1.33709	0.287478	0.969878	0.163073	0.969447	0.165983	1.00011	0.141078	0.94705	0.161107	1.03288	0.247277	0.971652	0.073276	-0.143101	0.168208	-0.428321	0.129476	0.588136	0.271922	2.58679	0.287478	-0.294482	0.163073	-0.13054	0.165983	0.168911	0.141078	-0.458395	0.161107	0.181781	0.247277	-0.150094	0.073276	1	1	0	0	0
Row449	Triflusal	07E09	Cardiovasc Drug Rev. 2006 Spring 24(1):11-24	n/a	1.03773	0.100069	0.993371	0.0896144	0.964833	0.188167	1.07288	0.11289	1.25992	0.590131	0.909003	0.132342	0.892566	0.104897	1.04848	0.100278	1.0718	0.208355	0.946991	0.0654222	-0.0301678	0.100069	-0.33966	0.0896144	-0.529009	0.188167	0.440244	0.11289	0.00839801	0.590131	-0.620538	0.132342	-0.745148	0.104897	0.644742	0.100278	0.582268	0.208355	-0.498785	0.0654222	1	0	0	0	0
Row450	Mesoridazine besylate	07E10	J Clin Psychiatry. 1981 Dec 42(12):463-9	Yes	0.994757	0.14514	1.04171	0.166133	1.05568	0.15625	1.13589	0.207662	1.40287	1.0048	0.939028	0.184924	0.892418	0.162301	1.0495	0.170019	1.09084	0.136323	0.932488	0.103801	-0.284141	0.14514	-0.0410345	0.166133	0.0304214	0.15625	0.952127	0.207662	0.157674	1.0048	-0.377137	0.184924	-0.746405	0.162301	0.655857	0.170019	0.77817	0.136323	-0.703857	0.103801	0	0	1	0	0
Row451	Grepafloxacin	07F03	J Antimicrob Chemother. 1997 Dec 40 Suppl A:83-92	Yes	0.975763	0.0950504	0.993692	0.126447	0.979964	0.173881	1.21147	0.0764247	0.897086	0.348567	1.0311	0.238483	1.03405	0.147992	1.06713	0.157419	1.10897	0.152267	0.974988	0.0822485	-0.396392	0.0950504	-0.337677	0.126447	-0.435835	0.173881	1.56617	0.0764247	-0.370497	0.348567	0.369283	0.238483	0.457404	0.147992	0.847671	0.157419	0.964707	0.152267	-0.102936	0.0822485	1	3	1	0	0
Row452	Phenacetin	07F04	Drugs. 1986 32 Suppl 4:46-59	n/a	0.929983	0.0945646	0.96175	0.0904909	1.04053	0.27274	1.07902	0.169492	1.14253	0.310587	1.08364	0.200736	1.08311	0.123972	1.10473	0.200883	1.03162	0.0942374	1.03075	0.0633206	-0.666941	0.0945646	-0.535001	0.0904909	-0.06288	0.27274	0.490066	0.169492	-0.114191	0.310587	0.795213	0.200736	0.874364	0.123972	1.25662	0.200883	0.168776	0.0942374	0.685444	0.0633206	1	0	2	0	0
Row453	Atovaquone	07F05	J Antimicrob Chemother. 2013 May 68(5):977-85	Yes	0.947286	0.102918	0.970729	0.118435	1.14477	0.264121	1.048	0.1485	1.04928	0.347655	1.01078	0.17776	0.972298	0.173211	0.960366	0.1669	1.1001	0.119206	0.995781	0.07548	-0.564683	0.102918	-0.479531	0.118435	0.578988	0.264121	0.238095	0.1485	-0.211564	0.347655	0.204524	0.17776	-0.0674792	0.173211	-0.313566	0.1669	0.873421	0.119206	0.191076	0.07548	1	0	0	0	0
Row454	Methoxamine hydrochloride	07F06	N Engl J Med. 1992 Jun 18 326(25):1661-5	Yes	0.961212	0.112138	0.990873	0.120227	0.968211	0.175995	1.0928	0.1926	0.886004	0.22349	0.96708	0.1695	0.977906	0.104489	0.944846	0.235336	1.06995	0.206624	1.0043	0.0912646	-0.482387	0.112138	-0.355093	0.120227	-0.508207	0.175995	0.60201	0.1926	-0.382069	0.22349	-0.149733	0.1695	-0.0198105	0.104489	-0.482362	0.235336	0.563212	0.206624	0.311573	0.0912646	0	0	0	0	0
Row455	(S)-(-)-Atenolol	07F07	Curr Pharm Des. 2007 13(2):229-39	Yes	0.902497	0.0796396	1.0157	0.211681	0.93361	0.129717	1.08243	0.24867	0.839922	0.238936	0.8702	0.108536	0.965327	0.150441	1.00275	0.2811	1.07409	0.144359	1.02892	0.066805	-0.829378	0.0796396	-0.201718	0.211681	-0.721269	0.129717	0.51779	0.24867	-0.430191	0.238936	-0.935098	0.108536	-0.126726	0.150441	0.147436	0.2811	0.605796	0.144359	0.659576	0.066805	1	0	2	0	0
Row456	Piracetam	07F08	Acta Pol Pharm. 2005 Sep-Oct 62(5):405-9	n/a	0.950063	0.111737	0.878221	0.0520229	0.979478	0.186444	1.15823	0.184595	0.815281	0.166876	1.10441	0.118601	1.05927	0.1231	1.06265	0.165116	1.14993	0.190671	0.992834	0.0696535	-0.548275	0.111737	-1.05101	0.0520229	-0.438827	0.186444	1.13363	0.184595	-0.455923	0.166876	0.963577	0.118601	0.6717	0.1231	0.798902	0.165116	1.38613	0.190671	0.149407	0.0696535	2	0	1	0	0
Row457	Phenindione	07F09	Br J Haematol. 1976 Aug 33(4):551-64	Yes	0.910055	0.0736526	0.928953	0.0824415	0.96228	0.244832	1.04859	0.136457	1.0227	0.366564	1.10361	0.162053	1.0301	0.115175	0.955162	0.187684	1.00891	0.192568	1.00156	0.0634257	-0.784711	0.0736526	-0.737608	0.0824415	-0.544726	0.244832	0.242822	0.136457	-0.239318	0.366564	0.957043	0.162053	0.423816	0.115175	-0.370163	0.187684	-0.06486	0.192568	0.272853	0.0634257	0	0	0	0	0
Row458	Thiocolchicoside	07F10	J Indian Med Assoc. 2008 May 106(5):331-5	n/a	0.913466	0.0738762	0.951059	0.0633752	0.993799	0.177341	0.882601	0.0485531	1.02722	0.404899	0.921042	0.148617	0.896228	0.0911826	0.955788	0.177799	1.06356	0.149544	1.0047	0.0709208	-0.764551	0.0738762	-0.601046	0.0633752	-0.350643	0.177341	-1.10574	0.0485531	-0.234604	0.404899	-0.522945	0.148617	-0.71402	0.0911826	-0.363362	0.177799	0.497466	0.149544	0.317233	0.0709208	0	0	0	0	0
Row459	Ciclopirox ethanolamine	07G02	Drugs. 2010 Nov 12 70(16):2133-52	Yes	1.71373	0.142964	1.64268	0.126372	1.21509	0.307625	1.14067	0.211519	6.61246	0.932658	0.462557	0.0634162	0.544206	0.163294	0.824715	0.189894	0.953944	0.181725	0.686663	0.103584	3.96486	0.142964	3.67146	0.126372	1.01202	0.307625	0.990988	0.211519	5.59789	0.932658	-4.23971	0.0634162	-3.70598	0.163294	-1.78895	0.189894	-0.630429	0.181725	-4.17967	0.103584	6	14	14	0	20
Row460	Probenecid	07G03	Cardiovasc Toxicol. 2012 Mar 12(1):1-9	Yes	0.934318	0.079414	0.894896	0.0985352	1.16392	0.349074	1.20818	0.178036	1.41332	0.614385	0.842172	0.159827	0.971039	0.0935953	0.946032	0.161341	0.997374	0.189129	1.07535	0.0633109	-0.64132	0.079414	-0.947997	0.0985352	0.696931	0.349074	1.53945	0.178036	0.168586	0.614385	-1.16232	0.159827	-0.0781774	0.0935953	-0.469462	0.161341	-0.183568	0.189129	1.31612	0.0633109	0	0	0	0	0
Row461	Betahistine mesylate	07G04	CNS Drugs. 2001 15(11):853-70	n/a	0.975266	0.0624049	0.96406	0.126501	0.906754	0.164347	1.00472	0.138109	0.814618	0.385607	1.03386	0.123924	1.08117	0.133735	1.05402	0.262398	1.08134	0.182659	1.00553	0.0851382	-0.39933	0.0624049	-0.520733	0.126501	-0.886646	0.164347	-0.113533	0.138109	-0.456615	0.385607	0.391592	0.123924	0.857826	0.133735	0.705065	0.262398	0.680397	0.182659	0.328902	0.0851382	1	0	0	0	0
Row462	Tobramycin	07G05	Expert Opin Pharmacother. 2012 Mar 13(4):565-71	Yes	1.0222	0.0450014	1.00621	0.0986183	0.951578	0.2007	0.988204	0.263214	1.49393	0.735388	0.900084	0.285205	0.978946	0.0747317	1.01302	0.164221	0.974784	0.223624	0.964244	0.0550162	-0.121978	0.0450014	-0.260365	0.0986183	-0.610627	0.2007	-0.247755	0.263214	0.252767	0.735388	-0.692847	0.285205	-0.010975	0.0747317	0.259113	0.164221	-0.415997	0.223624	-0.254842	0.0550162	0	0	0	0	0
Row463	Molsidomine	07G08	Pharmacotherapy. 1987 Jan-Feb 7(1):28-37	n/a	0.972798	0.133333	0.990645	0.143089	0.969733	0.158377	1.00408	0.0745329	0.900363	0.413147	0.998236	0.10501	0.994302	0.173047	0.866875	0.129111	1.028	0.201575	1.02493	0.0680255	-0.413915	0.133333	-0.3565	0.143089	-0.498833	0.158377	-0.118756	0.0745329	-0.367074	0.413147	0.102837	0.10501	0.119541	0.173047	-1.3304	0.129111	0.131598	0.201575	0.603167	0.0680255	0	0	0	0	0
Row464	Chloroquine diphosphate	07G09	Immunol Lett. 2013 Jun 153(1-2):50-7	Yes	1.00498	0.0913109	0.977546	0.131951	1.00093	0.272446	0.985911	0.189443	1.15786	0.510119	0.924505	0.224312	0.993231	0.0801561	0.916335	0.151628	1.10859	0.0635042	0.998081	0.07672	-0.223716	0.0913109	-0.437423	0.131951	-0.306736	0.272446	-0.266386	0.189443	-0.098178	0.510119	-0.494871	0.224312	0.110444	0.0801561	-0.792462	0.151628	0.960786	0.0635042	0.223585	0.07672	0	0	0	0	0
Row465	Trimetazidine dihydrochloride	07G10	J Am Coll Cardiol. 2012 Mar 6 59(10):913-22	n/a	1.01285	0.0829534	0.950439	0.098739	1.07671	0.14781	0.960054	0.178515	0.909775	0.296221	0.970047	0.210946	0.950804	0.121842	0.883467	0.158837	1.05549	0.24059	1.01263	0.0513513	-0.177186	0.0829534	-0.604875	0.098739	0.159913	0.14781	-0.476462	0.178515	-0.357246	0.296221	-0.125681	0.210946	-0.250163	0.121842	-1.14995	0.158837	0.414371	0.24059	0.4293	0.0513513	0	0	0	0	0
Row466	Hexetidine	07H02	Int J Dent Hyg. 2011 Aug 9(3):182-90	n/a	0.929553	0.0581211	0.936605	0.10823	0.953947	0.104021	0.943987	0.168325	1.05149	0.293058	0.959931	0.125344	0.948422	0.137	1.05207	0.132809	1.03695	0.244667	1.03691	0.0611712	-0.669485	0.0581211	-0.69034	0.10823	-0.596037	0.104021	-0.607006	0.168325	-0.209256	0.293058	-0.207687	0.125344	-0.270404	0.137	0.68389	0.132809	0.223632	0.244667	0.772585	0.0611712	1	0	0	0	0
Row467	Selegiline hydrochloride	07H03	Clin Neuropharmacol. 2012 May-Jun 35(3):134-40	Yes	0.992198	0.072552	0.967883	0.136461	0.974262	0.249989	0.971789	0.122004	0.995861	0.504734	0.930552	0.117497	1.00835	0.13177	0.788816	0.118285	1.0603	0.220692	1.01852	0.0887367	-0.299262	0.072552	-0.497113	0.136461	-0.470947	0.249989	-0.38112	0.122004	-0.267348	0.504734	-0.445847	0.117497	0.238941	0.13177	-2.1794	0.118285	0.463869	0.220692	0.512537	0.0887367	0	0	0	0	0
Row468	Pentamidine isethionate	07H04	Drugs. 1987 Mar 33(3):242-58	Yes	0.968149	0.0804818	0.996443	0.0884265	0.88077	0.114148	1.02649	0.18035	0.801221	0.209422	0.972354	0.123332	1.00671	0.128117	0.932247	0.178977	1.12507	0.169084	1.026	0.0569923	-0.441388	0.0804818	-0.320686	0.0884265	-1.04665	0.114148	0.0632923	0.18035	-0.470605	0.209422	-0.106976	0.123332	0.225036	0.128117	-0.619395	0.178977	1.13033	0.169084	0.618311	0.0569923	2	0	0	0	0
Row469	Tolazamide	07H05	Can Med Assoc J. 1967 Mar 4 96(9):531-5	Yes	0.988309	0.112437	0.955954	0.11326	0.889108	0.140665	1.03176	0.169106	0.828276	0.188877	0.937264	0.109705	0.958651	0.11748	0.791487	0.190643	1.03168	0.200265	1.04175	0.0465089	-0.322245	0.112437	-0.570808	0.11326	-0.995303	0.140665	0.106121	0.169106	-0.442352	0.188877	-0.391438	0.109705	-0.183466	0.11748	-2.15035	0.190643	0.169414	0.200265	0.841005	0.0465089	1	0	0	0	0
Row470	Nifuroxazide	07H06	J Appl Bacteriol. 1985 Jun 58(6):545-53.	n/a	0.983562	0.0657942	0.94431	0.103134	0.946115	0.222485	1.09713	0.185253	0.915654	0.474283	1.04624	0.130361	0.988196	0.100396	0.829789	0.105529	0.992617	0.218231	1.01964	0.0459427	-0.350302	0.0657942	-0.642742	0.103134	-0.64427	0.222485	0.637212	0.185253	-0.351106	0.474283	0.49195	0.130361	0.0676497	0.100396	-1.73376	0.105529	-0.232509	0.218231	0.528473	0.0459427	0	0	0	1	0
Row471	Mirtazapine	07H07	Expert Opin Pharmacother. 2011 Jul 12(10):1623-32	Yes	1.03344	0.0856937	0.953632	0.102336	0.995793	0.127431	1.01478	0.124253	0.963553	0.349309	1.0062	0.144183	0.954414	0.0711738	0.978433	0.132262	1.07831	0.223095	0.981121	0.0581306	-0.0555274	0.0856937	-0.585151	0.102336	-0.338363	0.127431	-0.0318406	0.124253	-0.301087	0.349309	0.167425	0.144183	-0.219477	0.0711738	-0.117061	0.132262	0.649202	0.223095	-0.0162108	0.0581306	2	3	0	1	0
Row472	Dirithromycin	07H08	Ann Pharmacother. 1996 Oct 30(10):1141-9	Yes	0.935304	0.139281	1.0273	0.0994899	0.974289	0.144903	1.01165	0.0918085	1.00405	0.513069	0.934451	0.130619	0.992575	0.106352	1.12843	0.0822619	1.05738	0.185383	1.03153	0.0722081	-0.635497	0.139281	-0.130094	0.0994899	-0.47078	0.144903	-0.0572554	0.0918085	-0.258796	0.513069	-0.414241	0.130619	0.104868	0.106352	1.51432	0.0822619	0.433848	0.185383	0.696557	0.0722081	0	0	0	1	0
Row473	Gliclazide	07H09	Drugs. 1993 Jul 46(1):92-125	n/a	0.989437	0.12841	0.974472	0.0998897	0.973545	0.239646	1.06387	0.145211	0.870009	0.456721	1.06669	0.121929	1.03662	0.138057	1.03116	0.211264	0.963601	0.115228	1.04426	0.0429558	-0.315582	0.12841	-0.456409	0.0998897	-0.475357	0.239646	0.367039	0.145211	-0.398772	0.456721	0.657748	0.121929	0.479211	0.138057	0.456457	0.211264	-0.531065	0.115228	0.876598	0.0429558	0	0	0	1	0
Row474	Prenylamine lactate	07H11	Can Med Assoc J. 1961 Dec 16 85:1352-3	n/a	0.975124	0.0568166	0.930301	0.0973097	1.05957	0.182575	1.02053	0.111076	1.04513	0.2181	1.12447	0.0980538	1.02427	0.134196	1.07185	0.243729	1.03953	0.175252	1.01988	0.0706458	-0.400168	0.0568166	-0.72928	0.0973097	0.0543632	0.182575	0.0149201	0.111076	-0.215902	0.2181	1.12621	0.0980538	0.374216	0.134196	0.899016	0.243729	0.250149	0.175252	0.531783	0.0706458	0	0	1	0	0
Row475	Ziprasidone Hydrochloride	08A02	Expert Rev Neurother. 2004 Mar 4(2):179-86	Yes	1.07994	0.101775	1.02312	0.0817012	0.978514	0.0954134	0.825002	0.0852215	1.50032	0.530271	1.04532	0.0902777	1.01042	0.106981	0.836852	0.0821697	0.926399	0.161873	0.979774	0.0412471	0.219282	0.101775	-0.155892	0.0817012	-0.444765	0.0954134	-1.57371	0.0852215	0.259439	0.530271	0.484507	0.0902777	0.256494	0.106981	-1.65695	0.0821697	-0.913851	0.161873	-0.0352618	0.0412471	1	2	0	0	0
Row476	Pyridostigmine iodide	08A04	Clin Drug Investig. 2011 Oct 1 31(10):691-701	Yes	1.03638	0.0808615	1.01786	0.0891663	0.88929	0.117687	0.862502	0.0815692	1.26371	0.354359	1.04954	0.100935	0.914157	0.0920485	0.811048	0.206083	0.940338	0.226482	0.9732	0.0468996	-0.038147	0.0808615	-0.18841	0.0891663	-0.994186	0.117687	-1.26904	0.0815692	0.0123553	0.354359	0.518769	0.100935	-0.561635	0.0920485	-1.93759	0.206083	-0.770425	0.226482	-0.128211	0.0468996	1	0	0	0	0
Row477	Pentobarbital	08A05	Pediatr Neurol. 1999 Apr 20(4):259-64.	Yes	1.21251	0.243134	1.21526	0.353856	0.897048	0.207779	1.05395	0.157677	1.6279	0.865965	1.01753	0.0715812	0.955781	0.162674	0.887382	0.118549	0.908418	0.181136	0.911559	0.0980984	1.00276	0.243134	1.03109	0.353856	-0.946409	0.207779	0.286425	0.157677	0.392668	0.865965	0.259256	0.0715812	-0.207864	0.162674	-1.10736	0.118549	-1.09887	0.181136	-0.999772	0.0980984	4	2	0	0	0
Row478	Atropine sulfate monohydrate	08A06	Int J Clin Pharmacol Ther Toxicol. 1989 Oct 27(10):473-7	Yes	1.0471	0.0867864	0.957414	0.0771745	1.0306	0.199972	0.884277	0.118723	1.24992	0.297577	1.03097	0.12637	1.047	0.1589	1.00504	0.150945	0.971998	0.1598	0.98344	0.045585	0.0251697	0.0867864	-0.561788	0.0771745	-0.124028	0.199972	-1.09212	0.118723	-0.00203877	0.297577	0.368205	0.12637	0.567471	0.1589	0.172313	0.150945	-0.444662	0.1598	0.0165721	0.045585	1	3	0	0	0
Row479	Eserine hemisulfate salt	08A07	Acta Neurol Scand Suppl. 1988 116:19-32	n/a	0.971768	0.0640573	0.99039	0.0652679	0.888543	0.142942	0.862422	0.119477	1.11509	0.165932	0.997766	0.169545	1.00287	0.11185	0.913386	0.169489	0.925528	0.142827	1.00602	0.0558708	-0.419999	0.0640573	-0.358077	0.0652679	-0.998784	0.142942	-1.26969	0.119477	-0.142842	0.165932	0.0990264	0.169545	0.19239	0.11185	-0.824532	0.169489	-0.922815	0.142827	0.335838	0.0558708	0	2	0	0	0
Row480	Acarbose	08A09	Am J Health Syst Pharm. 1996 Oct 1 53(19):2277-90 quiz 2336-7	Yes	1.03099	0.057168	1.01143	0.131557	1.10679	0.0696068	0.960259	0.165096	0.950809	0.24503	0.806185	0.0970888	0.952813	0.138492	1.03111	0.173608	0.989207	0.182051	1.00082	0.0406612	-0.0700326	0.057168	-0.228126	0.131557	0.345159	0.0696068	-0.474795	0.165096	-0.314395	0.24503	-1.45405	0.0970888	-0.233085	0.138492	0.455921	0.173608	-0.267601	0.182051	0.262323	0.0406612	2	2	2	0	0
Row481	Entacapone	08A10	Lancet Neurol. 2005 Jun 4(6):366-70	Yes	1.37773	0.331052	1.17922	0.262613	1.43878	0.211713	1.24396	0.195367	1.88271	1.38106	0.819964	0.220864	1.05531	0.229169	0.980906	0.152909	0.980902	0.232823	0.858906	0.0727554	1.97915	0.331052	0.808423	0.262613	2.38945	0.211713	1.83015	0.195367	0.658758	1.38106	-1.34235	0.220864	0.638037	0.229169	-0.0901663	0.152909	-0.353046	0.232823	-1.74426	0.0727554	1	0	8	0	0
Row482	Nicotinamide	08A11	Skinmed. 2011 Nov-Dec 9(6):360-5	n/a	1.02661	0.07008	0.942958	0.0930778	1.09595	0.249543	0.953597	0.159227	0.999666	0.22168	1.02419	0.104674	1.01971	0.122148	1.00022	0.131617	0.993827	0.131145	0.996347	0.0394722	-0.0959191	0.07008	-0.65109	0.0930778	0.278412	0.249543	-0.528922	0.159227	-0.263376	0.22168	0.313254	0.104674	0.335534	0.122148	0.119881	0.131617	-0.22006	0.131145	0.199072	0.0394722	0	0	1	0	0
Row483	Tetracaïne hydrochloride	08B02	Dermatol Surg. 2007 Sep 33(9):1073-81	Yes	1.05808	0.132824	1.05613	0.128267	0.994306	0.132884	0.895705	0.0983994	1.00806	0.328809	0.891227	0.0966974	1.02683	0.0950072	0.956258	0.0900931	0.967279	0.147416	0.970804	0.0590197	0.0900792	0.132824	0.0480202	0.128267	-0.347518	0.132884	-0.999278	0.0983994	-0.254612	0.328809	-0.764647	0.0966974	0.395984	0.0950072	-0.358246	0.0900931	-0.493217	0.147416	-0.16209	0.0590197	1	1	0	1	0
Row484	Mometasone furoate	08B03	Expert Opin Pharmacother. 2011 Dec 12(17):2707-12	Yes	1.0527	0.123	0.933091	0.127536	1.52093	0.64641	1.26007	0.361812	0.989793	0.372724	1.20497	0.19301	1.32154	0.186758	1.05132	0.2598	0.971217	0.168757	1.06149	0.0910827	0.0582923	0.123	-0.712047	0.127536	2.89533	0.64641	1.96107	0.361812	-0.273686	0.372724	1.77876	0.19301	2.90089	0.186758	0.675637	0.2598	-0.452702	0.168757	1.12019	0.0910827	1	0	6	0	0
Row485	Dacarbazine	08B05	Eur J Cancer. 2004 Aug 40(12):1825-36	Yes	1.03918	0.128146	0.95484	0.0735055	0.982814	0.211957	0.97294	0.156818	0.921774	0.209657	0.964512	0.121005	1.01664	0.112235	1.02941	0.183008	1.00474	0.103511	0.998284	0.0594134	-0.0216333	0.128146	-0.577688	0.0735055	-0.418282	0.211957	-0.371769	0.156818	-0.344716	0.209657	-0.170553	0.121005	0.309441	0.112235	0.437407	0.183008	-0.107814	0.103511	0.226464	0.0594134	0	0	1	0	0
Row486	Acetopromazine maleate salt	08B07	J Anal Toxicol. 1998 Mar-Apr 22(2):166-8	n/a	0.955051	0.0781156	0.982922	0.0513874	0.887107	0.156563	0.924696	0.286771	0.953213	0.232673	0.873979	0.0901556	0.973977	0.123949	1.0411	0.147984	0.822384	0.0834528	0.992061	0.0422881	-0.518795	0.0781156	-0.404212	0.0513874	-1.00763	0.156563	-0.763736	0.286771	-0.311885	0.232673	-0.904466	0.0901556	-0.053208	0.123949	0.564478	0.147984	-1.9841	0.0834528	0.138468	0.0422881	2	0	0	0	0
Row487	Escitalopram oxalate	08B08	Drugs Today (Barc). 2004 Feb 40(2):121-31	Yes	0.95743	0.0898487	0.923853	0.0830563	1.05722	0.216459	0.931751	0.132322	1.13221	0.376466	0.980004	0.0955406	0.97553	0.128219	1.01781	0.176688	1.02609	0.16992	1.0419	0.029637	-0.504738	0.0898487	-0.769113	0.0830563	0.0399096	0.216459	-0.706417	0.132322	-0.124963	0.376466	-0.0449584	0.0955406	-0.040005	0.128219	0.311237	0.176688	0.111938	0.16992	0.843157	0.029637	0	0	0	0	0
Row488	Ropinirole hydrochloride	08B09	Clin Interv Aging. 2009 4:179-86	Yes	0.965027	0.0773751	1.01751	0.151528	1.01666	0.167728	0.911413	0.165872	1.33947	0.634074	0.876755	0.0978659	0.938562	0.110578	0.940239	0.101764	0.990484	0.267082	1.02555	0.0466219	-0.459837	0.0773751	-0.190519	0.151528	-0.209881	0.167728	-0.871654	0.165872	0.0914713	0.634074	-0.881961	0.0978659	-0.354208	0.110578	-0.532473	0.101764	-0.25446	0.267082	0.612046	0.0466219	0	0	0	0	0
Row489	Lacidipine	08B10	Drugs R D. 2002 3(5):311-23	n/a	1.15756	0.237185	1.05376	0.210348	1.40696	0.126348	1.06926	0.234752	6.8167	2.22586	0.665422	0.121694	0.676431	0.108642	1.13519	0.178736	1.10449	0.216066	1.05482	0.0951819	0.678016	0.237185	0.0333844	0.210348	2.19353	0.126348	0.41079	0.234752	5.81118	2.22586	-2.59517	0.121694	-2.58216	0.108642	1.58784	0.178736	0.91857	0.216066	1.02586	0.0951819	0	0	20	0	0
Row490	Argatroban	08B11	Expert Rev Hematol. 2010 Oct 3(5):527-39	Yes	1.02453	0.0778606	0.968537	0.0880101	1.18288	0.310313	0.808537	0.135974	1.39786	0.998688	0.919925	0.179723	0.978439	0.162744	0.920297	0.126698	0.965618	0.110852	0.980749	0.126402	-0.108165	0.0778606	-0.493075	0.0880101	0.813658	0.310313	-1.70749	0.135974	0.15245	0.998688	-0.532002	0.179723	-0.0152775	0.162744	-0.749364	0.126698	-0.510318	0.110852	-0.0214684	0.126402	0	0	1	0	0
Row491	Reboxetine mesylate	08C02	Expert Opin Pharmacother. 2000 May 1(4):771-82	n/a	0.993285	0.11626	0.986756	0.102077	0.843885	0.131764	0.908067	0.184101	1.16299	0.433882	0.945586	0.139305	1.05523	0.127329	0.982066	0.199859	0.899464	0.126812	1.01468	0.0726968	-0.292839	0.11626	-0.380526	0.102077	-1.27378	0.131764	-0.898841	0.184101	-0.0928239	0.433882	-0.323973	0.139305	0.637399	0.127329	-0.0775504	0.199859	-1.19099	0.126812	0.458359	0.0726968	1	1	1	0	0
Row492	Camylofine chlorhydrate	08C03	J Drug Target. 2010 Sep 18(8):589-601	n/a	0.966676	0.0892084	0.987267	0.0902886	1.05188	0.200478	0.902175	0.165489	0.973063	0.340522	1.00928	0.193781	1.03409	0.146194	1.14541	0.303892	1.05269	0.17066	1.04144	0.0389259	-0.450091	0.0892084	-0.377373	0.0902886	0.00698761	0.200478	-0.946712	0.165489	-0.291156	0.340522	0.192366	0.193781	0.45768	0.146194	1.699	0.303892	0.385651	0.17066	0.836659	0.0389259	3	0	2	0	0
Row493	Papaverine hydrochloride	08C04	Neurocrit Care. 2005 2(2):124-32.	n/a	0.980607	0.0953963	0.95542	0.0485475	0.963314	0.118965	0.861335	0.134345	0.972097	0.218937	0.999143	0.166712	1.09066	0.163715	1.13062	0.132808	1.0323	0.189993	0.993631	0.0551116	-0.367764	0.0953963	-0.574105	0.0485475	-0.538363	0.118965	-1.27852	0.134345	-0.292165	0.218937	0.110187	0.166712	0.93849	0.163715	1.53817	0.132808	0.175786	0.189993	0.160674	0.0551116	0	0	0	0	0
Row494	Yohimbine hydrochloride	08C05	Pharmacol Ther. 2001 Sep 91(3):215-43	n/a	1.04369	0.106544	0.927093	0.0575961	1.07629	0.248473	1.07238	0.256367	1.23924	0.408995	1.03166	0.128388	1.12923	0.0826666	1.01063	0.164881	1.05939	0.162575	1.02966	0.0430236	0.00504711	0.106544	-0.749101	0.0575961	0.157325	0.248473	0.436153	0.256367	-0.0131905	0.408995	0.373758	0.128388	1.26636	0.0826666	0.233114	0.164881	0.454567	0.162575	0.670031	0.0430236	0	0	0	0	0
Row495	Voriconazole	08C06	Drugs. 2007 67(2):269-98	Yes	1.03064	0.0993712	0.992082	0.105273	0.998549	0.188876	0.885425	0.148799	0.875059	0.211626	1.01142	0.125461	1.03292	0.156001	1.01937	0.149368	0.914658	0.174861	0.921181	0.0337339	-0.0720708	0.0993712	-0.347624	0.105273	-0.321389	0.188876	-1.0828	0.148799	-0.393499	0.211626	0.209682	0.125461	0.447793	0.156001	0.328129	0.149368	-1.03466	0.174861	-0.863725	0.0337339	1	0	0	0	0
Row496	Cilostazol	08C08	Recent Pat Cardiovasc Drug Discov. 2009 Jan 4(1):6-14	Yes	1.02895	0.169505	0.958701	0.0489983	1.04624	0.185745	1.01274	0.212407	1.04518	0.38141	0.985938	0.166289	1.01792	0.126077	1.08735	0.189697	0.899487	0.0805675	0.957605	0.0724133	-0.0820771	0.169505	-0.553838	0.0489983	-0.0277221	0.185745	-0.0484233	0.212407	-0.215852	0.38141	0.00313972	0.166289	0.320276	0.126077	1.06752	0.189697	-1.19075	0.0805675	-0.348721	0.0724133	0	0	1	0	0
Row497	Galanthamine hydrobromide	08C09	Am J Health Syst Pharm. 2003 Mar 1 60(5):446-52	Yes	0.984852	0.0972262	0.943973	0.0642536	0.965599	0.126858	0.992786	0.101705	1.07865	0.379815	1.04398	0.0958477	1.03621	0.0940936	1.02999	0.136053	1.1432	0.200988	0.984799	0.0638468	-0.342677	0.0972262	-0.644818	0.0642536	-0.524291	0.126858	-0.210531	0.101705	-0.180898	0.379815	0.473688	0.0958477	0.475726	0.0940936	0.44367	0.136053	1.31692	0.200988	0.0357853	0.0638468	0	0	2	0	0
Row498	Azelastine hydrochloride	08C10	Curr Med Res Opin. 2007 Oct 23(10):2441-52	Yes	1.09462	0.149084	1.12912	0.10201	1.0811	0.212173	1.03607	0.140553	0.73707	0.206623	0.913949	0.130048	0.856947	0.0683726	0.951508	0.139085	0.968223	0.138132	0.871841	0.0444062	0.306018	0.149084	0.498945	0.10201	0.186914	0.212173	0.141114	0.140553	-0.537596	0.206623	-0.580446	0.130048	-1.04789	0.0683726	-0.409911	0.139085	-0.483509	0.138132	-1.56136	0.0444062	2	0	0	0	0
Row499	Etretinate	08C11	Dermatol Clin. 1993 Jan 11(1):117-29	Yes	1.08593	0.130433	1.10011	0.102974	0.964759	0.184669	0.826231	0.107455	0.794392	0.271067	0.854843	0.192641	0.806824	0.0955651	0.796158	0.14697	1.00648	0.0930946	0.899125	0.0569696	0.254667	0.130433	0.319716	0.102974	-0.52946	0.184669	-1.56372	0.107455	-0.477737	0.271067	-1.0596	0.192641	-1.4739	0.0955651	-2.09954	0.14697	-0.0898878	0.0930946	-1.17559	0.0569696	0	20	0	0	0
Row500	Emedastine	08D02	Expert Opin Pharmacother. 2009 Aug 10(11):1859-67	Yes	0.993837	0.117876	0.989488	0.0651728	0.978413	0.0877434	0.881142	0.104987	0.706733	0.164055	0.943251	0.0944447	1.01547	0.0646689	0.817994	0.150024	0.98831	0.232068	0.92383	0.0491544	-0.289579	0.117876	-0.363652	0.0651728	-0.445383	0.0877434	-1.1176	0.104987	-0.569276	0.164055	-0.342904	0.0944447	0.299462	0.0646689	-1.86205	0.150024	-0.27683	0.232068	-0.82627	0.0491544	3	0	0	0	0
Row501	Etofenamate	08D03	J Clin Pharmacol. 1990 Jan 30(1):82-9	n/a	1.75919	0.0868878	1.73421	0.20643	1.60678	0.259004	1.25338	0.173317	3.0388	0.951569	0.702906	0.214147	0.665827	0.0892626	1.02814	0.15149	0.919816	0.183971	0.736324	0.0592209	4.23349	0.0868878	4.23689	0.20643	3.42394	0.259004	1.90667	0.173317	1.86603	0.951569	-2.29129	0.214147	-2.67228	0.0892626	0.423521	0.15149	-0.981582	0.183971	-3.47749	0.0592209	5	15	0	0	20
Row502	Zaleplon	08D04	Expert Opin Investig Drugs. 2000 Apr 9(4):841-58	Yes	1.00692	0.125497	1.04465	0.0780298	1.15065	0.217733	0.955922	0.0719438	0.97609	0.469049	0.966425	0.103328	0.918804	0.11142	1.01084	0.110664	1.035	0.176517	0.95698	0.0448697	-0.212275	0.125497	-0.0229053	0.0780298	0.615217	0.217733	-0.510032	0.0719438	-0.287995	0.469049	-0.155046	0.103328	-0.522139	0.11142	0.235453	0.110664	0.203551	0.176517	-0.357555	0.0448697	1	1	0	0	0
Row503	Diclofenac sodium	08D05	Clin Pharm. 1989 Aug 8(8):545-58	Yes	1.64606	0.200996	1.62101	0.32926	1.2798	0.210969	1.08651	0.209537	3.77688	1.86552	0.469979	0.0780969	0.514154	0.114516	0.830179	0.110499	0.86048	0.105102	0.761824	0.0932205	3.56494	0.200996	3.5376	0.32926	1.4105	0.210969	0.550911	0.209537	2.63678	1.86552	-4.17954	0.0780969	-3.96141	0.114516	-1.72952	0.110499	-1.59212	0.105102	-3.11694	0.0932205	1	19	19	0	20
Row504	Exemestane	08D06	Drugs. 2009 69(7):889-918	Yes	1.22802	0.182967	1.2795	0.169807	1.32237	0.218245	1.02343	0.147889	0.893362	0.382332	0.977509	0.129225	0.885806	0.104782	0.803115	0.0772302	0.923844	0.173657	0.876128	0.0473389	1.09442	0.182967	1.42791	0.169807	1.67264	0.218245	0.0384175	0.147889	-0.374385	0.382332	-0.0651844	0.129225	-0.802602	0.104782	-2.02387	0.0772302	-0.94014	0.173657	-1.50075	0.0473389	1	0	0	0	0
Row505	Fomepizole	08D07	J Clin Pharmacol. 2009 Feb 49(2):130-7	Yes	0.998257	0.0953554	1.0232	0.100231	1.07219	0.231806	0.978382	0.120203	0.953381	0.372712	1.04565	0.0968176	1.04601	0.099769	0.900483	0.123071	0.993156	0.145594	0.999856	0.0523059	-0.263453	0.0953554	-0.15539	0.100231	0.132062	0.231806	-0.327555	0.120203	-0.311709	0.372712	0.487188	0.0968176	0.559021	0.099769	-0.964871	0.123071	-0.226968	0.145594	0.248693	0.0523059	0	0	0	0	0
Row506	Temozolomide	08D08	Cancer Treat Rev. 2013 Apr 39(2):125-35	Yes	0.943225	0.099282	0.95249	0.064906	1.12727	0.238205	1.08355	0.120372	0.665381	0.24743	1.03478	0.0629342	0.969313	0.0993459	0.977502	0.243086	1.03785	0.253356	1.05203	0.0376256	-0.588682	0.099282	-0.592204	0.064906	0.47126	0.238205	0.526885	0.120372	-0.612459	0.24743	0.399094	0.0629342	-0.0928495	0.0993459	-0.127184	0.243086	0.232919	0.253356	0.986365	0.0376256	0	0	0	0	0
Row507	Celiprolol hydrochloride	08D10	Drugs Aging. 1995 Nov 7(5):394-411	n/a	0.99658	0.140968	0.930902	0.0733294	1.04062	0.117729	1.09803	0.20958	0.729432	0.207521	1.01551	0.127869	1.04085	0.0920226	0.972933	0.120489	1.14951	0.235792	1.03439	0.0606693	-0.273364	0.140968	-0.725568	0.0733294	-0.0623565	0.117729	0.644509	0.20958	-0.545572	0.207521	0.242846	0.127869	0.515186	0.0920226	-0.176887	0.120489	1.38187	0.235792	0.73695	0.0606693	0	0	0	0	0
Row508	Zopiclone	08D11	Drugs. 1998 Feb 55(2):277-302	Yes	0.98668	0.0780204	0.987508	0.0683663	0.981605	0.128499	0.95743	0.201564	1.06389	0.404547	0.91979	0.0519954	0.939482	0.134598	1.04301	0.198163	1.18379	0.146073	1.00271	0.0322437	-0.331871	0.0780204	-0.375879	0.0683663	-0.42573	0.128499	-0.497783	0.201564	-0.196306	0.404547	-0.533094	0.0519954	-0.346392	0.134598	0.585281	0.198163	1.73449	0.146073	0.288989	0.0322437	0	0	0	0	0
Row509	Tizanidine hydrochloride	08E03	Curr Med Res Opin. 2008 Feb 24(2):425-39	Yes	0.958563	0.0883534	1.00986	0.0725131	1.15966	0.238382	1.064	0.157703	1.0188	0.433426	0.996065	0.122841	1.01876	0.131615	0.994433	0.177049	1.23026	0.161284	1.00011	0.0541654	-0.498039	0.0883534	-0.237774	0.0725131	0.670678	0.238382	0.36808	0.157703	-0.243392	0.433426	0.0852424	0.122841	0.327453	0.131615	0.0569622	0.177049	2.21271	0.161284	0.25229	0.0541654	0	0	0	0	0
Row510	Zafirlukast	08E04	Drugs. 2001 61(2):285-315	Yes	1.13811	0.185689	1.04593	0.135064	1.17318	0.188372	1.00135	0.169751	0.956582	0.458469	0.96387	0.158111	0.974954	0.092897	0.975108	0.159615	0.992513	0.0959659	0.928819	0.0778312	0.563052	0.185689	-0.0149712	0.135064	0.753967	0.188372	-0.140985	0.169751	-0.308366	0.458469	-0.175752	0.158111	-0.0449003	0.092897	-0.153222	0.159615	-0.23358	0.0959659	-0.755732	0.0778312	4	0	0	0	0
Row511	Butenafine Hydrochloride	08E05	Expert Opin Pharmacother. 2000 Mar 1(3):467-73	Yes	1.12825	0.143376	0.962384	0.148754	1.09894	0.248963	0.998998	0.171672	0.931505	0.402864	0.976848	0.122051	0.98676	0.124093	0.90213	0.160419	0.996455	0.199373	0.942849	0.0635625	0.504786	0.143376	-0.531087	0.148754	0.296767	0.248963	-0.160054	0.171672	-0.334554	0.402864	-0.0705481	0.122051	0.0554393	0.124093	-0.946963	0.160419	-0.193023	0.199373	-0.557363	0.0635625	3	0	0	0	0
Row512	Rimantadine Hydrochloride	08E07	Ann Pharmacother. 1995 Mar 29(3):299-310	Yes	1.06343	0.146686	1.00689	0.116456	1.14131	0.229563	1.08251	0.125413	0.846088	0.352925	0.921772	0.0738116	1.01221	0.133796	0.98913	0.126626	1.03436	0.136548	0.967533	0.0852061	0.121706	0.146686	-0.256157	0.116456	0.557672	0.229563	0.518432	0.125413	-0.423752	0.352925	-0.517023	0.0738116	0.271712	0.133796	-0.000719189	0.126626	0.196995	0.136548	-0.208345	0.0852061	0	0	0	0	0
Row513	Eburnamonine (-)	08E08	Pharmacopsychiatry. 1986 Sep 19(5):389-94	n/a	1.04279	0.118705	1.0195	0.122976	1.08887	0.133594	1.05176	0.173352	1.19446	0.410273	0.880923	0.196439	0.964017	0.170913	0.918465	0.21672	0.950878	0.177703	0.972585	0.0518645	-0.00029193	0.118705	-0.178228	0.122976	0.234808	0.133594	0.268575	0.173352	-0.0599541	0.410273	-0.848174	0.196439	-0.13786	0.170913	-0.76929	0.21672	-0.661974	0.177703	-0.136909	0.0518645	1	0	0	0	0
Row514	Hydroxychloroquine sulfate	08E11	South Med J. 1992 Mar 85(3):274-9	Yes	0.973466	0.162598	0.895609	0.0657777	1.01092	0.153547	0.965967	0.105635	1.03082	0.490846	1.04091	0.125706	1.03484	0.0808921	1.02327	0.138657	0.989855	0.144367	1.0692	0.0480991	-0.409966	0.162598	-0.943595	0.0657777	-0.2452	0.153547	-0.428419	0.105635	-0.230847	0.490846	0.448801	0.125706	0.464114	0.0808921	0.370588	0.138657	-0.260926	0.144367	1.22912	0.0480991	1	2	0	1	0
Row515	Loracarbef	08F02	Drugs. 1993 May 45(5):716-36	Yes	1.01708	0.151338	0.981825	0.0619305	1.22293	0.24231	1.01403	0.138582	1.06227	0.248542	1.07096	0.0948323	1.08657	0.0479702	0.990505	0.17513	1.07335	0.234055	1.02061	0.0454703	-0.152204	0.151338	-0.410987	0.0619305	1.06032	0.24231	-0.0379454	0.138582	-0.197998	0.248542	0.692375	0.0948323	0.903746	0.0479702	0.0142358	0.17513	0.598195	0.234055	0.542109	0.0454703	2	0	0	0	0
Row516	Diosmin	08F04	Dis Colon Rectum. 1992 Nov 35(11):1085-8	n/a	0.995983	0.107385	0.951164	0.10513	1.07323	0.175029	0.945057	0.0719271	1.0569	0.417253	1.00373	0.160092	0.988888	0.0664141	0.948129	0.123903	1.05168	0.0934768	1.04961	0.0757429	-0.276894	0.107385	-0.600398	0.10513	0.138475	0.175029	-0.598309	0.0719271	-0.203611	0.417253	0.147352	0.160092	0.0735324	0.0664141	-0.446656	0.123903	0.375174	0.0934768	0.952234	0.0757429	0	0	0	0	0
Row517	(-)-Emtricitabine	08F06	Clin Infect Dis. 2006 Jan 1 42(1):126-31	Yes	1.05088	0.137447	0.947711	0.100316	1.04615	0.218074	1.03592	0.145085	1.0831	0.398961	1.07565	0.131706	1.04831	0.139905	1.0003	0.198336	0.985155	0.175676	1.00882	0.065081	0.0475215	0.137447	-0.621728	0.100316	-0.0282638	0.218074	0.139936	0.145085	-0.176244	0.398961	0.73043	0.131706	0.578605	0.139905	0.12079	0.198336	-0.309287	0.175676	0.375396	0.065081	1	1	0	0	0
Row518	Demecarium bromide	08F07	Am J Ophthalmol. 1960 Mar 49:554-60	Yes	1.08333	0.0943906	1.07293	0.146651	1.03279	0.223333	0.93414	0.147652	1.53939	0.767059	0.945094	0.150186	0.900311	0.123958	0.92198	0.160582	1.03863	0.0875	0.956596	0.0697774	0.239284	0.0943906	0.151812	0.146651	-0.110523	0.223333	-0.687008	0.147652	0.300243	0.767059	-0.327964	0.150186	-0.679318	0.123958	-0.731062	0.160582	0.240936	0.0875	-0.362978	0.0697774	2	0	0	0	0
Row519	Acipimox	08F09	Clin Pharmacol Ther. 1980 Dec 28(6):790-5	n/a	0.949849	0.083521	0.948588	0.0970426	1.07976	0.163908	0.998799	0.138993	1.00831	0.231508	1.02172	0.0921198	1.00825	0.133047	0.996346	0.131373	0.984613	0.135956	1.05652	0.0607761	-0.54954	0.083521	-0.61631	0.0970426	0.178706	0.163908	-0.161675	0.138993	-0.25435	0.231508	0.293186	0.0921198	0.238101	0.133047	0.0777611	0.131373	-0.314863	0.135956	1.04987	0.0607761	0	0	0	0	0
Row520	Diflorasone Diacetate	08F10	J Int Med Res. 1976 4(6):454-61	n/a	1.01416	0.0790586	0.931241	0.120645	1.1424	0.185464	1.20898	0.110915	1.5204	0.516547	1.28444	0.148851	1.35841	0.139927	1.0622	0.229956	0.963655	0.166796	1.04295	0.0625931	-0.169482	0.0790586	-0.723473	0.120645	0.564396	0.185464	1.54595	0.110915	0.280408	0.516547	2.42299	0.148851	3.2142	0.139927	0.793992	0.229956	-0.530516	0.166796	0.858046	0.0625931	0	0	0	0	0
Row521	Acamprosate calcium	08F11	Am J Addict. 2008 Jan-Feb 17(1):70-6	Yes	1.02852	0.0638815	0.953733	0.088815	1.08016	0.184186	0.997533	0.0920792	1.02237	0.413455	1.03675	0.0628345	1.00521	0.10629	0.980847	0.106885	0.968963	0.168604	1.00562	0.0423077	-0.0846263	0.0638815	-0.584531	0.088815	0.181179	0.184186	-0.171964	0.0920792	-0.239662	0.413455	0.415034	0.0628345	0.212247	0.10629	-0.0908028	0.106885	-0.475893	0.168604	0.330224	0.0423077	2	0	0	0	0
Row522	Mizolastine	08G02	Clin Exp Allergy. 1999 Mar 29 Suppl 1:3-8	n/a	0.947755	0.117477	0.926685	0.0564012	1.09882	0.252135	0.936443	0.173051	1.05498	0.247099	1.09156	0.144811	1.11489	0.144368	1.01842	0.177001	1.04251	0.177035	1.01172	0.0670238	-0.561911	0.117477	-0.75162	0.0564012	0.29604	0.252135	-0.668294	0.173051	-0.205613	0.247099	0.859419	0.144811	1.14445	0.144368	0.317859	0.177001	0.280813	0.177035	0.416509	0.0670238	0	1	0	0	0
Row523	Amisulpride	08G03	CNS Drugs. 2004 18(13):933-56	n/a	0.957515	0.0712685	0.959741	0.0754863	1.11863	0.184735	1.12089	0.237088	0.971006	0.309674	1.06993	0.112916	1.01003	0.1483	0.983491	0.203041	0.94231	0.130308	1.03207	0.0643817	-0.50423	0.0712685	-0.547416	0.0754863	0.418068	0.184735	0.830254	0.237088	-0.293304	0.309674	0.684002	0.112916	0.253195	0.1483	-0.0620521	0.203041	-0.750136	0.130308	0.704234	0.0643817	1	1	0	0	0
Row524	Pyridoxine hydrochloride	08G04	Molecules. 2010 Jan 20 15(1):442-59	Yes	1.106	0.230827	1.01923	0.1093	1.06001	0.197432	0.980208	0.132961	0.83835	0.252341	1.05275	0.141025	1.02533	0.150485	1.10435	0.221131	0.922149	0.129539	0.968994	0.0917765	0.373274	0.230827	-0.179911	0.1093	0.0570664	0.197432	-0.312718	0.132961	-0.431832	0.252341	0.54477	0.141025	0.383268	0.150485	1.25246	0.221131	-0.957583	0.129539	-0.187687	0.0917765	2	0	0	0	0
Row525	Mercaptopurine	08G05	Aliment Pharmacol Ther. 2001 Nov 15(11):1699-708	Yes	0.943083	0.07553	1.04145	0.0582069	0.912078	0.148478	0.967703	0.249108	0.832133	0.277483	1.0532	0.128884	0.928588	0.0859194	0.952202	0.1334	1.2152	0.380203	0.982578	0.0455584	-0.589526	0.07553	-0.0426477	0.0582069	-0.853862	0.148478	-0.414319	0.249108	-0.438325	0.277483	0.548387	0.128884	-0.438983	0.0859194	-0.402361	0.1334	2.05773	0.380203	0.00439073	0.0455584	2	0	2	0	0
Row526	Cytarabine	08G06	Curr Hematol Malig Rep. 2013 Jun 8(2):141-8	Yes	1.00874	0.0702761	0.98725	0.140036	0.899573	0.118597	0.846281	0.0990874	0.773073	0.160435	1.04435	0.0900751	1.06735	0.133833	1.02676	0.146805	1.01608	0.176325	0.975042	0.0237124	-0.201506	0.0702761	-0.377478	0.140036	-0.930861	0.118597	-1.40083	0.0990874	-0.499999	0.160435	0.476665	0.0900751	0.740385	0.133833	0.408557	0.146805	0.00886839	0.176325	-0.102164	0.0237124	1	0	0	0	0
Row527	Racecadotril	08G07	Drugs. 2000 Apr 59(4):829-35	n/a	1.35515	0.119771	1.37428	0.223143	1.08344	0.161351	1.10259	0.174272	1.45491	0.836153	0.758629	0.131582	0.879472	0.208151	0.951215	0.0928867	1.04908	0.208507	0.812341	0.0640846	1.84571	0.119771	2.01345	0.223143	0.201373	0.161351	0.681577	0.174272	0.212022	0.836153	-1.83957	0.131582	-0.85644	0.208151	-0.413096	0.0928867	0.348438	0.208507	-2.40265	0.0640846	2	1	2	0	0
Row528	Folic acid	08G08	Int J Environ Res Public Health. 2013 Sep 17 10(9):4352-89	Yes	1.0305	0.113601	1.04971	0.125585	0.967938	0.176438	0.955457	0.0724826	0.807773	0.288034	0.971635	0.153404	0.909676	0.220136	0.942153	0.17225	1.02941	0.147395	0.934127	0.0841548	-0.0728788	0.113601	0.00837255	0.125585	-0.509884	0.176438	-0.51381	0.0724826	-0.463764	0.288034	-0.112808	0.153404	-0.599722	0.220136	-0.51165	0.17225	0.146045	0.147395	-0.680681	0.0841548	3	0	0	0	0
Row529	Benazepril hydrochloride	08G09	Expert Rev Cardiovasc Ther. 2010 Dec 8(12):1653-71	Yes	0.902864	0.0847865	1.02594	0.137878	0.972277	0.192568	1.02811	0.220034	0.730005	0.181794	1.06832	0.114796	1.03555	0.117278	0.977386	0.125336	0.976725	0.203799	0.987036	0.0390976	-0.827209	0.0847865	-0.138444	0.137878	-0.483167	0.192568	0.0764723	0.220034	-0.544974	0.181794	0.670976	0.114796	0.470148	0.117278	-0.128447	0.125336	-0.396028	0.203799	0.0674218	0.0390976	2	0	0	0	0
Row530	Aniracetam	08G10	Drugs Aging. 1994 Mar 4(3):257-73	n/a	1.03202	0.125992	1.00441	0.125906	1.12701	0.227563	1.04857	0.145666	0.837391	0.172429	1.02442	0.101586	1.09787	0.1295	0.957852	0.175075	1.09507	0.215856	1.01138	0.0728123	-0.0639515	0.125992	-0.271471	0.125906	0.469668	0.227563	0.242687	0.145666	-0.432834	0.172429	0.315128	0.101586	0.999814	0.1295	-0.340908	0.175075	0.821708	0.215856	0.411561	0.0728123	1	0	0	0	0
Row531	Dimethisoquin hydrochloride	08G11	South Med J. 1957 Mar 50(3):367-9	n/a	0.993294	0.129125	0.987711	0.0655468	0.918952	0.14402	0.958014	0.18286	0.776866	0.203262	0.895941	0.155408	0.988434	0.0664059	1.02878	0.0893539	0.904374	0.106578	0.99463	0.04001	-0.292786	0.129125	-0.374626	0.0655468	-0.811528	0.14402	-0.493035	0.18286	-0.496039	0.203262	-0.726429	0.155408	0.0696676	0.0664059	0.430581	0.0893539	-1.14048	0.106578	0.174797	0.04001	2	0	0	0	0
Row532	Alendronate sodium	08H02	Clin Interv Aging. 2013 8:681-8	Yes	1.03209	0.129396	0.974144	0.0978525	1.04401	0.296394	0.843987	0.158375	0.796101	0.248505	0.963183	0.158842	1.00572	0.0644549	0.899565	0.122703	1.06948	0.193424	1.00053	0.0538337	-0.0635144	0.129396	-0.458437	0.0978525	-0.0414531	0.296394	-1.41947	0.158375	-0.475952	0.248505	-0.181325	0.158842	0.216589	0.0644549	-0.974858	0.122703	0.558402	0.193424	0.25823	0.0538337	1	0	0	0	0
Row533	Dipivefrin hydrochloride	08H03	Aust J Ophthalmol. 1980 May 8(2):147-50	Yes	0.968423	0.0845505	1.08266	0.0981587	0.952289	0.162308	0.968472	0.133859	0.794138	0.159563	1.06365	0.200314	1.01326	0.096692	0.871818	0.172715	1.01538	0.108259	1.00245	0.0565663	-0.43977	0.0845505	0.211931	0.0981587	-0.606252	0.162308	-0.408068	0.133859	-0.478002	0.159563	0.633135	0.200314	0.28064	0.096692	-1.27664	0.172715	0.00172516	0.108259	0.285386	0.0565663	0	2	1	0	0
Row534	Tomoxetine hydrochloride	08H05	Pharmacotherapy. 2004 Aug 24(8):1020-36	Yes	1.02036	0.211298	0.989606	0.0768933	1.00984	0.189905	0.930044	0.120479	1.03718	0.545813	0.995479	0.0776539	0.963491	0.1194	0.972006	0.193342	0.890911	0.123516	1.02148	0.0846672	-0.132804	0.211298	-0.362923	0.0768933	-0.251888	0.189905	-0.720286	0.120479	-0.224202	0.545813	0.0804899	0.0776539	-0.142333	0.1194	-0.186969	0.193342	-1.279	0.123516	0.554446	0.0846672	1	1	1	0	0
Row535	Aceclidine Hydrochloride	08H06	Ophthalmologica. 1980 180(4):181-7	n/a	0.959136	0.093474	1.02093	0.0970176	1.0598	0.169305	0.927119	0.214312	0.977638	0.384233	1.04542	0.135437	1.05974	0.140472	0.9173	0.130441	0.938205	0.18256	0.979782	0.0298379	-0.494651	0.093474	-0.169393	0.0970176	0.0557709	0.169305	-0.74405	0.214312	-0.286378	0.384233	0.485338	0.135437	0.675696	0.140472	-0.781967	0.130441	-0.792372	0.18256	-0.0351417	0.0298379	2	0	0	1	0
Row536	Penciclovir	08H07	Skin Pharmacol Physiol. 2004 Sep-Oct 17(5):214-8	Yes	0.928237	0.0545108	0.999569	0.0738838	0.944431	0.104125	1.07904	0.237549	0.817309	0.308437	0.993062	0.157658	1.02014	0.0960345	1.03642	0.125355	0.998632	0.137235	0.977757	0.066976	-0.67726	0.0545108	-0.301374	0.0738838	-0.654637	0.104125	0.490266	0.237549	-0.453805	0.308437	0.0608984	0.157658	0.339116	0.0960345	0.513623	0.125355	-0.170619	0.137235	-0.0637779	0.066976	0	0	0	0	0
Row537	Levetiracetam	08H08	Drugs. 2011 Mar 5 71(4):489-514	Yes	1.00752	0.122277	1.01381	0.09298	1.03656	0.170942	0.939768	0.135582	0.936765	0.407272	1.07156	0.194613	1.01377	0.0873395	0.96704	0.120983	0.960201	0.184788	0.984481	0.0493361	-0.208688	0.122277	-0.213401	0.09298	-0.0873137	0.170942	-0.641278	0.135582	-0.329061	0.407272	0.697288	0.194613	0.285049	0.0873395	-0.240975	0.120983	-0.566045	0.184788	0.0312912	0.0493361	1	0	0	1	0
Row538	Dexfenfluramine hydrochloride	08H09	Am J Health Syst Pharm. 1997 Sep 15 54(18):2059-72	n/a	0.989706	0.100618	1.03248	0.116933	1.14328	0.154568	0.86531	0.0894262	0.736297	0.225059	1.06319	0.123488	1.01053	0.0645244	0.86377	0.133176	1.03425	0.240755	0.98016	0.0445892	-0.313992	0.100618	-0.0980767	0.116933	0.569807	0.154568	-1.24622	0.0894262	-0.538403	0.225059	0.629364	0.123488	0.25746	0.0645244	-1.36417	0.133176	0.195854	0.240755	-0.0298068	0.0445892	2	1	1	0	0
Row539	Etoricoxib	08H10	Drugs. 2009 Jul 30 69(11):1513-32	n/a	1.07336	0.158078	1.01441	0.167475	1.01913	0.205133	1.09397	0.258724	0.966932	0.189498	1.02502	0.103363	1.02048	0.149867	0.959309	0.214962	1.11182	0.147035	0.970855	0.0638097	0.180408	0.158078	-0.20967	0.167475	-0.194635	0.205133	0.611532	0.258724	-0.297558	0.189498	0.319929	0.103363	0.342021	0.149867	-0.325065	0.214962	0.994025	0.147035	-0.161374	0.0638097	1	0	0	0	0
Row540	Sertindole	08H11	Expert Opin Pharmacother. 2010 Dec 11(18):3053-64	n/a	0.89859	0.113957	0.999547	0.136806	1.01193	0.100037	1.00607	0.141506	1.45247	0.588222	1.09561	0.104364	1.06488	0.116564	0.89968	0.136231	1.02032	0.0937332	1.04116	0.0811073	-0.85247	0.113957	-0.301509	0.136806	-0.238996	0.100037	-0.102616	0.141506	0.209477	0.588222	0.892192	0.104364	0.719433	0.116564	-0.973605	0.136231	0.0525592	0.0937332	0.832768	0.0811073	1	0	0	0	0
Row541	Gefitinib	09A03	Expert Rev Anticancer Ther. 2009 Jan 9(1):17-35	Yes	1.00021	0.0883968	1.03442	0.065752	0.949248	0.0905901	0.888972	0.180539	1.29247	0.643567	1.00484	0.196157	0.957304	0.11076	0.977719	0.182485	0.972332	0.231336	0.989717	0.0333106	-0.251935	0.0883968	-0.0860661	0.065752	-0.624977	0.0905901	-1.05398	0.180539	0.0423948	0.643567	0.156378	0.196157	-0.194919	0.11076	-0.12483	0.182485	-0.441225	0.231336	0.105323	0.0333106	1	1	1	0	0
Row542	Flunisolide	09A04	Expert Rev Clin Pharmacol. 2014 May 7(3):251-8	Yes	0.928416	0.109475	0.928703	0.101121	1.07201	0.167252	1.16936	0.13015	1.25852	0.422226	1.19196	0.171355	1.21808	0.180104	1.133	0.111644	0.990357	0.197245	1.03482	0.0812776	-0.676202	0.109475	-0.73915	0.101121	0.130947	0.167252	1.22407	0.13015	0.00694162	0.422226	1.67332	0.171355	2.02152	0.180104	1.56409	0.111644	-0.255769	0.197245	0.743058	0.0812776	0	1	3	0	0
Row543	N-Acetyl-DL-homocysteine Thiolactone	09A05	J Investig Allergol Clin Immunol. 1997 May-Jun 7(3):193-4	n/a	0.955663	0.0734121	1.04838	0.0943159	1.11951	0.198208	0.963993	0.226188	0.760825	0.242529	1.09674	0.12201	1.03866	0.147485	0.922558	0.134269	0.994078	0.174134	1.0155	0.0327486	-0.515177	0.0734121	0.000160847	0.0943159	0.423463	0.198208	-0.444464	0.226188	-0.512789	0.242529	0.901364	0.12201	0.49659	0.147485	-0.724776	0.134269	-0.217481	0.174134	0.469821	0.0327486	0	0	1	0	0
Row544	Flurandrenolide	09A06	J Am Acad Dermatol. 1998 Feb 38(2 Pt 1):186-90	Yes	1.0501	0.185662	0.907117	0.0915123	1.28165	0.464175	1.25428	0.228078	1.08881	0.486211	1.05607	0.140644	1.11322	0.156138	0.885506	0.15493	1.09148	0.27629	1.0463	0.0787225	0.042948	0.185662	-0.872504	0.0915123	1.42191	0.464175	1.91398	0.228078	-0.170287	0.486211	0.571649	0.140644	1.13026	0.156138	-1.12777	0.15493	0.784678	0.27629	0.905376	0.0787225	1	0	1	0	0
Row545	Oxiconazole Nitrate	09A07	Clin Ther. 1991 Jan-Feb 13(1):126-41	Yes	1.23677	0.235346	1.2787	0.285862	1.309	0.238617	1.31139	0.1656	3.51125	1.06148	0.613537	0.145734	0.633438	0.110554	0.843704	0.237945	0.905655	0.161777	1.03934	0.0542556	1.14609	0.235346	1.423	0.285862	1.59028	0.238617	2.37803	0.1656	2.35939	1.06148	-3.01577	0.145734	-2.94757	0.110554	-1.58242	0.237945	-1.1273	0.161777	0.80694	0.0542556	0	19	20	0	20
Row546	Nilvadipine	09A09	Drugs Aging. 1995 Feb 6(2):150-71	n/a	1.21002	0.231893	0.973349	0.186744	1.26223	0.159019	0.968657	0.111511	4.44378	1.37086	0.671795	0.168322	0.728809	0.284203	0.936579	0.113949	1.01187	0.163694	1.01777	0.134889	0.988049	0.231893	-0.463349	0.186744	1.30232	0.159019	-0.406564	0.111511	3.3332	1.37086	-2.5435	0.168322	-2.13698	0.284203	-0.572285	0.113949	-0.0344476	0.163694	0.502011	0.134889	0	0	20	0	0
Row547	Pinaverium bromide	09A11	Gen Pharmacol. 1990 21(6):821-5	n/a	1.00152	0.130643	1.00481	0.131947	1.07327	0.139966	0.88646	0.188734	1.06876	0.651572	1.05824	0.139915	1.04554	0.124167	1.01228	0.0942157	0.870056	0.163587	1.04769	0.0618665	-0.244152	0.130643	-0.268997	0.131947	0.138747	0.139966	-1.07439	0.188734	-0.19122	0.651572	0.589253	0.139915	0.555044	0.124167	0.251021	0.0942157	-1.49358	0.163587	0.925034	0.0618665	0	0	1	0	0
Row548	Glimepiride	09B02	J Diabetes Complications. 2004 Nov-Dec 18(6):367-76	Yes	0.979158	0.0762836	1.02181	0.148106	1.096	0.207796	0.902805	0.208647	0.872031	0.293644	0.980777	0.0824819	1.06611	0.0776429	0.972661	0.117499	1.07423	0.165379	0.98615	0.0532729	-0.376327	0.0762836	-0.163961	0.148106	0.278713	0.207796	-0.94159	0.208647	-0.39666	0.293644	-0.0386982	0.0824819	0.729825	0.0776429	-0.179837	0.117499	0.60723	0.165379	0.0548957	0.0532729	0	0	0	0	0
Row549	Mepenzolate bromide	09B04	Practitioner. 1974 Jun 212(1272):890-4	Yes	0.961993	0.219382	1.03885	0.232428	1.13519	0.278014	0.942573	0.10625	1.39997	0.798883	1.00042	0.067142	1.01634	0.105804	0.944124	0.17023	1.02236	0.246776	0.989936	0.0990077	-0.477772	0.219382	-0.0587193	0.232428	0.519985	0.278014	-0.618494	0.10625	0.154649	0.798883	0.12051	0.067142	0.306811	0.105804	-0.490217	0.17023	0.0735566	0.246776	0.108431	0.0990077	2	1	0	0	0
Row550	Benfotiamine	09B05	Pharmacol Res. 2010 Jun 61(6):482-8	n/a	0.939762	0.112372	0.957611	0.130182	0.95812	0.213398	0.964338	0.205467	1.53851	0.891353	1.00938	0.173979	0.979709	0.0869329	0.988613	0.14915	1.05035	0.242302	1.00492	0.0867511	-0.609152	0.112372	-0.560574	0.130182	-0.570344	0.213398	-0.441661	0.205467	0.299325	0.891353	0.193183	0.173979	-0.00448845	0.0869329	-0.00634275	0.14915	0.361555	0.242302	0.320271	0.0867511	0	2	0	0	0
Row551	Halcinonide	09B06	Br J Dermatol. 1980 May 102(5):575-7	Yes	1.16936	0.221903	1.10927	0.291495	1.24581	0.213179	1.01307	0.218168	2.0095	0.911401	1.17117	0.170368	1.1905	0.127481	0.916496	0.142696	0.997064	0.22066	0.98039	0.139242	0.747715	0.221903	0.376281	0.291495	1.20115	0.213179	-0.0457086	0.218168	0.791167	0.911401	1.50473	0.170368	1.78708	0.127481	-0.790711	0.142696	-0.186749	0.22066	-0.0265534	0.139242	0	0	0	0	0
Row552	Lanatoside C	09B07	Neuropharmacology. 1982 Nov 21(11):1211-4	n/a	1.03466	0.131894	0.976745	0.10483	1.04564	0.285068	0.971764	0.137254	1.4044	0.720234	0.882888	0.195161	0.975077	0.155283	1.03521	0.172543	0.88888	0.15393	0.977634	0.0779886	-0.0483319	0.131894	-0.442367	0.10483	-0.0314268	0.285068	-0.381323	0.137254	0.159272	0.720234	-0.832243	0.195161	-0.0438574	0.155283	0.500463	0.172543	-1.2999	0.15393	-0.0655238	0.0779886	1	0	1	0	0
Row553	Suxibuzone	09B09	J Pharm Sci. 1982 May 71(5):565-72	n/a	1.00328	0.0866174	0.980942	0.109171	1.14873	0.121289	0.918346	0.108942	1.48412	0.707253	0.909099	0.114168	0.931279	0.11814	0.944787	0.161761	1.01346	0.13619	1.0875	0.0657326	-0.23375	0.0866174	-0.416442	0.109171	0.603391	0.121289	-0.815326	0.108942	0.242525	0.707253	-0.61976	0.114168	-0.416116	0.11814	-0.483002	0.161761	-0.0180462	0.13619	1.48793	0.0657326	0	0	1	1	0
Row554	Pranlukast	09C02	Drugs. 2003 63(10):991-1019	n/a	0.983505	0.113071	1.04151	0.0740834	1.00781	0.142485	0.951821	0.18241	1.04227	0.369144	0.998156	0.10598	1.02468	0.185716	0.998517	0.151003	1.00583	0.106291	0.973337	0.0527225	-0.350637	0.113071	-0.0422855	0.0740834	-0.26434	0.142485	-0.543356	0.18241	-0.218881	0.369144	0.102187	0.10598	0.377713	0.185716	0.101375	0.151003	-0.0965562	0.106291	-0.126272	0.0527225	1	0	0	0	0
Row555	D,L-Penicillamine	09C03	Am J Clin Dermatol. 2013 Jun 14(3):223-33	Yes	0.978006	0.117058	1.01352	0.112809	1.0502	0.258271	0.919524	0.200024	1.30785	0.714422	1.02374	0.102236	1.04487	0.137294	0.961009	0.168386	0.90403	0.133659	1.00639	0.0570732	-0.383136	0.117058	-0.215218	0.112809	-0.00331858	0.258271	-0.805753	0.200024	0.0584504	0.714422	0.309621	0.102236	0.549314	0.137294	-0.306576	0.168386	-1.14401	0.133659	0.341096	0.0570732	0	1	1	0	0
Row556	Loratadine	09C05	Clin Ther. 1997 Nov-Dec 19(6):1278-93	Yes	1.08528	0.192181	1.11544	0.102239	1.06246	0.316974	0.882943	0.152424	1.40157	0.976554	0.949972	0.135055	1.02809	0.134781	0.985227	0.103895	0.909618	0.204381	0.949923	0.0845122	0.250824	0.192181	0.414422	0.102239	0.0721461	0.316974	-1.10297	0.152424	0.156321	0.976554	-0.288422	0.135055	0.406732	0.134781	-0.0431662	0.103895	-1.08652	0.204381	-0.457334	0.0845122	0	0	0	0	0
Row557	Acefylline	09C08	Thorax. 1979 Aug 34(4):540-2	n/a	0.998656	0.0899883	1.04853	0.128342	1.0493	0.0914113	0.9276	0.15416	1.1245	0.414217	0.980782	0.193159	1.0214	0.115754	0.865693	0.111365	1.13391	0.233066	0.955898	0.040853	-0.261097	0.0899883	0.00109375	0.128342	-0.00889267	0.0914113	-0.740137	0.15416	-0.13302	0.414217	-0.0386554	0.193159	0.349867	0.115754	-1.34326	0.111365	1.22126	0.233066	-0.37285	0.040853	1	0	0	0	0
Row558	Zonisamide	09C10	Expert Opin Pharmacother. 2011 Nov 12(16):2573-81	Yes	1.03327	0.0788765	1.00885	0.095233	0.947601	0.0828972	0.980895	0.108636	0.804884	0.151716	0.961737	0.145079	1.04518	0.0696361	0.972313	0.149638	0.937186	0.080631	0.977652	0.0589537	-0.0565245	0.0788765	-0.24402	0.095233	-0.635118	0.0828972	-0.307141	0.108636	-0.46678	0.151716	-0.193042	0.145079	0.552008	0.0696361	-0.183625	0.149638	-0.802863	0.080631	-0.0652619	0.0589537	0	0	0	0	0
Row559	Dydrogesterone	09D02	Maturitas. 2009 Dec 65 Suppl 1:S51-60	Yes	0.964797	0.0817576	0.981276	0.0850038	1.04379	0.138891	1.02807	0.16791	1.28961	0.598678	1.02121	0.148231	1.04967	0.110132	1.04228	0.202894	0.955792	0.168206	0.987678	0.0541282	-0.461201	0.0817576	-0.414383	0.0850038	-0.0427996	0.138891	0.0761241	0.16791	0.0394027	0.598678	0.289119	0.148231	0.590157	0.110132	0.57738	0.202894	-0.61142	0.168206	0.0764949	0.0541282	1	0	0	0	0
Row560	Sumatriptan succinate	09D03	Expert Opin Pharmacother. 2013 Aug 14(12):1659-67	Yes	0.973017	0.059699	1.02888	0.0775538	1.0164	0.230475	0.951584	0.124846	0.981578	0.295459	0.996852	0.129762	1.07133	0.0900358	1.06777	0.234237	1.01095	0.143484	0.996349	0.047483	-0.412622	0.059699	-0.120323	0.0775538	-0.211451	0.230475	-0.545277	0.124846	-0.282264	0.295459	0.0916171	0.129762	0.774203	0.0900358	0.854567	0.234237	-0.0438839	0.143484	0.1991	0.047483	0	0	0	0	0
Row561	Opipramol dihydrochloride	09D04	Pharmacopsychiatry. 2004 Nov 37 Suppl 3:S189-97	n/a	0.965441	0.080927	1.07239	0.0887789	1.06655	0.203704	0.956235	0.11856	0.662473	0.232095	1.13281	0.207698	1.0727	0.139336	1.00821	0.149935	1.0713	0.134519	0.99838	0.0645124	-0.457393	0.080927	0.148458	0.0887789	0.0973422	0.203704	-0.507493	0.11856	-0.615496	0.232095	1.19378	0.207698	0.785854	0.139336	0.206753	0.149935	0.577106	0.134519	0.227812	0.0645124	1	2	3	0	0
Row562	Nalidixic acid sodium salt	09D05	J Indian Med Assoc. 1990 Jul 88(7):191-2	Yes	1.20354	0.165135	1.1718	0.124744	1.67371	0.181556	1.35141	0.210851	1.31062	0.588023	1.12873	0.0868831	1.0937	0.128519	0.91852	0.122531	0.978118	0.141723	1.02808	0.0549309	0.9497	0.165135	0.762592	0.124744	3.83609	0.181556	2.70319	0.210851	0.061347	0.588023	1.16074	0.0868831	0.964364	0.128519	-0.768692	0.122531	-0.381698	0.141723	0.647746	0.0549309	2	0	2	0	0
Row563	Oxacillin sodium	09D06	Antimicrob Agents Chemother. 2008 Nov 52(11):3905-8	Yes	0.965362	0.0792228	0.971559	0.102368	1.05129	0.197586	0.985249	0.177618	0.778519	0.2874	1.06582	0.141465	0.943373	0.0694826	1.0261	0.128519	1.23606	0.206482	0.977333	0.0534182	-0.457856	0.0792228	-0.474409	0.102368	0.00337647	0.197586	-0.271761	0.177618	-0.494312	0.2874	0.650695	0.141465	-0.313319	0.0694826	0.401399	0.128519	2.27238	0.206482	-0.0697709	0.0534182	1	1	0	1	0
Row564	Thiamine hydrochloride	09D08	BMC Clin Pharmacol. 2012 Feb 4 12:4	Yes	1.01172	0.132863	0.976254	0.0529362	1.05526	0.221967	1.03938	0.158185	0.95062	0.403879	1.12904	0.183032	1.07791	0.159201	1.03312	0.18818	1.10306	0.217396	0.970125	0.0856112	-0.183894	0.132863	-0.445403	0.0529362	0.0278391	0.221967	0.168066	0.158185	-0.314592	0.403879	1.1632	0.183032	0.830126	0.159201	0.477775	0.18818	0.903893	0.217396	-0.171685	0.0856112	2	2	4	0	0
Row565	Tazobactam	09D09	Expert Rev Anti Infect Ther. 2007 Jun 5(3):365-83	Yes	0.97179	0.146731	0.997962	0.101272	1.09873	0.151494	0.972904	0.120621	0.923028	0.632899	1.08267	0.0985118	1.05682	0.147281	1.21826	0.205401	1.20269	0.256813	0.964263	0.102732	-0.41987	0.146731	-0.311299	0.101272	0.29552	0.151494	-0.372064	0.120621	-0.343406	0.632899	0.787292	0.0985118	0.650921	0.147281	2.49136	0.205401	1.92906	0.256813	-0.254582	0.102732	4	1	3	0	0
Row566	Ibandronate sodium	09D10	Drugs. 2008 68(18):2683-707	Yes	0.947616	0.110676	1.01487	0.076062	1.0467	0.261974	0.914212	0.145063	0.836959	0.212097	1.07305	0.129121	1.03831	0.109604	1.0765	0.188635	1.0366	0.148114	0.930958	0.0688994	-0.562732	0.110676	-0.206852	0.076062	-0.0249053	0.261974	-0.848916	0.145063	-0.433285	0.212097	0.709317	0.129121	0.493551	0.109604	0.94958	0.188635	0.220035	0.148114	-0.725492	0.0688994	3	0	2	0	0
Row567	Warfarin	09D11	J Cardiovasc Pharmacol Ther. 2010 Sep 15(3):210-9	Yes	1.22798	0.227018	1.26557	0.13705	1.35018	0.287071	1.15959	0.147624	1.13629	0.447681	0.830845	0.0892607	0.763438	0.136851	0.845819	0.14118	1.14039	0.202408	0.923316	0.0624139	1.09419	0.227018	1.34189	0.13705	1.84389	0.287071	1.1447	0.147624	-0.120699	0.447681	-1.25414	0.0892607	-1.84265	0.136851	-1.55942	0.14118	1.28793	0.202408	-0.833534	0.0624139	2	0	3	3	0
Row568	Pranoprofen	09E02	J Ocul Pharmacol Ther. 2007 Jun 23(3):280-3	n/a	1.05606	0.10141	1.0415	0.099083	1.10504	0.0888344	1.1316	0.167457	0.724335	0.182744	0.931946	0.0969475	0.980762	0.150784	1.02514	0.122666	1.11183	0.180212	0.985975	0.0822729	0.0781333	0.10141	-0.0423337	0.099083	0.334374	0.0888344	0.917282	0.167457	-0.550895	0.182744	-0.434551	0.0969475	0.00446127	0.150784	0.390939	0.122666	0.994105	0.180212	0.0524131	0.0822729	1	1	0	3	0
Row569	Secnidazole	09E03	Drugs. 1996 Apr 51(4):621-38	n/a	0.979416	0.140384	0.975986	0.132824	1.12995	0.143911	0.902171	0.135171	0.775496	0.287759	0.981038	0.0813536	0.987339	0.0830323	0.980801	0.118379	0.963972	0.190252	1.02865	0.044541	-0.374802	0.140384	-0.447061	0.132824	0.487754	0.143911	-0.946744	0.135171	-0.497469	0.287759	-0.0365828	0.0813536	0.0603657	0.0830323	-0.0913048	0.118379	-0.527249	0.190252	0.655854	0.044541	0	2	5	0	0
Row570	Mirabegron	09E05	Drugs. 2013 Jul 73(11):1213-25	Yes	0.955452	0.121076	0.975306	0.077533	1.06629	0.18911	0.955953	0.133669	0.840862	0.255951	0.99338	0.100859	1.08807	0.056487	0.954944	0.159366	0.975471	0.118695	1.01144	0.0491425	-0.516426	0.121076	-0.451259	0.077533	0.0957179	0.18911	-0.509782	0.133669	-0.42921	0.255951	0.0634737	0.100859	0.916498	0.056487	-0.372532	0.159366	-0.408929	0.118695	0.412542	0.0491425	1	0	0	0	0
Row571	Ibutilide fumarate	09E06	Ann Pharmacother. 1999 Jan 33(1):38-47	Yes	0.899948	0.080094	1.02125	0.0839598	1.01014	0.113961	0.882632	0.148163	0.89726	0.241045	1.06787	0.145925	1.06654	0.12428	1.05485	0.13406	1.06392	0.186097	1.06471	0.0295652	-0.844444	0.080094	-0.167465	0.0839598	-0.250017	0.113961	-1.10549	0.148163	-0.370315	0.241045	0.667341	0.145925	0.733512	0.12428	0.71412	0.13406	0.501122	0.186097	1.16565	0.0295652	0	1	2	0	0
Row572	Tigecycline	09E07	Diagn Microbiol Infect Dis. 2013 Apr;75(4):331-6	Yes	0.939481	0.0944803	0.967994	0.0932355	1.07894	0.157441	0.948663	0.141711	0.759128	0.220048	1.05724	0.0893021	0.993762	0.0740877	1.06368	0.15708	1.11072	0.165003	1.03451	0.0579575	-0.61081	0.0944803	-0.496432	0.0932355	0.173623	0.157441	-0.569009	0.141711	-0.514562	0.220048	0.581167	0.0893021	0.114952	0.0740877	0.810118	0.15708	0.982667	0.165003	0.738682	0.0579575	0	0	0	1	0
Row573	Tramadol hydrochloride	09E08	Drugs Today (Barc). 2008 Nov 44(11):827-36	Yes	1.00119	0.0964187	0.996399	0.0941073	1.00157	0.153723	0.907412	0.104464	0.727749	0.227649	1.00405	0.135063	0.973835	0.0558319	1.02922	0.120887	1.03601	0.215449	1.0098	0.0680023	-0.246114	0.0964187	-0.320956	0.0941073	-0.302763	0.153723	-0.904158	0.104464	-0.54733	0.227649	0.150005	0.135063	-0.0544162	0.0558319	0.435317	0.120887	0.214013	0.215449	0.389279	0.0680023	1	2	3	0	0
Row574	Butylscopolammonium (n-) bromide	09E10	Curr Med Res Opin. 2008 Nov 24(11):3159-73	n/a	1.01227	0.122237	0.996311	0.0404691	0.992058	0.140031	0.888943	0.193371	0.930468	0.291314	1.00252	0.150874	0.963217	0.141183	0.988815	0.133958	1.1404	0.162327	1.00136	0.0390567	-0.180658	0.122237	-0.321498	0.0404691	-0.361361	0.140031	-1.05421	0.193371	-0.335637	0.291314	0.137605	0.150874	-0.144656	0.141183	-0.0041412	0.133958	1.2881	0.162327	0.26992	0.0390567	0	0	2	0	0
Row575	Irinotecan hydrochloride trihydrate	09E11	Oncology (Williston Park). 1998 Aug 12(8 Suppl 6):39-42	Yes	0.996493	0.143524	1.03558	0.187394	1.30226	0.126974	1.0395	0.166808	1.08528	0.449024	1.04033	0.160152	1.00925	0.180124	1.09343	0.180358	1.15068	0.139319	0.986796	0.0790156	-0.273882	0.143524	-0.0789367	0.187394	1.54876	0.126974	0.169032	0.166808	-0.173969	0.449024	0.444076	0.160152	0.246593	0.180124	1.1337	0.180358	1.39381	0.139319	0.064027	0.0790156	1	0	1	1	0
Row576	Citalopram Hydrobromide	09F03	Ann Pharmacother. 2000 Jun 34(6):761-71	Yes	0.978372	0.138357	0.933166	0.0928585	0.954198	0.104418	0.973153	0.137288	1.21101	0.702302	1.0155	0.0866297	0.966006	0.10087	0.878763	0.101721	0.881377	0.105506	0.993852	0.0612831	-0.380974	0.138357	-0.71158	0.0928585	-0.594492	0.104418	-0.370037	0.137288	-0.0426705	0.702302	0.242822	0.0866297	-0.120953	0.10087	-1.2011	0.101721	-1.3771	0.105506	0.163795	0.0612831	3	1	0	0	0
Row577	Promazine hydrochloride	09F04	Psychiatr Danub. 2011 Jun 23(2):198-9	Yes	0.929045	0.0751751	0.995421	0.0980001	0.954734	0.199082	0.883521	0.169276	1.24509	0.351832	1.04154	0.102277	1.04731	0.130426	1.00657	0.194877	1.06825	0.140356	0.991342	0.0309727	-0.672487	0.0751751	-0.327	0.0980001	-0.591194	0.199082	-1.09827	0.169276	-0.00708455	0.351832	0.453881	0.102277	0.570058	0.130426	0.188957	0.194877	0.545721	0.140356	0.128303	0.0309727	2	2	0	3	0
Row578	Sulfamerazine	09F05	J Allergy Clin Immunol. 1987 Mar 79(3):442-7	Yes	0.914074	0.111814	1.03476	0.146487	0.976769	0.190641	0.850743	0.178528	0.774795	0.223082	1.03588	0.171844	1.02006	0.126298	1.02462	0.207229	1.05582	0.275894	0.9992	0.0431927	-0.760961	0.111814	-0.0839865	0.146487	-0.455507	0.190641	-1.36457	0.178528	-0.498201	0.223082	0.408012	0.171844	0.3385	0.126298	0.385255	0.207229	0.417783	0.275894	0.239407	0.0431927	2	0	0	0	0
Row579	Venlafaxine	09F06	J Psychopharmacol. 2009 Aug 23(6):708-13	Yes	0.915241	0.0646814	0.934099	0.0486938	0.98616	0.111753	0.951284	0.0941915	0.684009	0.133867	1.01856	0.107011	1.0269	0.169758	0.936595	0.11175	1.10886	0.181773	1.04675	0.0323295	-0.754063	0.0646814	-0.705817	0.0486938	-0.397681	0.111753	-0.54772	0.0941915	-0.593006	0.133867	0.267629	0.107011	0.396569	0.169758	-0.572104	0.11175	0.963582	0.181773	0.911677	0.0323295	3	1	0	1	0
Row580	Ethotoin	09F07	Neurology. 1984 Jun 34(6):791-5	Yes	0.952266	0.0788532	0.932373	0.0951491	1.06231	0.246525	0.904706	0.128234	0.796436	0.165017	1.02425	0.0869611	0.971921	0.108267	0.99416	0.101761	1.10556	0.151589	1.01547	0.0839642	-0.535251	0.0788532	-0.71648	0.0951491	0.0712494	0.246525	-0.926145	0.128234	-0.475602	0.165017	0.31374	0.0869611	-0.0706771	0.108267	0.0539911	0.101761	0.929649	0.151589	0.469398	0.0839642	3	0	1	2	0
Row581	Tetrahydrozoline hydrochloride	09F09	Leg Med (Tokyo). 2007 Jul 9(4):192-5	Yes	0.951006	0.0645902	1.00967	0.0979836	0.926026	0.144237	1.05863	0.298645	0.79314	0.309215	1.08392	0.168645	1.04571	0.157967	0.951445	0.122742	0.972465	0.187029	0.986654	0.0380346	-0.5427	0.0645902	-0.239002	0.0979836	-0.767974	0.144237	0.324462	0.298645	-0.479044	0.309215	0.797436	0.168645	0.556506	0.157967	-0.410592	0.122742	-0.439865	0.187029	0.0620135	0.0380346	1	0	1	2	0
Row582	Cefmetazole sodium salt	09F11	Pharmacotherapy. 1991 11(1):2-19	Yes	0.9145	0.0757031	0.973598	0.12204	1.02305	0.233562	0.956676	0.165964	0.790418	0.159467	1.00091	0.113266	1.00631	0.140595	0.857709	0.155549	0.999154	0.160444	1.01523	0.0719368	-0.758441	0.0757031	-0.461812	0.12204	-0.17055	0.233562	-0.50391	0.165964	-0.481887	0.159467	0.124481	0.113266	0.221607	0.140595	-1.43009	0.155549	-0.165247	0.160444	0.466093	0.0719368	2	0	1	2	0
Row583	Trihexyphenidyl-D,L Hydrochloride	09G02	J Neural Transm Suppl. 1991 33:125-32	Yes	0.945763	0.117906	1.02484	0.116511	0.966996	0.109762	0.99532	0.191122	0.866775	0.412829	0.998239	0.159568	0.941844	0.129532	0.88949	0.119959	1.08129	0.235805	0.977741	0.0512233	-0.573683	0.117906	-0.145239	0.116511	-0.515685	0.109762	-0.189941	0.191122	-0.402149	0.412829	0.102866	0.159568	-0.326316	0.129532	-1.08444	0.119959	0.679923	0.235805	-0.0640048	0.0512233	0	1	0	1	0
Row584	Succinylsulfathiazole	09G03	JAMA. 1968 Sep 9 205(11):757-61	n/a	1.0174	0.137116	0.976318	0.100705	0.960875	0.206464	0.878171	0.173783	0.974124	0.384642	1.0254	0.0828201	1.04175	0.131255	0.943658	0.143468	1.08237	0.186364	0.973878	0.0685904	-0.150338	0.137116	-0.445007	0.100705	-0.553381	0.206464	-1.14173	0.173783	-0.290048	0.384642	0.323041	0.0828201	0.522785	0.131255	-0.495286	0.143468	0.690968	0.186364	-0.118629	0.0685904	0	0	5	0	0
Row585	Bromopride	09G05	Arq Bras Oftalmol. 2007 Jan-Feb 70(1):105-8	n/a	0.996479	0.100169	1.04718	0.105609	1.00806	0.159641	0.96844	0.19669	0.903116	0.346298	1.0474	0.0974526	1.02557	0.14432	0.999015	0.168259	0.956099	0.148783	0.979279	0.0617182	-0.273966	0.100169	-0.00722991	0.105609	-0.262846	0.159641	-0.408328	0.19669	-0.364199	0.346298	0.501377	0.0974526	0.385324	0.14432	0.106789	0.168259	-0.608255	0.148783	-0.0422556	0.0617182	2	0	2	0	0
Row586	Chlorcyclizine hydrochloride	09G07	J Invest Dermatol. 1978 Oct 71(4):233-5	n/a	0.95048	0.121489	0.982079	0.0535921	1.11709	0.16881	1.05306	0.137073	1.12563	0.623631	0.983597	0.0784757	1.00701	0.155595	0.98894	0.110264	0.850169	0.14152	0.997518	0.0570943	-0.545811	0.121489	-0.409419	0.0535921	0.408536	0.16881	0.279203	0.137073	-0.131833	0.623631	-0.0158325	0.0784757	0.227523	0.155595	-0.00278049	0.110264	-1.6982	0.14152	0.215633	0.0570943	0	1	0	0	0
Row587	Diphenylpyraline hydrochloride	09G08	J Int Med Res. 1977 5(1):37-41	n/a	0.938466	0.123489	0.98761	0.0984803	1.06836	0.219321	0.988873	0.109241	1.01689	0.245376	1.10736	0.103008	1.03231	0.102335	1.04162	0.210036	1.00513	0.158989	0.992329	0.0686557	-0.616811	0.123489	-0.375252	0.0984803	0.10848	0.219321	-0.242316	0.109241	-0.245392	0.245376	0.987445	0.103008	0.442592	0.102335	0.570211	0.210036	-0.103808	0.158989	0.142263	0.0686557	0	2	0	1	0
Row588	Trioxsalen	09G10	Skin Pharmacol Appl Skin Physiol. 2002 Sep-Oct 15(5):335-41	Yes	1.06769	0.147942	0.998721	0.0665016	1.02811	0.244213	0.979654	0.210233	0.969505	0.236573	1.01135	0.158643	1.02612	0.144979	1.12401	0.203686	1.10326	0.21607	0.972181	0.0517253	0.146891	0.147942	-0.30661	0.0665016	-0.139386	0.244213	-0.31722	0.210233	-0.294872	0.236573	0.20917	0.158643	0.390003	0.144979	1.46628	0.203686	0.905925	0.21607	-0.142616	0.0517253	1	1	0	2	0
Row589	Doxofylline	09G11	Pulm Pharmacol Ther. 2010 Aug 23(4):231-4	n/a	1.01073	0.113129	1.0528	0.0833561	1.08148	0.157402	0.86556	0.154062	1.55472	0.87311	0.956193	0.155862	0.985564	0.156556	1.06913	0.159076	1.1036	0.157438	0.96039	0.0776013	-0.189729	0.113129	0.0274888	0.0833561	0.189306	0.157402	-1.24419	0.154062	0.316254	0.87311	-0.237988	0.155862	0.0452784	0.156556	0.869427	0.159076	0.909405	0.157438	-0.309339	0.0776013	0	1	0	0	0
Row590	Benzocaine	09H03	Gastroenterol Nurs. 2007 Sep-Oct 30(5):342-5	n/a	1.01297	0.0983029	1.0362	0.0934609	1.10782	0.165956	0.948882	0.130424	1.45253	0.34375	0.886312	0.0689411	0.915572	0.0340868	1.02405	0.166697	1.0302	0.180964	0.982087	0.0920189	-0.176491	0.0983029	-0.0750634	0.0934609	0.351461	0.165956	-0.567231	0.130424	0.209534	0.34375	-0.804489	0.0689411	-0.549608	0.0340868	0.379136	0.166697	0.15415	0.180964	-0.00255983	0.0920189	1	0	0	0	0
Row591	Dipyrone	09H04	J Investig Allergol Clin Immunol. 2007 17(4):242-8	n/a	0.977831	0.120971	1.00799	0.0852396	0.899666	0.108469	0.941488	0.143067	0.95155	0.364934	0.943739	0.133843	0.927335	0.141597	1.0853	0.211469	1.073	0.214459	0.997917	0.0417519	-0.384172	0.120971	-0.249328	0.0852396	-0.930293	0.108469	-0.627302	0.143067	-0.313621	0.364934	-0.338946	0.133843	-0.449632	0.141597	1.04522	0.211469	0.594568	0.214459	0.221272	0.0417519	2	1	0	0	0
Row592	Isosorbide dinitrate	09H05	Am Heart J. 1985 Jul;110(1 Pt 2):264-8	Yes	1.00376	0.0940241	1.03821	0.125915	1.05106	0.193859	1.05772	0.15715	1.1535	0.341428	0.913625	0.108818	0.924121	0.115388	1.07868	0.196678	1.20196	0.168269	0.995287	0.0561467	-0.230933	0.0940241	-0.0626601	0.125915	0.00196279	0.193859	0.317006	0.15715	-0.102733	0.341428	-0.583072	0.108818	-0.476953	0.115388	0.973204	0.196678	1.92149	0.168269	0.18409	0.0561467	1	0	0	0	0
Row593	Pramoxine hydrochloride	09H07	J Dermatolog Treat. 2009 20(2):76-81	Yes	0.969939	0.118995	1.01619	0.0908393	0.994758	0.110917	0.818791	0.199866	0.961575	0.256666	0.932814	0.117746	0.968679	0.0880971	1.06088	0.110124	1.10695	0.198512	0.995932	0.0399968	-0.43081	0.118995	-0.198721	0.0908393	-0.344733	0.110917	-1.62418	0.199866	-0.303153	0.256666	-0.427516	0.117746	-0.0982378	0.0880971	0.779611	0.110124	0.943911	0.198512	0.193203	0.0399968	2	1	0	0	0
Row594	Finasteride	09H08	Expert Opin Drug Metab Toxicol. 2008 Dec 4(12):1561-8	Yes	1.02066	0.100419	1.05367	0.12616	0.969505	0.179913	0.846466	0.0933308	0.796848	0.33456	0.924331	0.150501	0.950048	0.0965926	1.00204	0.0844155	0.980685	0.10151	1.01683	0.0427597	-0.131076	0.100419	0.0328361	0.12616	-0.500238	0.179913	-1.39932	0.0933308	-0.475172	0.33456	-0.496278	0.150501	-0.256584	0.0965926	0.139678	0.0844155	-0.355285	0.10151	0.488693	0.0427597	0	0	0	0	0
Row595	Fluorometholone	09H09	Ophthalmology. 2001 Nov 108(11):1973-7	Yes	0.972153	0.155539	1.02119	0.0996536	1.15835	0.294433	1.10036	0.180186	1.10617	0.273784	1.18026	0.328474	1.16803	0.226943	1.02476	0.124779	1.12434	0.251208	1.01443	0.0706447	-0.417726	0.155539	-0.167803	0.0996536	0.662609	0.294433	0.663438	0.180186	-0.15216	0.273784	1.57842	0.328474	1.59615	0.226943	0.386769	0.124779	1.12288	0.251208	0.454803	0.0706447	2	1	0	0	0
Row596	Cephalothin sodium salt	09H10	Rev Infect Dis. 1979 Jan-Feb 1(1):144-51	Yes	1.00378	0.115182	1.044	0.0816554	0.922239	0.109289	1.00226	0.141614	0.848101	0.311958	0.866369	0.128432	0.979376	0.118055	1.12347	0.16098	1.04826	0.199963	0.969615	0.0540733	-0.230833	0.115182	-0.0268732	0.0816554	-0.79129	0.109289	-0.133594	0.141614	-0.42165	0.311958	-0.966158	0.128432	-0.00732068	0.118055	1.46038	0.16098	0.340042	0.199963	-0.178895	0.0540733	0	1	0	0	0
Row597	Cefuroxime sodium salt	09H11	Pharmacotherapy. 1983 Mar-Apr 3(2 Pt 1):82-100	Yes	0.967729	0.0692612	1.00325	0.0888376	0.941333	0.161705	0.923295	0.180843	1.05048	0.353968	0.979099	0.156326	1.01414	0.141594	0.998132	0.232503	1.02142	0.131078	1.02045	0.061841	-0.443868	0.0692612	-0.278614	0.0888376	-0.673717	0.161705	-0.775118	0.180843	-0.210308	0.353968	-0.0522987	0.156326	0.288191	0.141594	0.0971879	0.232503	0.0638981	0.131078	0.539819	0.061841	0	0	0	0	0
Row598	Althiazide	10A02	Am J Cardiol. 1990 Jun 19 65(23):14K-17K	n/a	1.02723	0.13551	1.14438	0.148942	0.932744	0.175643	0.989906	0.265259	1.07842	0.277432	0.876517	0.133974	1.04753	0.114958	1.14456	0.156894	0.961483	0.121977	0.969397	0.0933428	-0.0922594	0.13551	0.593191	0.148942	-0.726603	0.175643	-0.233924	0.265259	-0.181133	0.277432	-0.88389	0.133974	0.571928	0.114958	1.68979	0.156894	-0.552862	0.121977	-0.181979	0.0933428	0	1	0	0	0
Row599	Phenethicillin potassium salt	10A04	Med Clin North Am. 1970 Sep 54(5):1101-11	n/a	0.969767	0.0743911	1.00899	0.107409	1.03797	0.154536	0.912989	0.166074	0.879988	0.239908	0.923342	0.0827531	1.00361	0.116588	1.13186	0.249589	1.07028	0.214697	0.988273	0.0620656	-0.431825	0.0743911	-0.243151	0.107409	-0.078665	0.154536	-0.858847	0.166074	-0.388351	0.239908	-0.504302	0.0827531	0.198616	0.116588	1.55169	0.249589	0.566621	0.214697	0.0849151	0.0620656	1	0	0	0	0
Row600	Sulfamethoxypyridazine	10A05	Can Med Assoc J. 1960 Jan 2 82:23-4	n/a	1.00523	0.0657911	1.00676	0.0668982	1.02719	0.141584	0.893818	0.134703	0.68088	0.146483	1.09718	0.126826	0.956319	0.100044	1.11518	0.20004	1.11085	0.184188	1.00396	0.0548303	-0.222257	0.0657911	-0.256961	0.0668982	-0.145016	0.141584	-1.01461	0.134703	-0.596273	0.146483	0.904904	0.126826	-0.203285	0.100044	1.37021	0.20004	0.983988	0.184188	0.306684	0.0548303	0	0	0	0	0
Row601	Deferoxamine mesylate	10A06	Semin Hematol. 1990 Apr 27(2):86-90	Yes	0.994064	0.0923674	1.0191	0.135342	1.07741	0.134764	0.829823	0.154149	0.887874	0.301768	0.987457	0.154054	1.04682	0.150427	1.09482	0.2676	1.01877	0.160248	1.01634	0.0389675	-0.288237	0.0923674	-0.180699	0.135342	0.164215	0.134764	-1.53455	0.154149	-0.380117	0.301768	0.0154601	0.154054	0.565885	0.150427	1.14884	0.2676	0.0365977	0.160248	0.481819	0.0389675	0	0	1	0	0
Row602	Mephentermine hemisulfate	10A07	Am J Cardiol. 1965 Dec 16(6):841-6	Yes	0.933636	0.0997352	1.04807	0.102039	0.949657	0.183777	0.978033	0.132315	0.946419	0.41267	1.05683	0.132582	1.10777	0.126735	1.24565	0.281151	1.07691	0.171136	1.03801	0.081029	-0.645353	0.0997352	-0.00177918	0.102039	-0.622455	0.183777	-0.330387	0.132315	-0.318979	0.41267	0.577812	0.132582	1.08392	0.126735	2.78924	0.281151	0.634841	0.171136	0.788195	0.081029	0	0	1	0	0
Row603	Sulfadimethoxine	10A09	Pharm Weekbl Sci. 1990 Apr 27 12(2):51-9	n/a	0.998072	0.0740428	1.02818	0.0937296	0.953911	0.0784996	0.805598	0.112406	1.02483	0.480897	1.05463	0.157681	1.03436	0.118967	1.19753	0.255306	1.05599	0.178841	1.00962	0.0809248	-0.264549	0.0740428	-0.124651	0.0937296	-0.596263	0.0784996	-1.73136	0.112406	-0.237096	0.480897	0.560019	0.157681	0.459985	0.118967	2.26595	0.255306	0.41954	0.178841	0.386679	0.0809248	0	0	1	0	0
Row604	Sulfanilamide	10A10	Curr Opin Drug Discov Devel. 2008 Jan 11(1):72-9	Yes	0.989632	0.110241	1.00227	0.100721	1.03874	0.116105	0.906352	0.0950806	0.646228	0.135773	1.04699	0.134306	0.957315	0.129973	1.08481	0.212828	1.06836	0.218075	1.01725	0.0775966	-0.314428	0.110241	-0.284708	0.100721	-0.0738977	0.116105	-0.912774	0.0950806	-0.63246	0.135773	0.498055	0.134306	-0.19482	0.129973	1.03994	0.212828	0.546855	0.218075	0.494686	0.0775966	0	0	2	0	0
Row605	Balsalazide Sodium	10A11	Expert Opin Drug Metab Toxicol. 2009 Oct 5(10):1279-84	Yes	1.08636	0.13264	1.06937	0.145804	1.15452	0.314127	1.01609	0.201763	0.832187	0.289824	1.035	0.158382	1.01811	0.191503	1.07069	0.1351	1.00717	0.223059	0.962109	0.057675	0.257201	0.13264	0.12983	0.145804	0.639048	0.314127	-0.0211872	0.201763	-0.438268	0.289824	0.400882	0.158382	0.321906	0.191503	0.886401	0.1351	-0.0827762	0.223059	-0.285031	0.057675	2	1	1	0	0
Row606	Streptozotocin	10B03	Gut. 1976 Apr 17(4):285-8	Yes	0.993799	0.0884254	1.02879	0.103846	0.990812	0.261513	0.961324	0.126592	0.670761	0.13714	1.02561	0.122996	1.09221	0.125248	1.13298	0.147351	1.11913	0.156285	0.971737	0.0535269	-0.289803	0.0884254	-0.120855	0.103846	-0.369033	0.261513	-0.466148	0.126592	-0.60684	0.13714	0.32472	0.122996	0.951679	0.125248	1.56379	0.147351	1.06922	0.156285	-0.148903	0.0535269	0	0	0	0	0
Row607	Metoprolol-(+,-) (+)-tartrate salt	10B04	J Cardiovasc Pharmacol. 1987 10 Suppl 2:S80-5	Yes	1.02533	0.0942476	1.01332	0.0997734	1.01086	0.0809155	0.923513	0.165791	0.908586	0.298607	1.03443	0.143602	1.0764	0.150206	1.06426	0.177349	1.11105	0.158386	1.00744	0.0614919	-0.103459	0.0942476	-0.216431	0.0997734	-0.245557	0.0809155	-0.773345	0.165791	-0.358487	0.298607	0.396242	0.143602	0.817362	0.150206	0.816375	0.177349	0.986092	0.158386	0.355883	0.0614919	0	0	1	0	0
Row608	Flumethasone	10B05	Arch Dermatol. 1967 Sep 96(3):269-72	Yes	0.941993	0.11763	1.01122	0.158468	1.00964	0.146397	1.2496	0.238689	0.901859	0.295754	1.27194	0.113404	1.28912	0.134187	1.17698	0.239049	1.04756	0.258981	1.01063	0.0769596	-0.595965	0.11763	-0.229403	0.158468	-0.253101	0.146397	1.87596	0.238689	-0.365512	0.295754	2.32164	0.113404	2.62535	0.134187	2.04245	0.239049	0.332834	0.258981	0.401031	0.0769596	0	0	4	0	0
Row609	Flecainide acetate	10B06	Expert Opin Pharmacother. 2013 Feb 14(3):347-57	Yes	0.945131	0.07525	0.977568	0.0990333	0.9371	0.145229	1.01152	0.186654	0.977322	0.317232	1.013	0.162793	1.04448	0.110783	1.15003	0.139392	0.976466	0.200768	1.00898	0.0704446	-0.577421	0.07525	-0.437285	0.0990333	-0.699778	0.145229	-0.058318	0.186654	-0.286709	0.317232	0.222493	0.162793	0.546043	0.110783	1.74925	0.139392	-0.398694	0.200768	0.377733	0.0704446	0	0	0	0	0
Row610	Cefazolin sodium salt	10B07	Antimicrob Agents Chemother. 1973 Apr 3(4):488-97	Yes	1.01169	0.111519	1.04959	0.0999566	0.950212	0.130277	0.946623	0.194487	0.770933	0.238093	1.07765	0.19533	1.06639	0.0656116	1.09716	0.127238	0.99696	0.12213	1.00949	0.0557053	-0.184088	0.111519	0.0076205	0.0999566	-0.619042	0.130277	-0.585588	0.194487	-0.502234	0.238093	0.7466	0.19533	0.732214	0.0656116	1.17427	0.127238	-0.187827	0.12213	0.384893	0.0557053	0	0	0	0	0
Row611	Folinic acid calcium salt	10B09	Trends Biochem Sci. 1993 Mar 18(3):102-6	Yes	0.949814	0.128444	1.00851	0.0692512	1.02667	0.132267	0.908147	0.11618	0.988867	0.301014	1.00246	0.156044	1.02549	0.0760167	1.0009	0.161656	1.20386	0.169991	1.00489	0.072862	-0.549743	0.128444	-0.246123	0.0692512	-0.148227	0.132267	-0.89819	0.11618	-0.274652	0.301014	0.13707	0.156044	0.384611	0.0760167	0.127281	0.161656	1.94108	0.169991	0.319876	0.072862	0	1	0	0	0
Row612	Sulfamethizole	10C03	Scand J Infect Dis. 1979 11(3):219-23	Yes	1.04396	0.202482	1.08371	0.114948	0.89889	0.178688	0.917742	0.123713	0.83798	0.336032	1.00014	0.216028	1.12296	0.107225	1.04408	0.192556	0.961198	0.200367	0.996737	0.0997523	0.00666379	0.202482	0.218419	0.114948	-0.93507	0.178688	-0.820231	0.123713	-0.432219	0.336032	0.118248	0.216028	1.21308	0.107225	0.596912	0.192556	-0.555795	0.200367	0.204591	0.0997523	0	0	0	0	0
Row613	Medrysone	10C04	Indian J Ophthalmol. 1985 Sep-Oct 33(5):295-7	Yes	0.943184	0.0730506	0.970396	0.0937226	1.37542	0.228369	1.16535	0.207285	1.02085	0.43763	1.11606	0.211776	1.21761	0.171365	1.04803	0.125432	0.870655	0.112709	1.01041	0.0371203	-0.588926	0.0730506	-0.481592	0.0937226	1.99932	0.228369	1.19149	0.207285	-0.241253	0.43763	1.05798	0.211776	2.01749	0.171365	0.639949	0.125432	-1.48742	0.112709	0.397943	0.0371203	0	0	0	0	0
Row614	Spiramycin	10C06	J Antimicrob Chemother. 1988 Jul 22 Suppl B:207-10	n/a	0.98324	0.0931646	0.951548	0.0607207	1.12812	0.325848	0.9986	0.345593	1.0004	0.36356	1.0833	0.209441	0.992027	0.0860129	1.01607	0.200282	0.989797	0.225472	0.997441	0.0354622	-0.352203	0.0931646	-0.598024	0.0607207	0.476452	0.325848	-0.163294	0.345593	-0.262606	0.36356	0.792395	0.209441	0.100209	0.0860129	0.292299	0.200282	-0.261522	0.225472	0.214539	0.0354622	1	0	0	0	0
Row615	Glycopyrrolate	10C07	Int J Chron Obstruct Pulmon Dis. 2012 7:673-8	Yes	1.0419	0.139236	1.08111	0.221589	1.06098	0.147861	1.10191	0.161153	1.13599	0.477486	1.06029	0.174755	0.982897	0.139959	1.00586	0.11558	0.984541	0.183951	0.977121	0.0866885	-0.00551374	0.139236	0.20238	0.221589	0.0630378	0.147861	0.676079	0.161153	-0.121014	0.477486	0.605897	0.174755	0.0226046	0.139959	0.181241	0.11558	-0.315607	0.183951	-0.0727646	0.0866885	0	0	0	0	0
Row616	Aprepitant	10C08	Expert Rev Anticancer Ther. 2004 Oct 4(5):715-24	Yes	1.08871	0.251541	1.0053	0.0727773	1.17852	0.337099	1.07855	0.194704	0.995077	0.340469	1.0351	0.12414	1.14242	0.135064	0.99112	0.21712	0.842158	0.103702	0.991869	0.0490096	0.271109	0.251541	-0.265989	0.0727773	0.786804	0.337099	0.486257	0.194704	-0.268168	0.340469	0.401686	0.12414	1.37847	0.135064	0.0209229	0.21712	-1.78063	0.103702	0.135753	0.0490096	1	0	0	0	0
Row617	Isoetharine mesylate salt	10C10	Ann Emerg Med. 1991 Oct 20(10):1090-3	Yes	0.989608	0.0829901	1.03463	0.0541147	1.19908	0.274377	0.958838	0.171397	1.00642	0.564174	1.07935	0.130345	1.06884	0.146795	1.0936	0.124784	0.976378	0.207247	0.980802	0.0512377	-0.314568	0.0829901	-0.0848056	0.0541147	0.913461	0.274377	-0.486341	0.171397	-0.256319	0.564174	0.760391	0.130345	0.753033	0.146795	1.13549	0.124784	-0.399603	0.207247	-0.0207193	0.0512377	3	0	0	0	0
Row618	Terazosin hydrochloride	10D02	Drugs Aging. 1993 May-Jun 3(3):258-77	Yes	0.99267	0.0577995	0.982925	0.124676	0.985533	0.172628	0.902671	0.102176	0.763825	0.259247	1.05693	0.0816458	1.01933	0.0946555	1.07104	0.166109	0.9741	0.240001	0.989383	0.0610809	-0.296471	0.0577995	-0.40419	0.124676	-0.401541	0.172628	-0.94268	0.102176	-0.509656	0.259247	0.578639	0.0816458	0.332232	0.0946555	0.890124	0.166109	-0.423042	0.240001	0.100603	0.0610809	2	0	0	0	0
Row619	Phenazopyridine hydrochloride	10D03	JACEP. 1979 Oct 8(10):426-31	Yes	1.10827	0.118381	1.09396	0.161158	0.990103	0.141442	0.928184	0.13811	1.27058	0.521952	0.960872	0.0829707	0.996567	0.12551	1.09895	0.166502	1.03584	0.231244	0.966054	0.0655449	0.386689	0.118381	0.281751	0.161158	-0.3734	0.141442	-0.735395	0.13811	0.0195327	0.521952	-0.200059	0.0829707	0.138799	0.12551	1.19369	0.166502	0.212256	0.231244	-0.229257	0.0655449	1	0	0	0	0
Row620	Demeclocycline hydrochloride	10D04	Ann Intern Med. 1975 Nov 83(5):654-6	Yes	1.04941	0.151219	1.06734	0.138267	1.19492	0.330778	0.954949	0.173157	0.927921	0.362809	1.03056	0.113983	0.966626	0.160061	1.0134	0.190856	0.93697	0.193582	0.999682	0.0458047	0.0388347	0.151219	0.117283	0.138267	0.887842	0.330778	-0.517942	0.173157	-0.338297	0.362809	0.36485	0.113983	-0.115686	0.160061	0.26329	0.190856	-0.80508	0.193582	0.246225	0.0458047	0	1	0	0	0
Row621	Fenoprofen calcium salt dihydrate	10D05	Drugs. 1977 Apr 13(4):241-65.	Yes	1.56674	0.344917	1.52839	0.373939	1.58999	0.579749	1.31889	0.39743	3.89183	1.74483	0.922048	0.325416	0.83855	0.205672	0.905988	0.141893	0.768522	0.251292	0.858381	0.071499	3.09614	0.344917	2.96546	0.373939	3.32055	0.579749	2.43896	0.39743	2.75683	1.74483	-0.514787	0.325416	-1.20425	0.205672	-0.904994	0.141893	-2.53831	0.251292	-1.75168	0.071499	4	2	6	0	20
Row622	Piperacillin sodium salt	10D06	Eur J Surg Suppl. 1994 (573):51-5	Yes	1.04283	0.105289	0.978371	0.100389	1.18712	0.15933	1.06542	0.206635	1.07026	0.475252	1.0355	0.145207	0.946835	0.124504	1.01025	0.133446	0.909425	0.130836	0.989265	0.0860012	-1.49434e-05	0.105289	-0.432327	0.100389	0.839815	0.15933	0.379572	0.206635	-0.189654	0.475252	0.404952	0.145207	-0.283895	0.124504	0.229041	0.133446	-1.0885	0.130836	0.0989412	0.0860012	1	2	0	0	0
Row623	Chlorotrianisene	10D08	Am J Obstet Gynecol. 1979 Jul 1 134(5):518-22	Yes	0.944263	0.101525	0.962057	0.0769435	0.97136	0.156128	0.851319	0.157276	0.708967	0.164052	1.02318	0.136117	1.03303	0.139961	1.11996	0.171729	0.974105	0.0897864	1.02425	0.0488498	-0.582548	0.101525	-0.533103	0.0769435	-0.488815	0.156128	-1.35989	0.157276	-0.566943	0.164052	0.305026	0.136117	0.448739	0.139961	1.42219	0.171729	-0.422987	0.0897864	0.593586	0.0488498	2	0	0	0	0
Row624	Ribostamycin sulfate salt	10D09	Jpn J Antibiot. 1980 Dec 33(12):1318-31	n/a	1.10382	0.192433	1.017	0.118548	1.05136	0.194475	1.01728	0.236309	0.722086	0.223176	1.07136	0.165908	1.09831	0.0877444	1.12832	0.224081	0.944751	0.123984	0.973389	0.0596724	0.360423	0.192433	-0.193699	0.118548	0.00379928	0.194475	-0.0115575	0.236309	-0.553243	0.223176	0.695635	0.165908	1.00358	0.0877444	1.51317	0.224081	-0.725022	0.123984	-0.125533	0.0596724	1	0	0	0	0
Row625	Pipenzolate bromide	10D11	Urology. 1977 Nov 10(5):503-10	n/a	0.954588	0.0917078	1.0073	0.16208	0.915002	0.111129	0.991779	0.203737	0.889921	0.278777	1.05184	0.139394	1.04957	0.117288	1.08231	0.150604	1.03525	0.204767	1.01367	0.0590069	-0.52153	0.0917078	-0.253605	0.16208	-0.835852	0.111129	-0.218706	0.203737	-0.377978	0.278777	0.537412	0.139394	0.589302	0.117288	1.01271	0.150604	0.206129	0.204767	0.44398	0.0590069	0	0	0	0	0
Row626	Sulfapyridine	10E03	Dermatol Clin. 2001 Jan 19(1):79-86, viii	Yes	0.945379	0.096898	1.06248	0.1283	0.99189	0.198788	1.07721	0.235289	0.905709	0.353231	1.05052	0.0941993	1.09239	0.0918285	1.05578	0.177221	1.02698	0.176948	0.982363	0.0613882	-0.575955	0.096898	0.0872859	0.1283	-0.362397	0.198788	0.475361	0.235289	-0.361491	0.353231	0.526682	0.0941993	0.953199	0.0918285	0.724236	0.177221	0.121041	0.176948	0.0013472	0.0613882	2	0	0	0	0
Row627	Meclofenoxate hydrochloride	10E04	Age Ageing. 1977 May 6(2):123-31	Yes	1.09467	0.096064	1.01369	0.125097	1.06297	0.285096	0.908821	0.171751	1.19127	0.364695	1.05794	0.158115	0.988535	0.129493	1.08268	0.160229	0.93665	0.133537	0.975261	0.0381587	0.306314	0.096064	-0.214139	0.125097	0.0753161	0.285096	-0.892713	0.171751	-0.0632929	0.364695	0.586868	0.158115	0.0705265	0.129493	1.01672	0.160229	-0.808375	0.133537	-0.0990643	0.0381587	1	0	0	0	0
Row628	Tinidazole	10E07	Expert Rev Anti Infect Ther. 2004 Oct 2(5):695-705	Yes	1.04352	0.115936	0.991327	0.0944949	0.980028	0.212388	1.0833	0.380358	0.881825	0.353588	1.06871	0.12461	1.01772	0.156956	0.930872	0.18123	0.940074	0.217528	1.00616	0.0638391	0.00401911	0.115936	-0.352291	0.0944949	-0.435442	0.212388	0.524839	0.380358	-0.386433	0.353588	0.674109	0.12461	0.3186	0.156956	-0.634355	0.18123	-0.773142	0.217528	0.337788	0.0638391	2	0	0	0	0
Row629	Vidarabine	10E09	Drugs. 1980 Oct 20(4):267-82	Yes	1.08219	0.0830802	0.976852	0.139005	1.18244	0.207173	1.03177	0.133122	1.29188	0.562049	1.07736	0.173558	1.04533	0.118777	0.995233	0.134647	1.03873	0.262178	1.00302	0.0789111	0.232567	0.0830802	-0.441709	0.139005	0.810978	0.207173	0.106201	0.133122	0.0417717	0.562049	0.744263	0.173558	0.553267	0.118777	0.0656578	0.134647	0.241925	0.262178	0.293394	0.0789111	0	0	0	0	0
Row630	Sulfameter	10E10	Clin Pharmacol Ther. 1969 Jul-Aug 10(4):591-4	Yes	0.992718	0.0839784	0.990225	0.0755955	0.953207	0.220896	0.953424	0.201163	0.924678	0.335723	0.996337	0.182875	1.02611	0.153938	1.17555	0.272922	0.978345	0.248614	0.981064	0.0711115	-0.296193	0.0839784	-0.359094	0.0755955	-0.600595	0.220896	-0.530334	0.201163	-0.341682	0.335723	0.087441	0.182875	0.389909	0.153938	2.02679	0.272922	-0.37936	0.248614	-0.0170141	0.0711115	1	0	0	0	0
Row631	Isopropamide iodide	10E11	J Clin Invest. 1975 Mar 55(3):536-42	Yes	0.966005	0.13886	1.00079	0.0826951	0.995445	0.286942	0.986194	0.13204	0.996299	0.453364	1.02761	0.150637	1.02903	0.129058	0.951187	0.220507	0.925656	0.136941	1.00972	0.0697448	-0.454062	0.13886	-0.293823	0.0826951	-0.340504	0.286942	-0.264088	0.13204	-0.266891	0.453364	0.340992	0.150637	0.414728	0.129058	-0.413403	0.220507	-0.9215	0.136941	0.388217	0.0697448	0	0	0	0	0
Row632	Alclometasone dipropionate	10F02	J Int Med Res. 1982 10(6):414-8	Yes	1.04269	0.201122	1.04272	0.166814	1.19237	0.225067	1.16749	0.171001	1.32588	0.611389	1.24546	0.107829	1.20831	0.178333	1.16906	0.217957	1.10255	0.201398	0.986808	0.11642	-0.000864278	0.201122	-0.0348059	0.166814	0.872136	0.225067	1.20889	0.171001	0.0772809	0.611389	2.107	0.107829	1.9385	0.178333	1.95624	0.217957	0.898647	0.201398	0.0641923	0.11642	0	1	0	0	0
Row633	Leflunomide	10F03	Acta Reumatol Port. 2006 Jul-Sep 31(3):215-24	Yes	1.19388	0.209947	1.27033	0.38461	1.53363	0.716177	1.16987	0.407515	2.26996	1.01395	1.29363	0.324949	1.08757	0.228898	1.19516	0.21846	1.16209	0.179311	0.842838	0.0767365	0.892627	0.209947	1.37127	0.38461	2.97353	0.716177	1.22819	0.407515	1.06316	1.01395	2.49748	0.324949	0.912295	0.228898	2.24013	0.21846	1.51129	0.179311	-1.97145	0.0767365	1	0	19	0	20
Row634	Norgestrel-(-)-D	10F04	Int J Clin Pract. 2003 Nov 57(9):824-8	Yes	1.04326	0.172592	1.02484	0.0907777	1.04327	0.123867	0.923692	0.124876	0.797883	0.233375	1.02101	0.0961717	1.01037	0.103553	0.929714	0.203872	1.02572	0.0945931	0.977599	0.0839152	0.00251587	0.172592	-0.145255	0.0907777	-0.0460009	0.123867	-0.771895	0.124876	-0.474091	0.233375	0.287467	0.0961717	0.256134	0.103553	-0.646941	0.203872	0.108081	0.0945931	-0.0660158	0.0839152	1	0	0	0	0
Row635	Fluocinonide	10F05	Int J Dermatol. 1979 Oct 18(8):660-4	Yes	1.09921	0.184457	1.00454	0.159715	1.35779	0.235131	1.2469	0.132585	1.03776	0.629923	1.43179	0.335818	1.36883	0.158694	1.20706	0.163493	0.997162	0.135552	1.04147	0.0843138	0.333147	0.184457	-0.270649	0.159715	1.89073	0.235131	1.85406	0.132585	-0.22359	0.629923	3.61752	0.335818	3.30282	0.158694	2.36956	0.163493	-0.18575	0.135552	0.837127	0.0843138	0	0	3	0	0
Row636	Sulfamethazine sodium salt	10F06	Regul Toxicol Pharmacol. 1999 Dec 30(3):217-22	Yes	0.986437	0.127651	1.03014	0.0607667	0.973848	0.180746	1.07795	0.182606	1.10953	0.432406	1.04947	0.121515	1.11687	0.120418	1.12614	0.16503	1.0734	0.12197	0.994187	0.0686663	-0.33331	0.127651	-0.112497	0.0607667	-0.473496	0.180746	0.481362	0.182606	-0.148643	0.432406	0.518193	0.121515	1.16134	0.120418	1.48949	0.16503	0.598695	0.12197	0.168538	0.0686663	1	0	0	0	0
Row637	Guaifenesin	10F07	Curr Allergy Asthma Rep. 2009 Mar 9(2):101-6	Yes	1.04724	0.120195	1.09709	0.155948	1.02586	0.216627	0.869267	0.152164	1.21228	0.520422	1.00995	0.0724657	0.847668	0.0744741	1.03695	0.259973	0.942875	0.122468	0.983359	0.0430324	0.0260107	0.120195	0.301062	0.155948	-0.153227	0.216627	-1.21407	0.152164	-0.0413523	0.520422	0.197776	0.0724657	-1.12675	0.0744741	0.519427	0.259973	-0.74432	0.122468	0.0154328	0.0430324	0	0	0	0	0
Row638	Zomepirac sodium salt	10F10	Drugs. 1982 Apr 23(4):250-75	n/a	1.27898	0.236754	1.19066	0.156893	0.996596	0.139886	1.04545	0.193052	0.830435	0.403533	0.788165	0.160862	0.834396	0.154813	0.950368	0.169264	1.19534	0.208279	0.995696	0.0707431	1.39557	0.236754	0.879082	0.156893	-0.333415	0.139886	0.217339	0.193052	-0.440098	0.403533	-1.60013	0.160862	-1.23955	0.154813	-0.422303	0.169264	1.85338	0.208279	0.189872	0.0707431	0	0	1	0	0
Row639	Cinoxacin	10F11	Drugs. 1983 Jun 25(6):544-69	Yes	1.12321	0.118587	0.982239	0.0782163	0.919365	0.146341	0.875344	0.148167	1.06874	0.430611	0.957438	0.169629	1.00087	0.171761	0.967716	0.143708	0.93788	0.144053	1.00609	0.10165	0.475017	0.118587	-0.408432	0.0782163	-0.808986	0.146341	-1.1647	0.148167	-0.191247	0.430611	-0.227893	0.169629	0.17538	0.171761	-0.23362	0.143708	-0.795715	0.144053	0.336772	0.10165	1	1	0	0	0
Row640	Bendroflumethiazide	10G05	Clin Pharmacol Ther. 1980 Dec 28(6):751-8	Yes	1.15038	0.179236	1.03346	0.0659568	0.908494	0.150333	0.99589	0.20021	1.1516	0.682175	0.866176	0.0707654	0.926691	0.115272	0.984113	0.127155	1.04525	0.207935	0.946427	0.0843589	0.635544	0.179236	-0.0919942	0.0659568	-0.875928	0.150333	-0.185308	0.20021	-0.104714	0.682175	-0.967722	0.0707654	-0.455105	0.115272	-0.0552862	0.127155	0.309002	0.207935	-0.506763	0.0843589	1	0	0	0	0
Row641	Dicumarol	10G06	Clin Appl Thromb Hemost. 2001 Oct 7(4):269-75	Yes	1.19473	0.159085	1.08167	0.089631	0.916535	0.141107	0.828985	0.150226	0.798873	0.23217	0.754289	0.281698	0.789013	0.234352	0.893739	0.212316	0.996042	0.0865464	0.93804	0.0398006	0.89769	0.159085	0.205802	0.089631	-0.826412	0.141107	-1.54135	0.150226	-0.473057	0.23217	-1.87475	0.281698	-1.62528	0.234352	-1.03822	0.212316	-0.197272	0.0865464	-0.625354	0.0398006	6	0	0	0	0
Row642	Methimazole	10G07	Expert Opin Drug Saf. 2006 Jan 5(1):107-16	Yes	1.15953	0.281153	1.06855	0.184453	0.90484	0.171305	1.01897	0.188287	1.23044	0.578335	0.844138	0.0817101	0.908413	0.14593	0.862067	0.11541	0.951554	0.160076	0.934213	0.109748	0.689622	0.281153	0.124733	0.184453	-0.898428	0.171305	0.0022391	0.188287	-0.0223818	0.578335	-1.14638	0.0817101	-0.610456	0.14593	-1.3827	0.11541	-0.655022	0.160076	-0.679462	0.109748	1	2	2	0	0
Row643	Cloperastine hydrochloride	10H04	Ther Clin Risk Manag. 2011 7:83-92	n/a	0.987387	0.0898539	1.00066	0.0984902	0.994059	0.0995686	0.961464	0.161083	0.819185	0.349004	1.0875	0.104215	0.989893	0.101445	1.02868	0.191322	1.16782	0.193956	1.01478	0.0471982	-0.327695	0.0898539	-0.294606	0.0984902	-0.349039	0.0995686	-0.46501	0.161083	-0.451846	0.349004	0.826478	0.104215	0.082071	0.101445	0.429445	0.191322	1.57019	0.193956	0.459774	0.0471982	1	0	0	1	0
Row644	Isocarboxazid	10H06	Am J Psychiatry. 1983 Jun 140(6):792-4	Yes	1.38047	0.302767	1.3834	0.281426	1.52834	0.578446	1.51909	0.385158	1.01015	0.719158	1.16669	0.446881	1.26129	0.33941	1.00751	0.141585	0.931208	0.184352	0.829781	0.0676356	1.99535	0.302767	2.06977	0.281426	2.94096	0.578446	4.06546	0.385158	-0.252427	0.719158	1.46843	0.446881	2.38878	0.33941	0.199224	0.141585	-0.864374	0.184352	-2.15607	0.0676356	2	18	3	0	20
Row645	Methotrimeprazine maleat salt	10H08	Curr Med Res Opin. 2004 Dec 20(12):1877-81	Yes	1.00711	0.138183	1.03027	0.141574	1.00759	0.119164	1.11387	0.152394	1.158	0.650724	1.01872	0.152694	0.966697	0.182347	0.961694	0.161854	1.04264	0.234276	0.960598	0.0671528	-0.211121	0.138183	-0.111691	0.141574	-0.265745	0.119164	0.773227	0.152394	-0.0980282	0.650724	0.268888	0.152694	-0.115081	0.182347	-0.299121	0.161854	0.282246	0.234276	-0.306393	0.0671528	2	1	1	0	0
Row646	Pridinol methanesulfonate salt	10H10	Int J Clin Pharmacol Res. 1986 6(6):501-7	n/a	0.923837	0.0698358	1.04909	0.106806	0.88123	0.119147	1.03912	0.128863	0.796976	0.222769	1.05796	0.0494462	0.972516	0.137503	1.11192	0.238627	1.118	0.110949	0.973998	0.0807576	-0.703263	0.0698358	0.00453026	0.106806	-1.04382	0.119147	0.165917	0.128863	-0.475038	0.222769	0.587009	0.0494462	-0.0656249	0.137503	1.33475	0.238627	1.05765	0.110949	-0.116932	0.0807576	2	1	0	0	0
Row647	Amrinone	10H11	J Cardiothorac Anesth. 1989 Dec 3(6 Suppl 2):45-57	Yes	0.959614	0.131129	0.979047	0.0761837	0.883303	0.0954757	1.01463	0.152792	0.609383	0.232356	1.03522	0.157982	0.984805	0.120511	0.987211	0.097913	1.07307	0.160789	0.986123	0.0346602	-0.491826	0.131129	-0.42815	0.0761837	-1.03105	0.0954757	-0.0330201	0.152792	-0.670936	0.232356	0.402657	0.157982	0.0388226	0.120511	-0.021586	0.097913	0.595284	0.160789	0.0545155	0.0346602	1	2	0	2	0
Row648	Carbinoxamine maleate salt	11A02	Arzneimittelforschung. 1995 Sep 45(9):1009-12	Yes	0.995794	0.111412	1.03197	0.0863366	0.802774	0.146395	0.970659	0.148647	0.745852	0.335599	0.964596	0.140971	1.03251	0.126163	1.06258	0.131499	1.12675	0.171613	0.95744	0.0301834	-0.278011	0.111412	-0.101186	0.0863366	-1.52693	0.146395	-0.390305	0.148647	-0.528425	0.335599	-0.169872	0.140971	0.444291	0.126163	0.798153	0.131499	1.14762	0.171613	-0.351046	0.0301834	2	0	0	0	0
Row649	Methazolamide	11A03	Curr Pharm Des. 2008 14(7):649-54	Yes	1.02809	0.129323	1.00839	0.156744	1.09539	0.258747	1.16583	0.147816	0.898372	0.500311	1.10269	0.120767	1.18705	0.131792	1.11502	0.173698	1.00994	0.102422	1.04719	0.0308751	-0.0871402	0.129323	-0.24688	0.156744	0.274936	0.258747	1.19541	0.147816	-0.369154	0.500311	0.949628	0.120767	1.75777	0.131792	1.36854	0.173698	-0.0542935	0.102422	0.91802	0.0308751	0	0	1	0	0
Row650	Pyrithyldione	11A04	Eur J Clin Pharmacol. 2000 Jan 55(10):761-4	n/a	0.99632	0.154666	0.990558	0.115662	0.875953	0.152664	1.11195	0.279881	0.785287	0.306386	1.04016	0.168884	1.02701	0.153836	1.08201	0.161668	1.06389	0.101092	0.953489	0.0797486	-0.274904	0.154666	-0.357041	0.115662	-1.07631	0.152664	0.757671	0.279881	-0.487244	0.306386	0.442689	0.168884	0.397534	0.153836	1.00945	0.161668	0.500864	0.101092	-0.406914	0.0797486	2	1	1	0	0
Row651	Spectinomycin dihydrochloride	11A05	Med Clin North Am. 1982 Jan 66(1):169-73	Yes	0.975578	0.0786831	0.96822	0.0973967	0.950387	0.103226	0.995997	0.139785	0.785776	0.481492	1.08036	0.114728	1.05105	0.155724	0.977747	0.170118	1.02413	0.125967	0.990487	0.0437681	-0.397485	0.0786831	-0.495032	0.0973967	-0.617963	0.103226	-0.184438	0.139785	-0.486734	0.481492	0.768554	0.114728	0.601876	0.155724	-0.124524	0.170118	0.0917004	0.125967	0.116222	0.0437681	0	0	0	0	0
Row652	Piromidic acid	11A06	J Antimicrob Chemother. 1986 Jun 17(6):811-4	n/a	1.00603	0.264589	0.994673	0.117837	0.896285	0.164035	0.961471	0.176478	0.725118	0.310478	0.894029	0.242852	0.923181	0.153846	1.00895	0.197165	1.11697	0.228787	0.956326	0.0725658	-0.217539	0.264589	-0.331617	0.117837	-0.951107	0.164035	-0.464949	0.176478	-0.550078	0.310478	-0.741928	0.242852	-0.48494	0.153846	0.214821	0.197165	1.04698	0.228787	-0.366798	0.0725658	0	0	0	1	0
Row653	Trimipramine maleate salt	11A07	Drugs. 1989 38 Suppl 1:17-24	Yes	0.938365	0.144772	1.00591	0.126664	0.821116	0.206794	0.877724	0.181185	0.99595	0.287023	1.11692	0.119123	0.994431	0.11028	1.00273	0.10425	1.1048	0.189116	0.992751	0.0445471	-0.617405	0.144772	-0.262206	0.126664	-1.41398	0.206794	-1.14536	0.181185	-0.267255	0.287023	1.06497	0.119123	0.120643	0.11028	0.14723	0.10425	0.921754	0.189116	0.148234	0.0445471	3	0	0	0	0
Row654	Chloropyramine hydrochloride	11A08	J Med Chem. 2009 Aug 13 52(15):4716-24	n/a	0.9754	0.0862577	0.952253	0.0958931	0.860546	0.147709	0.936932	0.109827	0.980873	0.574178	1.11754	0.148151	1.02689	0.158904	1.00874	0.227738	1.04007	0.14364	0.983302	0.0421074	-0.398539	0.0862577	-0.593672	0.0958931	-1.17118	0.147709	-0.664325	0.109827	-0.283	0.574178	1.06996	0.148151	0.396561	0.158904	0.212529	0.227738	0.255756	0.14364	0.0146279	0.0421074	1	0	0	0	0
Row655	Furazolidone	11A09	Vet Res Commun. 1999 Oct 23(6):343-60	Yes	0.896193	0.0663984	0.972847	0.0804401	0.845142	0.119126	0.908881	0.180108	0.830349	0.294698	0.991426	0.118027	0.999948	0.14027	0.979489	0.160059	1.08717	0.243919	0.996645	0.0455524	-0.866631	0.0663984	-0.466451	0.0804401	-1.26604	0.119126	-0.892228	0.180108	-0.440188	0.294698	0.0476338	0.118027	0.167529	0.14027	-0.105574	0.160059	0.740348	0.243919	0.203293	0.0455524	2	0	1	0	0
Row656	Dichlorphenamide	11A10	Acta Neurol Belg. 1978 May-Jun 78(3):174-82	Yes	0.911315	0.108397	0.969747	0.138925	1.04147	0.0882396	1.08006	0.122361	0.909508	0.399973	1.19343	0.137661	1.1079	0.136033	0.96486	0.135428	1.01042	0.175898	1.04544	0.0467296	-0.777264	0.108397	-0.485603	0.138925	-0.0571229	0.0882396	0.498548	0.122361	-0.357524	0.399973	1.68523	0.137661	1.08506	0.136033	-0.26469	0.135428	-0.0493113	0.175898	0.893168	0.0467296	2	1	1	0	0
Row657	Sulconazole nitrate	11A11	Drugs. 1988 Feb 35(2):143-53.	Yes	1.48252	0.200119	1.27354	0.224511	1.17205	0.134444	1.12934	0.11612	2.8827	1.50209	0.773438	0.0795245	0.822181	0.127406	0.822599	0.0853851	0.858733	0.149263	0.884802	0.0548622	2.59845	0.200119	1.39111	0.224511	0.746996	0.134444	0.898906	0.11612	1.70302	1.50209	-1.71952	0.0795245	-1.34338	0.127406	-1.81196	0.0853851	-1.61009	0.149263	-1.3781	0.0548622	0	14	20	0	0
Row658	Auranofin	11B02	Clin Rheum Dis. 1984 Aug 10(2):369-83	Yes	1.21145	0.213299	1.17751	0.254171	1.03716	0.168769	1.03926	0.213445	1.55148	0.787719	0.815639	0.139381	0.762507	0.131423	0.900269	0.0867687	0.930407	0.258799	0.837777	0.0982758	0.99649	0.213299	0.797843	0.254171	-0.0836123	0.168769	0.16702	0.213445	0.312872	0.787719	-1.37741	0.139381	-1.85057	0.131423	-0.9672	0.0867687	-0.872607	0.258799	-2.04301	0.0982758	0	2	10	9	0
Row659	Cromolyn disodium salt	11B03	Drug Intell Clin Pharm. 1987 Jan 21 :22-35.	Yes	1.00441	0.0820032	1.00528	0.129757	0.882277	0.134835	0.885663	0.111573	0.752577	0.219074	1.08956	0.115313	1.07469	0.120153	0.956866	0.127537	0.947675	0.0851261	0.992126	0.0587244	-0.227104	0.0820032	-0.266123	0.129757	-1.03737	0.134835	-1.08086	0.111573	-0.521402	0.219074	0.843132	0.115313	0.802752	0.120153	-0.351636	0.127537	-0.694934	0.0851261	0.139396	0.0587244	2	0	0	0	0
Row660	Bucladesine sodium salt	11B04	Arch Dermatol Res. 2012 May 304(4): 313-317.	n/a	0.933607	0.0629173	0.936554	0.116944	0.957407	0.0966217	0.918697	0.143546	0.912023	0.39745	0.961396	0.168822	0.904937	0.137718	0.963903	0.225365	1.01207	0.146689	0.996383	0.0615057	-0.645527	0.0629173	-0.690651	0.116944	-0.574735	0.0966217	-0.812476	0.143546	-0.354899	0.39745	-0.195809	0.168822	-0.64	0.137718	-0.275095	0.225365	-0.0323877	0.146689	0.199586	0.0615057	0	0	0	0	0
Row661	Cefsulodin sodium salt	11B05	Drug Intell Clin Pharm. 1986 Nov 20(11):845-9	n/a	0.952117	0.0945329	0.999764	0.0812341	0.817375	0.136951	1.07575	0.199325	0.670132	0.215911	1.09339	0.169844	1.06516	0.0816797	0.982751	0.158664	0.981783	0.203496	0.990481	0.0428655	-0.536132	0.0945329	-0.300171	0.0812341	-1.43702	0.136951	0.463533	0.199325	-0.607497	0.215911	0.874214	0.169844	0.721765	0.0816797	-0.0700947	0.158664	-0.343983	0.203496	0.116135	0.0428655	1	0	0	0	0
Row662	Suprofen	11B07	Drugs. 1985 Dec 30(6):514-38	Yes	1.09172	0.154066	0.977586	0.139778	1.15926	0.135424	0.991668	0.143386	1.78399	0.629311	1.1181	0.121977	0.917121	0.121182	0.998149	0.120124	1.00823	0.106991	0.92097	0.0631375	0.288886	0.154066	-0.437175	0.139778	0.668219	0.135424	-0.219612	0.143386	0.555675	0.629311	1.07452	0.121977	-0.536444	0.121182	0.0973779	0.120124	-0.071873	0.106991	-0.866717	0.0631375	0	1	0	0	20
Row663	Deflazacort	11B08	Drugs. 1995 Aug 50(2):317-33	n/a	0.985336	0.15591	0.902932	0.127461	1.14931	0.14357	1.15028	0.256147	1.15485	0.410421	1.0693	0.10419	1.04927	0.11545	1.04206	0.167956	1.23391	0.198163	0.983708	0.0752616	-0.339818	0.15591	-0.898355	0.127461	0.606943	0.14357	1.06906	0.256147	-0.101318	0.410421	0.678902	0.10419	0.586705	0.11545	0.574947	0.167956	2.25025	0.198163	0.0203682	0.0752616	0	1	0	1	0
Row664	Nadolol	11B09	Drugs. 1980 Jul 20(1):1-23	Yes	0.89358	0.113636	0.921879	0.127698	0.965242	0.201412	0.914308	0.0710779	0.663712	0.205298	1.11504	0.122239	0.941811	0.123449	1.03357	0.129803	1.07731	0.219479	1.00682	0.048786	-0.882079	0.113636	-0.781308	0.127698	-0.526488	0.201412	-0.848134	0.0710779	-0.614201	0.205298	1.04976	0.122239	-0.326597	0.123449	0.482663	0.129803	0.638888	0.219479	0.347187	0.048786	2	1	0	1	0
Row665	Moxalactam disodium salt	11B10	Drugs. 1983 Oct 26(4):279-333	Yes	0.936585	0.109468	1.03114	0.119868	0.818664	0.116354	0.932576	0.162172	0.871271	0.283483	1.04817	0.0914079	1.02884	0.102248	0.961174	0.136801	0.961052	0.271143	0.96479	0.0649809	-0.627928	0.109468	-0.106344	0.119868	-1.42908	0.116354	-0.699716	0.162172	-0.397454	0.283483	0.507631	0.0914079	0.413058	0.102248	-0.304781	0.136801	-0.557291	0.271143	-0.247128	0.0649809	0	1	0	0	0
Row666	Aminophylline	11B11	JAMA. 1988 Mar 18 259(11):1678-84	Yes	0.879085	0.0930666	0.863086	0.0626292	0.847072	0.117685	0.927924	0.125164	0.663758	0.146958	1.00693	0.141432	0.977968	0.079004	1.11655	0.230153	1.00341	0.209334	1.00343	0.0436368	-0.967739	0.0930666	-1.14451	0.0626292	-1.25415	0.117685	-0.73751	0.125164	-0.614154	0.146958	0.173319	0.141432	-0.0192832	0.079004	1.38517	0.230153	-0.121426	0.209334	0.299278	0.0436368	0	0	1	0	0
Row667	Azlocillin sodium salt	11C02	Rev Infect Dis. 1984 Jan-Feb 6(1):13-32	Yes	0.917618	0.110977	0.938118	0.0856644	0.975279	0.279306	0.933423	0.259451	0.818537	0.304368	1.02444	0.0985669	0.992167	0.120853	1.12031	0.180818	0.966057	0.208233	0.952419	0.0552851	-0.740018	0.110977	-0.680988	0.0856644	-0.464684	0.279306	-0.69283	0.259451	-0.452523	0.304368	0.315239	0.0985669	0.101394	0.120853	1.42604	0.180818	-0.505791	0.208233	-0.42204	0.0552851	0	0	0	0	0
Row668	Clidinium bromide	11C03	Emerg Med J. 2009 Jun 26(6):460	Yes	0.982848	0.137527	0.95202	0.141034	0.87772	0.119417	0.883156	0.232835	0.830176	0.321247	1.05278	0.0948665	0.912079	0.108438	1.10057	0.195445	1.03225	0.27405	0.963733	0.0523831	-0.35452	0.137527	-0.595108	0.141034	-1.06543	0.119417	-1.10124	0.232835	-0.440369	0.321247	0.544983	0.0948665	-0.579301	0.108438	1.21135	0.195445	0.175274	0.27405	-0.262064	0.0523831	0	2	0	0	0
Row669	Trichlormethiazide	11C06	Cardiovasc Diabetol. 2011 May 23 10:45	Yes	0.888215	0.0888019	0.91002	0.145448	0.91679	0.111601	0.848846	0.0780136	0.873203	0.365461	1.00064	0.119464	0.983351	0.126518	0.985226	0.129624	0.914612	0.199729	1.04389	0.0704556	-0.913783	0.0888019	-0.854565	0.145448	-0.824846	0.111601	-1.37999	0.0780136	-0.395437	0.365461	0.122332	0.119464	0.0264661	0.126518	-0.0431758	0.129624	-1.03513	0.199729	0.871312	0.0704556	0	1	1	1	0
Row670	Oxalamine citrate salt	11C07	Respir Med. 2002 Jan 96(1):61-3	n/a	0.868015	0.0675703	0.917159	0.0842434	0.775125	0.110439	0.76494	0.0997819	0.929408	0.434746	0.921551	0.123146	0.944487	0.0991204	0.907679	0.158713	0.979519	0.128384	1.02013	0.0449171	-1.03316	0.0675703	-0.810466	0.0842434	-1.69718	0.110439	-2.0617	0.0997819	-0.336744	0.434746	-0.518817	0.123146	-0.303854	0.0991204	-0.886605	0.158713	-0.367276	0.128384	0.535332	0.0449171	1	1	1	1	0
Row671	Propantheline bromide	11C08	Ann Pharmacother. 1995 May 29(5):489-92	Yes	0.934511	0.115516	0.948912	0.115837	0.81953	0.131651	0.83078	0.114601	1.29173	0.465323	1.00971	0.115121	0.921831	0.170693	1.01335	0.129287	0.967264	0.186719	1.00849	0.0606238	-0.640184	0.115516	-0.614313	0.115837	-1.42375	0.131651	-1.52677	0.114601	0.041613	0.465323	0.195869	0.115121	-0.496418	0.170693	0.262759	0.129287	-0.493377	0.186719	0.370757	0.0606238	1	0	0	1	0
Row672	Viloxazine hydrochloride	11C09	Int Pharmacopsychiatry. 1980 15(2):118-23	n/a	0.992681	0.163266	1.08091	0.147471	0.95108	0.177526	0.860454	0.0564144	1.34989	0.549914	0.898943	0.126821	0.901494	0.109889	0.975786	0.192341	1.00195	0.241964	0.975613	0.048831	-0.296409	0.163266	0.201084	0.147471	-0.613692	0.177526	-1.28568	0.0564144	0.102356	0.549914	-0.702094	0.126821	-0.669269	0.109889	-0.145847	0.192341	-0.13644	0.241964	-0.0940914	0.048831	1	0	1	0	0
Row673	Cefoxitin sodium salt	11D03	Drugs. 1979 Jan 17(1):1-37	Yes	0.940038	0.0899783	0.996096	0.129575	0.927752	0.0990841	1.01632	0.194245	0.795994	0.270366	0.966553	0.100798	0.982908	0.0838412	1.0315	0.15938	0.978415	0.170693	1.03059	0.0323287	-0.607519	0.0899783	-0.32283	0.129575	-0.757345	0.0990841	-0.0193514	0.194245	-0.476064	0.270366	-0.154008	0.100798	0.0226994	0.0838412	0.460154	0.15938	-0.378635	0.170693	0.683308	0.0323287	0	0	0	0	0
Row674	Ifosfamide	11D04	Oncologist. 2007 Nov 12(11):1351-60	Yes	1.03927	0.118314	1.07162	0.0841241	1.0655	0.214295	0.893961	0.187636	1.05225	0.385577	0.967062	0.162719	1.0307	0.118019	0.977578	0.108697	0.96026	0.166049	1.00329	0.0479834	-0.0210873	0.118314	0.143706	0.0841241	0.0908863	0.214295	-1.01344	0.187636	-0.208466	0.385577	-0.149879	0.162719	0.428926	0.118019	-0.126361	0.108697	-0.565447	0.166049	0.297288	0.0479834	1	0	0	0	0
Row675	Zolmitriptan	11D06	Expert Rev Neurother. 2004 Jan 4(1):33-41	Yes	1.01402	0.0718275	1.0412	0.147443	1.06873	0.165143	1.00246	0.20236	0.750256	0.127388	0.965024	0.11971	0.916372	0.121286	0.917366	0.127302	1.03198	0.136015	0.974064	0.0574712	-0.170276	0.0718275	-0.0442002	0.147443	0.110782	0.165143	-0.131918	0.20236	-0.523826	0.127388	-0.166402	0.11971	-0.542809	0.121286	-0.781246	0.127302	0.17246	0.136015	-0.115994	0.0574712	1	1	0	0	0
Row676	Indoprofen	11D07	Rheumatol Rehabil. 1981 Aug 20(3):174-6	n/a	1.22809	0.169091	1.37683	0.152665	1.04943	0.162306	0.768576	0.0959925	2.27364	0.5177	0.706844	0.133687	0.608877	0.085565	1.06324	0.183679	1.08462	0.262439	0.725338	0.0382759	1.09483	0.169091	2.02916	0.152665	-0.00806327	0.162306	-2.03216	0.0959925	1.067	0.5177	-2.25937	0.133687	-3.15633	0.085565	0.805348	0.183679	0.71412	0.262439	-3.63282	0.0382759	1	3	0	0	20
Row677	Carbenoxolone disodium salt	11D08	Drugs. 1976 11(4):245-307	n/a	0.98431	0.110261	0.994451	0.111852	1.15706	0.236567	1.13063	0.125776	0.718326	0.411128	1.06654	0.101781	1.02273	0.124344	1.07663	0.183434	0.922412	0.159676	1.08243	0.0500728	-0.34588	0.110261	-0.33299	0.111852	0.654673	0.236567	0.909389	0.125776	-0.55717	0.411128	0.656591	0.101781	0.361158	0.124344	0.950966	0.183434	-0.954876	0.159676	1.41617	0.0500728	1	0	0	2	0
Row678	Iocetamic acid	11D09	Am J Hematol. 1983 May 14(3):285-8	Yes	0.968716	0.0989928	1.00278	0.127177	0.981898	0.156221	1.02149	0.113254	0.545599	0.248789	0.966339	0.0953721	0.982648	0.0968651	1.00255	0.0605299	0.850357	0.189258	0.982157	0.0400226	-0.438036	0.0989928	-0.281515	0.127177	-0.423925	0.156221	0.0226623	0.113254	-0.737543	0.248789	-0.155739	0.0953721	0.0204884	0.0968651	0.145287	0.0605299	-1.69628	0.189258	-0.00156277	0.0400226	4	0	0	0	0
Row679	Ganciclovir	11D10	Drugs. 2001 61(8):1153-83	Yes	0.9849	0.115844	1.01009	0.0883822	1.07183	0.140893	1.06566	0.172008	0.619785	0.257312	1.01081	0.111394	1.00782	0.0633283	0.979633	0.159875	1.01023	0.142472	0.96792	0.0657758	-0.342393	0.115844	-0.236371	0.0883822	0.129849	0.140893	0.381511	0.172008	-0.660074	0.257312	0.204745	0.111394	0.234477	0.0633283	-0.104008	0.159875	-0.0512555	0.142472	-0.202865	0.0657758	0	0	0	0	0
Row680	Ethopropazine hydrochloride	11D11	J Pharm Pharm Sci. 1999 May-Aug 2(2):39-46.	Yes	0.979111	0.0784201	1.02029	0.136599	1.06022	0.207068	1.14844	0.187761	0.571249	0.0842961	1.0052	0.119268	1.05525	0.148347	1.01353	0.203555	0.910522	0.14828	1.02611	0.0369337	-0.376606	0.0784201	-0.173398	0.136599	0.0583877	0.207068	1.05412	0.187761	-0.710758	0.0842961	0.159303	0.119268	0.637525	0.148347	0.264635	0.203555	-1.07721	0.14828	0.619895	0.0369337	2	1	0	0	0
Row681	Olanzapine	11E02	Drugs. 2004 64(23):2709-26	Yes	0.978432	0.117893	1.03668	0.0889243	0.947337	0.216464	0.925588	0.257685	0.78552	0.413192	0.949019	0.161741	0.900633	0.128562	1.00474	0.109437	1.04583	0.200154	0.99294	0.0556986	-0.380617	0.117893	-0.0721237	0.0889243	-0.636742	0.216464	-0.756488	0.257685	-0.487001	0.413192	-0.296144	0.161741	-0.676587	0.128562	0.169098	0.109437	0.315031	0.200154	0.150905	0.0556986	1	0	0	0	0
Row682	Trimeprazine tartrate	11E03	Arch Dis Child. 1987 Mar 62(3):253-7	Yes	1.00599	0.0974421	1.01341	0.0995142	0.930795	0.193151	0.980954	0.131559	0.738621	0.267708	0.992539	0.141078	0.982972	0.161887	1.04061	0.153607	0.998617	0.0810663	1.00076	0.039095	-0.21777	0.0974421	-0.215872	0.0995142	-0.738603	0.193151	-0.306656	0.131559	-0.535976	0.267708	0.0566565	0.141078	0.0232487	0.161887	0.559198	0.153607	-0.170772	0.0810663	0.261456	0.039095	1	0	0	0	0
Row683	Nafcillin sodium salt monohydrate	11E04	J Antimicrob Chemother 2013, 68(3): 644	Yes	1.04267	0.158216	1.03957	0.125685	0.983471	0.19688	1.12713	0.287431	0.867748	0.321715	0.954853	0.137361	0.927713	0.146433	0.927151	0.151104	0.886231	0.201095	0.993354	0.0620061	-0.00100845	0.158216	-0.0542926	0.125685	-0.414237	0.19688	0.880972	0.287431	-0.401133	0.321715	-0.248852	0.137361	-0.446424	0.146433	-0.674818	0.151104	-1.32716	0.201095	0.156754	0.0620061	2	0	0	0	0
Row684	Procyclidine hydrochloride	11E05	J Pharm Pharm Sci. 1999 May-Aug 2(2):39-46	Yes	0.929369	0.0763947	0.979008	0.104428	1.06917	0.160114	1.08327	0.287482	0.639121	0.259393	1.11068	0.118501	1.09223	0.148154	1.00464	0.154817	1.0643	0.226204	1.01567	0.0647001	-0.670572	0.0763947	-0.42839	0.104428	0.113449	0.160114	0.52465	0.287482	-0.639881	0.259393	1.0144	0.118501	0.951829	0.148154	0.167921	0.154817	0.505107	0.226204	0.472294	0.0647001	1	0	0	0	0
Row685	(-) -Levobunolol hydrochloride	11E08	Drugs. 1987 Dec 34(6):648-61	Yes	0.907084	0.0299145	0.981267	0.0788577	1.1085	0.250883	1.05975	0.133591	0.705333	0.165684	1.06693	0.0904035	1.07249	0.150309	0.991998	0.158306	1.14478	0.270224	0.984414	0.0742776	-0.802268	0.0299145	-0.414432	0.0788577	0.355684	0.250883	0.333523	0.133591	-0.570738	0.165684	0.659735	0.0904035	0.784053	0.150309	0.0304708	0.158306	1.33312	0.270224	0.030352	0.0742776	1	0	0	0	0
Row686	Iodixanol	11E09	Drugs. 1996 Dec 52(6):899-927	Yes	1.03427	0.117392	0.965815	0.0768843	1.00068	0.108154	1.04878	0.169837	0.874152	0.277562	1.04997	0.168994	1.03603	0.122105	1.02265	0.167626	0.899165	0.216756	0.998706	0.0565826	-0.0505987	0.117392	-0.509891	0.0768843	-0.308254	0.108154	0.244369	0.169837	-0.394445	0.277562	0.522259	0.168994	0.474241	0.122105	0.36389	0.167626	-1.19407	0.216756	0.232434	0.0565826	0	1	0	0	0
Row687	Paroxetine Hydrochloride	11F02	Expert Opin Pharmacother. 2012 Feb 13(3):421-31	Yes	0.987705	0.0603737	0.989317	0.0659529	0.870673	0.115421	0.97396	0.170399	0.593643	0.174614	1.0594	0.110777	0.999723	0.123466	1.04414	0.161265	0.884041	0.168945	0.996736	0.0593448	-0.325816	0.0603737	-0.364708	0.0659529	-1.10882	0.115421	-0.36348	0.170399	-0.687372	0.174614	0.598688	0.110777	0.165615	0.123466	0.597579	0.161265	-1.34968	0.168945	0.204572	0.0593448	2	0	0	0	0
Row688	Nylidrin	11F03	J Am Geriatr Soc. 1979 May 27(5):235-6	n/a	0.989587	0.0534903	1.01783	0.120544	0.962193	0.173643	0.938257	0.15334	0.870517	0.3388	1.04752	0.111145	0.998037	0.133472	0.917247	0.126062	0.930193	0.126919	0.976453	0.0517538	-0.314693	0.0534903	-0.188565	0.120544	-0.545264	0.173643	-0.65356	0.15334	-0.398242	0.3388	0.502326	0.111145	0.151286	0.133472	-0.782545	0.126062	-0.874812	0.126919	-0.0822149	0.0517538	2	0	0	0	0
Row689	Liothyronine	11F04	J Clin Endocrinol Metab. 2005 Aug 90(8):4946-54	Yes	1.00229	0.0538398	1.02773	0.0783589	0.96948	0.195326	0.928148	0.161956	0.912416	0.45254	0.940307	0.0988445	0.927206	0.0758781	0.956635	0.126502	0.968385	0.211981	0.964616	0.0510896	-0.239594	0.0538398	-0.127425	0.0783589	-0.500388	0.195326	-0.735686	0.161956	-0.354488	0.45254	-0.366769	0.0988445	-0.450734	0.0758781	-0.354145	0.126502	-0.481839	0.211981	-0.249587	0.0510896	2	0	0	0	0
Row690	Roxithromycin	11F05	J Antimicrob Chemother. 1998 Mar 41 Suppl B:1-21	n/a	0.99935	0.093279	1.04151	0.0750245	0.937852	0.13741	0.994174	0.128943	0.810844	0.448642	0.991688	0.106662	1.01175	0.10783	1.03877	0.137631	1.04276	0.236756	0.973067	0.0460524	-0.256995	0.093279	-0.0422631	0.0750245	-0.695151	0.13741	-0.199252	0.128943	-0.460556	0.448642	0.0497594	0.106662	0.267829	0.10783	0.53917	0.137631	0.283387	0.236756	-0.130091	0.0460524	2	0	1	0	0
Row691	Beclomethasone dipropionate	11F06	Drugs. 1984 Aug 28(2):99-126	Yes	1.2192	0.135079	1.09083	0.161785	1.45946	0.336053	1.36793	0.278942	1.04081	0.688166	1.17075	0.174626	1.14045	0.21641	0.950483	0.153429	0.826312	0.154149	1.06318	0.0905795	1.04226	0.135079	0.262379	0.161785	2.5168	0.336053	2.83741	0.278942	-0.220415	0.688166	1.50131	0.174626	1.36168	0.21641	-0.421053	0.153429	-1.94369	0.154149	1.144	0.0905795	2	0	3	0	0
Row692	Tolmetin sodium salt dihydrate	11F07	J Clin Pharmacol. 1983 Jul 23(7):301-8	Yes	0.951498	0.0775588	1.05779	0.129803	1.25001	0.134356	1.25351	0.160889	1.55035	0.692618	1.0031	0.116521	1.00848	0.120379	1.00612	0.161751	0.886101	0.132196	1.05505	0.0675914	-0.539791	0.0775588	0.0582826	0.129803	1.22704	0.134356	1.90776	0.160889	0.311686	0.692618	0.142268	0.116521	0.240053	0.120379	0.184059	0.161751	-1.32849	0.132196	1.02916	0.0675914	3	1	0	0	0
Row693	(+) -Levobunolol hydrochloride	11F08	J Tongji Med Univ. 1997 17(2):90-3	Yes	1.03978	0.140008	1.018	0.132471	1.03897	0.207715	1.00366	0.122983	0.984042	0.457925	0.896364	0.109097	0.972682	0.0888194	1.1356	0.151132	0.847669	0.0982024	0.99358	0.0476192	-0.0180696	0.140008	-0.18753	0.132471	-0.0724802	0.207715	-0.122175	0.122983	-0.27969	0.457925	-0.722998	0.109097	-0.0642126	0.0888194	1.59232	0.151132	-1.72393	0.0982024	0.159948	0.0476192	2	0	0	0	0
Row694	Doxazosin mesylate	11F09	Prostate Cancer Prostatic Dis. 2005 8(2):152-7.	Yes	1.00902	0.102931	1.00477	0.122488	0.927324	0.217805	0.952542	0.210618	0.958133	0.60001	0.946773	0.123474	0.983329	0.131689	1.0398	0.276889	0.90143	0.171706	0.973832	0.0592414	-0.19984	0.102931	-0.269262	0.122488	-0.759975	0.217805	-0.537494	0.210618	-0.306747	0.60001	-0.314351	0.123474	0.0262828	0.131689	0.550333	0.276889	-1.17076	0.171706	-0.119269	0.0592414	1	0	0	0	0
Row695	Fluvastatin sodium salt	11F10	Curr Med Res Opin. 2005 Feb 21(2):231-44	Yes	1.62448	0.193577	1.49244	0.151732	1.33741	0.242238	1.11736	0.196141	4.31063	1.61643	0.569197	0.124225	0.649525	0.115389	1.15094	0.117014	1.02714	0.142845	0.974789	0.0909204	3.43739	0.193577	2.74338	0.151732	1.76521	0.242238	0.801608	0.196141	3.19416	1.61643	-3.37522	0.124225	-2.81084	0.115389	1.75916	0.117014	0.122665	0.142845	-0.105742	0.0909204	0	1	15	5	0
Row696	Gabapentin	11G02	Epilepsia. 1995 36 Suppl 2:S73-86	Yes	0.970127	0.0727573	0.992711	0.111256	1.00609	0.174536	1.09447	0.120842	0.801679	0.293321	0.977084	0.0651341	0.975142	0.129936	1.03293	0.173742	1.05689	0.174026	1.0041	0.0403664	-0.429697	0.0727573	-0.343741	0.111256	-0.274986	0.174536	0.615643	0.120842	-0.470127	0.293321	-0.0686331	0.0651341	-0.0433037	0.129936	0.475665	0.173742	0.428783	0.174026	0.308735	0.0403664	0	0	0	0	0
Row697	Raloxifene hydrochloride	11G03	Expert Opin Pharmacother. 2013 May 14(7):949-56	Yes	1.02759	0.114957	0.991486	0.0894143	0.91581	0.192771	0.992795	0.120696	0.792761	0.181359	0.938715	0.150088	1.02178	0.0612849	1.00928	0.214538	0.866451	0.0995932	0.986057	0.0811971	-0.0900763	0.114957	-0.351309	0.0894143	-0.830879	0.192771	-0.210457	0.120696	-0.479439	0.181359	-0.379673	0.150088	0.353108	0.0612849	0.218465	0.214538	-1.53068	0.0995932	0.0535825	0.0811971	1	0	0	0	0
Row698	Ciclesonide	11G04	Expert Rev Clin Immunol. 2011 Nov;7(6):735-41	Yes	1.10285	0.165518	1.00927	0.121399	1.23633	0.215179	1.10501	0.109844	1.70494	0.91325	0.94015	0.231527	0.93389	0.285129	0.957128	0.117531	0.895596	0.0799971	1.08846	0.0982978	0.354671	0.165518	-0.241441	0.121399	1.1428	0.215179	0.701252	0.109844	0.47312	0.91325	-0.368044	0.231527	-0.393919	0.285129	-0.348778	0.117531	-1.23079	0.0799971	1.50152	0.0982978	1	6	17	2	0
Row699	Simvastatin	11G06	Expert Opin Pharmacother. 2007 Sep 8(13):2159-27.	Yes	1.84653	0.130201	1.7542	0.260664	1.80713	0.228272	1.46398	0.443519	4.69702	1.81893	0.634196	0.162619	0.682013	0.246065	0.991422	0.175302	0.956496	0.147986	0.965356	0.0773381	4.74967	0.130201	4.36038	0.260664	4.65769	0.228272	3.61773	0.443519	3.59766	1.81893	-2.8483	0.162619	-2.53472	0.246065	0.0242062	0.175302	-0.604175	0.147986	-0.239115	0.0773381	0	0	17	0	20
Row700	Azacytidine-5	11G07	Drugs. 2012 May 28 72(8):1111-36	n/a	1.04115	0.0775809	0.99766	0.0748715	0.841181	0.170788	0.980843	0.0917563	0.980597	0.398544	0.990939	0.111881	0.967096	0.116564	0.992017	0.15273	1.04354	0.206516	1.02283	0.0589243	-0.00998905	0.0775809	-0.313167	0.0748715	-1.29042	0.170788	-0.307561	0.0917563	-0.283288	0.398544	0.0436804	0.111881	-0.111689	0.116564	0.0306841	0.15273	0.29146	0.206516	0.573557	0.0589243	1	0	1	0	0
Row701	Paromomycin sulfate	11G08	Trans R Soc Trop Med Hyg. 2009 Jul 103(7):653-60	Yes	1.02648	0.140953	0.953774	0.101498	0.866773	0.12655	0.941804	0.0826452	0.691127	0.175972	1.07121	0.103735	1.0679	0.134104	1.04392	0.16877	1.11001	0.176321	0.971955	0.0546986	-0.0966546	0.140953	-0.584274	0.101498	-1.13284	0.12655	-0.624738	0.0826452	-0.585573	0.175972	0.694446	0.103735	0.745068	0.134104	0.595185	0.16877	0.975358	0.176321	-0.145819	0.0546986	1	1	1	0	0
Row702	Acetaminophen	11G09	Minerva Anestesiol. 2009 Nov 75(11):644-53	Yes	0.985343	0.065892	0.980484	0.0887124	0.933548	0.177086	0.93516	0.129718	0.859897	0.313539	0.961479	0.135332	1.01327	0.136041	1.10114	0.129912	0.948283	0.152363	1.01487	0.0407598	-0.339773	0.065892	-0.419275	0.0887124	-0.721651	0.177086	-0.678721	0.129718	-0.409332	0.313539	-0.195134	0.135332	0.28075	0.136041	1.2175	0.129912	-0.688679	0.152363	0.461024	0.0407598	0	0	1	0	0
Row703	Phthalylsulfathiazole	11G10	JAMA. 1962 May 5 180:367-71	n/a	0.993106	0.141377	0.89277	0.0617945	1.10733	0.182661	1.06794	0.22239	0.925532	0.307334	1.02918	0.106545	1.00831	0.130808	0.990492	0.169678	0.962731	0.182398	1.02011	0.0510117	-0.293895	0.141377	-0.961132	0.0617945	0.348431	0.182661	0.400111	0.22239	-0.340791	0.307334	0.353665	0.106545	0.23859	0.130808	0.0140977	0.169678	-0.540014	0.182398	0.535102	0.0510117	0	0	0	0	0
Row704	Iopamidol	11H02	Drug Intell Clin Pharm. 1985 Jul-Aug 19(7-8):525-9	Yes	0.979997	0.119085	1.03316	0.0973452	0.935565	0.192367	0.924092	0.142237	0.91965	0.297411	0.972316	0.108909	0.982214	0.0866821	1.08049	0.253208	0.962021	0.136168	0.974354	0.0550643	-0.371369	0.119085	-0.0938636	0.0973452	-0.70923	0.192367	-0.768643	0.142237	-0.346934	0.297411	-0.107283	0.108909	0.016805	0.0866821	0.99299	0.253208	-0.547325	0.136168	-0.111898	0.0550643	2	0	0	0	0
Row705	Iopromide	11H03	Ann Radiol (Paris). 1989 32(4 Pt 2):361-8	Yes	0.98624	0.0707486	0.953432	0.0853851	0.9418	0.0990496	0.849537	0.122499	0.857297	0.39991	0.986258	0.0968445	1.04477	0.0930498	0.980592	0.136621	1.06913	0.291015	0.990604	0.025784	-0.334473	0.0707486	-0.586385	0.0853851	-0.670839	0.0990496	-1.37437	0.122499	-0.412047	0.39991	0.00573696	0.0968445	0.548456	0.0930498	-0.0935796	0.136621	0.554776	0.291015	0.117868	0.025784	1	1	0	1	0
Row706	Theophylline monohydrate	11H04	Am J Respir Crit Care Med. 2013 Oct 15 188(8):901-6	Yes	1.01273	0.151027	0.996714	0.0739491	0.835964	0.0738303	0.865579	0.127807	0.919717	0.212607	0.965787	0.0961501	1.03245	0.10382	1.00276	0.17203	0.995827	0.148602	0.979307	0.0500744	-0.177927	0.151027	-0.319012	0.0739491	-1.32255	0.0738303	-1.24404	0.127807	-0.346863	0.212607	-0.160212	0.0961501	0.443796	0.10382	0.147474	0.17203	-0.199478	0.148602	-0.0418629	0.0500744	3	0	0	0	0
Row707	Theobromine	11H05	Handb Exp Pharmacol. 2011 (200):201-34	n/a	1.01226	0.123394	1.01137	0.0896009	0.936239	0.156387	0.932427	0.125143	0.909628	0.405578	0.93076	0.0874522	0.962329	0.101777	0.998625	0.141676	1.03663	0.184293	0.989549	0.0447953	-0.180675	0.123394	-0.228474	0.0896009	-0.705082	0.156387	-0.700924	0.125143	-0.357399	0.405578	-0.444161	0.0874522	-0.152203	0.101777	0.102552	0.141676	0.220404	0.184293	0.102961	0.0447953	3	0	0	0	0
Row708	Reserpine	11H06	Pharmacol Rev. 1976 Sep 28(3):179-208	Yes	1.01572	0.144587	1.01567	0.0607545	0.972053	0.155707	0.995162	0.113166	0.704612	0.294098	0.951463	0.172524	1.03787	0.128505	1.00412	0.161608	0.942071	0.135263	1.00231	0.0446194	-0.16025	0.144587	-0.201934	0.0607545	-0.484548	0.155707	-0.19122	0.113166	-0.571491	0.294098	-0.276337	0.172524	0.489868	0.128505	0.162278	0.161608	-0.752595	0.135263	0.283384	0.0446194	0	2	0	0	0
Row709	Bicalutamide	11H07	Eur Urol. 1997 31 Suppl 2:30-9	Yes	0.969608	0.118724	0.972497	0.117212	0.996044	0.213574	1.02997	0.100115	1.14076	0.561807	1.02358	0.123188	1.0567	0.0966775	0.968074	0.227725	1.04945	0.17913	0.981376	0.0790389	-0.432764	0.118724	-0.468612	0.117212	-0.336816	0.213574	0.0915613	0.100115	-0.116031	0.561807	0.308269	0.123188	0.649851	0.0966775	-0.229732	0.227725	0.352294	0.17913	-0.0126071	0.0790389	0	1	0	1	0
Row710	Scopolamine hydrochloride	11H08	Drugs. 1985 Mar 29(3):189-207	Yes	0.958601	0.0927338	1.00922	0.121039	0.93398	0.192005	0.995591	0.199915	0.98558	0.421521	1.05108	0.0882404	1.12764	0.0968945	1.03719	0.227645	0.965318	0.125284	0.997274	0.0429393	-0.497814	0.0927338	-0.241764	0.121039	-0.718991	0.192005	-0.187734	0.199915	-0.278085	0.421521	0.531198	0.0882404	1.25287	0.0968945	0.521974	0.227645	-0.513396	0.125284	0.212185	0.0429393	3	1	0	0	0
Row711	Ioversol	11H09	Arch Dermatol. 2009 Jun 145(6):683-7	Yes	0.977899	0.0721371	0.98468	0.0484879	1.01911	0.208843	0.979776	0.107422	0.777084	0.325653	1.11471	0.171198	1.02618	0.114934	0.99044	0.129686	0.998106	0.101113	1.03652	0.052351	-0.38377	0.0721371	-0.393354	0.0484879	-0.194771	0.208843	-0.31623	0.107422	-0.495811	0.325653	1.04703	0.171198	0.390465	0.114934	0.0135247	0.129686	-0.176037	0.101113	0.767154	0.052351	2	0	0	0	0
Row712	Rabeprazole Sodium salt	11H10	Expert Rev Gastroenterol Hepatol. 2012 Aug 6(4):423-35	Yes	1.10118	0.0780671	1.12753	0.0892523	0.920024	0.132801	1.02269	0.118688	0.693504	0.273595	1.02503	0.122529	0.99776	0.114001	0.935447	0.109148	1.05021	0.114838	0.941971	0.0323637	0.344804	0.0780671	0.489102	0.0892523	-0.804929	0.132801	0.0324449	0.118688	-0.583091	0.273595	0.320016	0.122529	0.148939	0.114001	-0.584594	0.109148	0.360049	0.114838	-0.569767	0.0323637	1	1	0	0	0
Row713	Carbachol	11H11	Life Sci. 2003 Mar 28 72(18-19):2013-9	Yes	0.981315	0.0819318	1.04812	0.151348	0.910052	0.247287	0.98259	0.156583	0.867743	0.254205	1.01272	0.16473	0.994267	0.0778998	1.02791	0.199981	1.04896	0.215772	1.00923	0.0877815	-0.36358	0.0819318	-0.0014555	0.151348	-0.866338	0.247287	-0.293368	0.156583	-0.401139	0.254205	0.220293	0.16473	0.119249	0.0778998	0.421086	0.199981	0.347267	0.215772	0.381204	0.0877815	0	0	1	0	0
Row714	Niacin	12A02	Nutr Rev. 2012 Jun 70(6):357-66	Yes	1.01495	0.0989578	0.969601	0.0874657	0.925086	0.193389	1.00506	0.196906	0.706493	0.248912	0.99038	0.0511163	1.07995	0.08165	1.00203	0.178416	1.0927	0.131012	1.00269	0.0424422	-0.164817	0.0989578	-0.486502	0.0874657	-0.77376	0.193389	-0.110819	0.196906	-0.569527	0.248912	0.0391542	0.0511163	0.847486	0.08165	0.139621	0.178416	0.797327	0.131012	0.288829	0.0424422	0	0	0	0	0
Row715	Bemegride	12A03	Neurology. 1960 Nov 10:1024-30.	n/a	0.986951	0.0556934	0.949011	0.112751	0.919555	0.231491	1.1013	0.197685	0.891299	0.280222	1.00636	0.0985937	0.988078	0.126405	1.08751	0.208366	1.11774	0.156014	1.01498	0.0777762	-0.330273	0.0556934	-0.613697	0.112751	-0.807819	0.231491	0.671096	0.197685	-0.37654	0.280222	0.168677	0.0985937	0.0666436	0.126405	1.06925	0.208366	1.05494	0.156014	0.46251	0.0777762	2	0	0	0	0
Row716	Dolasetron mesilate	12A06	Drugs. 1997 Aug 54(2):273-98	Yes	0.971087	0.0501508	0.920884	0.111572	0.881433	0.17066	0.989457	0.128103	0.786774	0.283335	1.0203	0.0982151	0.99496	0.0765436	1.10045	0.187672	0.962364	0.173967	1.03256	0.047426	-0.424027	0.0501508	-0.787455	0.111572	-1.04256	0.17066	-0.237572	0.128103	-0.485691	0.283335	0.281705	0.0982151	0.125133	0.0765436	1.21005	0.187672	-0.543798	0.173967	0.71113	0.047426	0	1	0	0	0
Row717	Clioquinol	12A07	CNS Neurosci Ther. 2012 Jan 18(1):41-6	Yes	1.64544	0.232076	1.53603	0.303803	1.06919	0.153696	1.06679	0.156442	4.35143	1.47937	0.643202	0.165347	0.609601	0.133266	1.09516	0.228767	0.91223	0.137487	0.858314	0.107992	3.56127	0.232076	3.01266	0.303803	0.113598	0.153696	0.390723	0.156442	3.23677	1.47937	-2.77529	0.165347	-3.15017	0.133266	1.15253	0.228767	-1.05964	0.137487	-1.75263	0.107992	5	15	12	3	20
Row718	Promethazine hydrochloride	12A09	Pediatrics. 1990 Aug 86(2):221-5	Yes	1.04209	0.10287	0.94605	0.113583	0.99227	0.0971108	0.927114	0.12036	0.665911	0.148175	1.00429	0.0734355	0.992461	0.149633	1.06257	0.151514	1.18553	0.222365	0.975853	0.0565231	-0.00438857	0.10287	-0.63199	0.113583	-0.360053	0.0971108	-0.744092	0.12036	-0.611906	0.148175	0.151902	0.0734355	0.103894	0.149633	0.798037	0.151514	1.75243	0.222365	-0.0906959	0.0565231	1	0	0	0	0
Row719	Diacerein	12A10	Curr Rheumatol Rep. 2001 Dec 3(6):479-83	n/a	1.00735	0.121286	1.03763	0.0997627	0.946854	0.270396	1.00728	0.187209	0.691309	0.195877	1.06413	0.122463	1.12859	0.0733503	1.07142	0.0568052	1.06401	0.171073	0.920224	0.0592348	-0.209712	0.121286	-0.0662676	0.0997627	-0.639715	0.270396	-0.0927811	0.187209	-0.585383	0.195877	0.637039	0.122463	1.26088	0.0733503	0.894244	0.0568052	0.502108	0.171073	-0.877257	0.0592348	4	1	0	0	0
Row720	Esmolol hydrochloride	12A11	Clin Pharmacokinet. 2012 Jun 1 51(6):347-56	Yes	0.995213	0.0905856	0.976247	0.130697	1.11383	0.262046	1.15232	0.219232	0.659676	0.198243	1.1251	0.116973	1.17497	0.147186	1.1573	0.221717	1.0772	0.214465	1.03382	0.0452065	-0.281443	0.0905856	-0.445448	0.130697	0.388499	0.262046	1.08566	0.219232	-0.618416	0.198243	1.1313	0.116973	1.65511	0.147186	1.82834	0.221717	0.637791	0.214465	0.728943	0.0452065	1	0	0	1	0
Row721	Cortisol acetate	12B02	Dis Colon Rectum. 2003 Jul 46(7):929-36	Yes	1.02672	0.138883	0.983441	0.102829	1.20332	0.214958	1.24171	0.213983	1.4289	0.592319	1.25787	0.146376	1.32744	0.120873	1.22464	0.180903	1.23497	0.190784	1.0334	0.0738074	-0.0952219	0.138883	-0.401008	0.102829	0.939518	0.214958	1.81189	0.213983	0.184857	0.592319	2.20759	0.146376	2.95097	0.120873	2.56078	0.180903	2.26117	0.190784	0.722952	0.0738074	2	0	0	0	0
Row722	Flubendazol	12B03	Am J Trop Med Hyg. 1984 Jul 33(4):627-31	n/a	1.21208	0.233286	1.00359	0.157444	1.02038	0.137678	0.945808	0.154083	1.80738	0.693204	0.957279	0.0883173	0.909789	0.138913	1.06956	0.173379	1.00474	0.183955	0.907312	0.0774806	1.00018	0.233286	-0.276506	0.157444	-0.18698	0.137678	-0.592207	0.154083	0.580096	0.693204	-0.229186	0.0883173	-0.598767	0.138913	0.874059	0.173379	-0.107797	0.183955	-1.05982	0.0774806	0	17	2	0	0
Row723	Felbinac	12B04	Eur J Rheumatol Inflamm. 1994 14(4):21-8	n/a	1.70333	0.247454	1.76005	0.133812	1.5539	0.49236	1.35862	0.274197	4.74273	1.58532	0.634133	0.206984	0.620585	0.162019	0.884029	0.112236	0.86909	0.218214	0.848936	0.127625	3.90336	0.247454	4.39657	0.133812	3.09835	0.49236	2.76172	0.274197	3.64539	1.58532	-2.84881	0.206984	-3.05681	0.162019	-1.14383	0.112236	-1.50353	0.218214	-1.88523	0.127625	4	12	16	0	20
Row724	Aminohippuric acid	12B06	Curr Opin Nephrol Hypertens. 1995 Nov 4(6):505-9 discussion 503-4	n/a	1.0035	0.0954402	0.978289	0.096519	0.874269	0.0998648	0.944571	0.123071	0.880088	0.410437	0.972104	0.154694	1.01396	0.114118	0.943339	0.205533	0.948017	0.165943	1.00379	0.0512917	-0.232474	0.0954402	-0.432835	0.096519	-1.08668	0.0998648	-0.602256	0.123071	-0.388247	0.410437	-0.109005	0.154694	0.28662	0.114118	-0.498752	0.205533	-0.691421	0.165943	0.304321	0.0512917	2	0	0	0	0
Row725	N-Acetyl-L-leucine	12B07	Audiol Neurootol. 2009 14(1):17-25	n/a	0.983753	0.103319	1.00181	0.0829015	0.8302	0.133256	0.890837	0.131422	1.02231	0.214293	1.08086	0.141649	1.06981	0.114416	1.06737	0.208313	1.15334	0.151433	1.00332	0.050477	-0.349169	0.103319	-0.287551	0.0829015	-1.35804	0.133256	-1.03883	0.131422	-0.239728	0.214293	0.772642	0.141649	0.761304	0.114416	0.850222	0.208313	1.42121	0.151433	0.297647	0.050477	1	0	0	0	0
Row726	Pipemidic acid	12B08	Chemotherapy. 1990 36 Suppl 1:50-2	n/a	0.96914	0.0794735	0.978253	0.0721868	0.814687	0.120389	0.971725	0.155759	0.918671	0.321041	1.063	0.0880504	1.04391	0.0913015	1.06282	0.183666	1.00335	0.167182	0.993304	0.0578482	-0.435533	0.0794735	-0.433056	0.0721868	-1.45357	0.120389	-0.38164	0.155759	-0.347955	0.321041	0.627894	0.0880504	0.54117	0.0913015	0.800709	0.183666	-0.122095	0.167182	0.156045	0.0578482	1	1	0	0	0
Row727	Methylatropine nitrate	12B11	Eur J Clin Pharmacol. 1975 Apr 4 8(3-4):233-40	n/a	1.04583	0.10761	1.06931	0.108835	0.915636	0.199412	0.947237	0.0960771	1.00574	0.389375	0.95565	0.0771529	0.916387	0.0625733	1.01944	0.153197	0.971145	0.103816	0.956195	0.0564741	0.017709	0.10761	0.129461	0.108835	-0.831949	0.199412	-0.580594	0.0960771	-0.25703	0.389375	-0.242394	0.0771529	-0.542685	0.0625733	0.328997	0.153197	-0.453445	0.103816	-0.368656	0.0564741	2	0	0	0	0
Row728	Hymecromone	12C02	Int J Clin Pharmacol Ther. 1995 Oct 33(10):569-72	n/a	0.972714	0.0905861	0.986884	0.0907371	0.950863	0.161273	1.03059	0.252621	0.8368	0.357679	1.0107	0.108298	0.992219	0.0802531	0.939194	0.16613	1.0158	0.117173	0.974532	0.0407618	-0.414412	0.0905861	-0.379735	0.0907371	-0.61503	0.161273	0.0966539	0.252621	-0.433451	0.357679	0.203905	0.108298	0.101843	0.0802531	-0.543834	0.16613	0.0060762	0.117173	-0.109376	0.0407618	1	0	1	0	0
Row729	Abacavir Sulfate	12C03	Drugs. 2000 Aug 60(2):447-79	Yes	1.06291	0.0990209	1.01452	0.105602	1.03101	0.136624	0.971131	0.0901957	0.957902	0.354192	1.08915	0.136431	1.01501	0.155234	0.886259	0.178147	1.0389	0.176376	0.986037	0.0577028	0.118626	0.0990209	-0.209022	0.105602	-0.1215	0.136624	-0.386465	0.0901957	-0.306989	0.354192	0.83983	0.136431	0.295532	0.155234	-1.11958	0.178147	0.243682	0.176376	0.0533017	0.0577028	4	0	0	1	0
Row730	Diloxanide furoate	12C04	J Int Med Res. 1997 May-Jun 25(3):167-70	n/a	1.30374	0.201323	1.18986	0.141448	1.3496	0.231373	1.29618	0.203991	2.1684	1.03706	0.802801	0.151896	0.750656	0.0888617	0.880203	0.109899	0.887108	0.135865	0.947501	0.0950835	1.54186	0.201323	0.874178	0.141448	1.84033	0.231373	2.25444	0.203991	0.957097	1.03706	-1.48148	0.151896	-1.9513	0.0888617	-1.18544	0.109899	-1.31813	0.135865	-0.491581	0.0950835	2	0	0	0	0
Row731	Metyrapone	12C05	Clin Endocrinol (Oxf). 2001 Feb 54(2):277-81	Yes	0.97143	0.111956	1.07908	0.103903	0.933179	0.248533	1.03145	0.217308	0.849774	0.267714	0.988602	0.153805	0.933157	0.10446	0.922852	0.0966287	1.08358	0.104033	0.97037	0.0233338	-0.422	0.111956	0.189805	0.103903	-0.723927	0.248533	0.103641	0.217308	-0.419903	0.267714	0.0247424	0.153805	-0.400148	0.10446	-0.721583	0.0966287	0.703451	0.104033	-0.168222	0.0233338	0	1	0	0	0
Row732	Urapidil hydrochloride	12C06	Adv Ther. 2010 Jul 27(7):426-43	n/a	1.00705	0.0942049	1.04271	0.123478	0.93363	0.207836	1.00895	0.196447	1.0897	0.36374	0.986852	0.0989693	0.951562	0.129536	0.985926	0.149176	0.869509	0.197168	0.985248	0.0495604	-0.211491	0.0942049	-0.0348809	0.123478	-0.721149	0.207836	-0.0792198	0.196447	-0.169352	0.36374	0.0105561	0.0989693	-0.243717	0.129536	-0.0355677	0.149176	-1.49921	0.197168	0.0421415	0.0495604	2	1	0	0	0
Row733	Fluspirilen	12C07	Synapse. 2002 Apr 44(1):36-41	n/a	1.03235	0.0984036	1.02407	0.200915	1.25991	0.22843	1.1335	0.165345	2.88966	1.29123	0.762417	0.143904	0.611902	0.104125	0.983299	0.123877	0.904921	0.120252	1.09187	0.0721162	-0.0619682	0.0984036	-0.150021	0.200915	1.28803	0.22843	0.932729	0.165345	1.71028	1.29123	-1.80886	0.143904	-3.13062	0.104125	-0.0641397	0.123877	-1.13484	0.120252	1.5497	0.0721162	1	1	16	1	0
Row734	S-(+)-ibuprofen	12C08	Int J Clin Pract Suppl. 2013 Jan (178):9-20	Yes	1.63473	0.250058	1.58487	0.233093	1.47819	0.237593	1.31101	0.173587	4.34206	2.26176	0.574989	0.126015	0.605443	0.137507	0.967592	0.124478	0.942378	0.242581	0.854798	0.0893864	3.49796	0.250058	3.31438	0.233093	2.63214	0.237593	2.37493	0.173587	3.22698	2.26176	-3.32827	0.126015	-3.18552	0.137507	-0.234975	0.124478	-0.749436	0.242581	-1.80234	0.0893864	1	5	14	5	20
Row735	Ethynodiol diacetate	12C09	Contraception. 1987 Feb 35(2):121-34	Yes	1.16686	0.238785	1.08687	0.127433	1.31966	0.274407	1.22347	0.35433	1.11872	0.648807	0.994898	0.160446	0.920853	0.159111	1.01212	0.0773103	0.924217	0.138081	0.953739	0.0573046	0.732931	0.238785	0.237921	0.127433	1.65595	0.274407	1.66366	0.35433	-0.139055	0.648807	0.075778	0.160446	-0.504724	0.159111	0.249357	0.0773103	-0.936304	0.138081	-0.403376	0.0573046	1	0	0	0	0
Row736	Nabumetone	12C10	Drug Saf. 2008 31(6):485-503	Yes	1.08388	0.175698	1.02999	0.0758269	1.21355	0.247646	1.18108	0.221313	1.26192	0.439085	0.993078	0.141799	1.00811	0.0960405	0.974174	0.129817	1.10862	0.194664	0.972688	0.0847658	0.242558	0.175698	-0.113448	0.0758269	1.00251	0.247646	1.3193	0.221313	0.0104894	0.439085	0.0610267	0.141799	0.236934	0.0960405	-0.163384	0.129817	0.961057	0.194664	-0.135445	0.0847658	1	0	0	0	0
Row737	(+)-Isoproterenol (+)-bitartrate salt	12D02	Agents Actions Suppl. 1993 43:271-80	Yes	0.991211	0.11231	1.01281	0.0803432	1.1324	0.187232	1.13923	0.178577	1.56656	0.696823	1.04144	0.117478	1.00896	0.136747	1.03237	0.117467	1.09815	0.084944	0.996948	0.0664054	-0.305096	0.11231	-0.219601	0.0803432	0.502822	0.187232	0.979277	0.178577	0.328611	0.696823	0.453071	0.117478	0.244166	0.136747	0.469588	0.117467	0.853356	0.084944	0.207577	0.0664054	1	0	0	0	0
Row738	Monobenzone	12D03	Pigment Cell Melanoma Res. 2011 Aug 24(4):673-9	Yes	1.19497	0.181672	1.22108	0.0958002	1.00492	0.204688	1.13656	0.184789	2.8515	1.34008	0.801704	0.151281	0.705117	0.140643	0.981346	0.0638773	1.03472	0.172012	0.871252	0.0913239	0.899068	0.181672	1.06704	0.0958002	-0.282148	0.204688	0.957558	0.184789	1.67043	1.34008	-1.49038	0.151281	-2.33835	0.140643	-0.0853745	0.0638773	0.200676	0.172012	-1.56969	0.0913239	1	0	0	0	20
Row739	Estrone	12D05	J Steroid Biochem Mol Biol. 2013	Yes	1.05916	0.0821521	1.03288	0.0851402	0.986113	0.165399	1.01198	0.150539	0.922054	0.353682	0.979763	0.131989	0.986233	0.0962461	0.87183	0.105667	0.94085	0.164993	1.00912	0.0691224	0.0964771	0.0821521	-0.0955896	0.0851402	-0.39797	0.165399	-0.0546151	0.150539	-0.344424	0.353682	-0.0469154	0.131989	0.0509645	0.0962461	-1.27651	0.105667	-0.765159	0.164993	0.379732	0.0691224	0	0	0	0	0
Row740	Nitrendipine	12D07	DICP. 1990 Feb 24(2):167-75	n/a	1.31988	0.340808	1.25731	0.319641	1.26486	0.270309	1.19711	0.50978	5.48867	1.02305	0.637847	0.14899	0.63351	0.231282	0.931681	0.193222	0.880462	0.172821	0.989842	0.102533	1.6373	0.340808	1.29086	0.319641	1.31851	0.270309	1.44951	0.50978	4.42435	1.02305	-2.8187	0.14899	-2.94696	0.231282	-0.625554	0.193222	-1.38651	0.172821	0.1071	0.102533	1	3	16	3	0
Row741	Flurbiprofen	12D08	Int J Clin Pract. 2007 Aug 61(8):1396-406	Yes	1.92258	0.110864	2.00561	0.064653	1.31226	0.176004	1.21361	0.236834	5.61263	1.30017	0.494249	0.101213	0.465989	0.118831	0.854234	0.131406	0.921272	0.0842803	0.683941	0.0378917	5.19909	0.110864	5.91349	0.064653	1.6104	0.176004	1.58356	0.236834	4.5538	1.30017	-3.98279	0.101213	-4.37079	0.118831	-1.46789	0.131406	-0.966604	0.0842803	-4.21815	0.0378917	4	8	16	0	20
Row742	Nimodipine	12D09	Clin Exp Hypertens. 2008 Nov 30(8):744-66	Yes	0.988247	0.0708807	0.91936	0.085942	1.04289	0.116462	0.946774	0.164581	1.63858	1.15327	0.832838	0.233927	0.739318	0.185189	0.999975	0.172591	1.00227	0.21926	1.04953	0.0609237	-0.322615	0.0708807	-0.796869	0.085942	-0.0483398	0.116462	-0.584357	0.164581	0.40382	1.15327	-1.23798	0.233927	-2.04766	0.185189	0.117239	0.172591	-0.133194	0.21926	0.951034	0.0609237	1	0	15	0	0
Row743	Bacitracin	12D10	Dermatol Surg. 2004 Apr 30(4 Pt 1):521-4	Yes	1.00207	0.10242	1.01987	0.0579484	0.891586	0.179594	0.991907	0.167064	0.82222	0.282974	0.898553	0.111533	0.926041	0.161294	0.971934	0.168146	1.11738	0.222734	0.959786	0.0512753	-0.240893	0.10242	-0.175974	0.0579484	-0.980043	0.179594	-0.217667	0.167064	-0.448677	0.282974	-0.705252	0.111533	-0.46063	0.161294	-0.187746	0.168146	1.05124	0.222734	-0.317882	0.0512753	1	0	0	0	0
Row744	Nizatidine	12E02	Clin Ther. 1999 Dec 21(12):2038-46 discussion 2037	Yes	0.976019	0.1042	1.0367	0.122092	0.955975	0.138395	0.841086	0.172796	0.965738	0.40581	0.899689	0.123677	0.904897	0.123351	0.954381	0.166757	1.04583	0.143103	0.985096	0.0778036	-0.394881	0.1042	-0.0719691	0.122092	-0.583554	0.138395	-1.44304	0.172796	-0.298805	0.40581	-0.696042	0.123677	-0.640343	0.123351	-0.378656	0.166757	0.314983	0.143103	0.039991	0.0778036	0	0	1	0	0
Row745	Xamoterol hemifumarate	12E04	Eur J Clin Pharmacol. 1996 50(1-2):31-6	n/a	0.947832	0.0807698	1.01198	0.118418	0.924918	0.2156	0.911608	0.118053	1.01237	0.27957	0.990477	0.122533	0.975261	0.0935734	1.09414	0.107214	0.963071	0.188352	0.990686	0.0842564	-0.561458	0.0807698	-0.224676	0.118418	-0.774794	0.2156	-0.87007	0.118053	-0.250108	0.27957	0.0399377	0.122533	-0.0422898	0.0935734	1.14137	0.107214	-0.536521	0.188352	0.119029	0.0842564	0	0	0	0	0
Row746	Quinapril hydrochloride	12E08	Drugs. 2002 62(2):339-85	Yes	1.00125	0.0994299	0.979432	0.0601591	1.08659	0.237147	1.03035	0.210331	0.927046	0.393764	0.979218	0.0965618	0.995672	0.159215	0.995109	0.0588729	0.917013	0.185694	0.962261	0.0601048	-0.245742	0.0994299	-0.425769	0.0601591	0.220716	0.237147	0.0946486	0.210331	-0.33921	0.393764	-0.0513364	0.0965618	0.131192	0.159215	0.0643073	0.0588729	-1.01043	0.185694	-0.28288	0.0601048	1	0	1	0	0
Row747	Nilutamide	12E09	Ann Pharmacother. 1997 Jan 31(1):65-75	Yes	0.935294	0.107292	0.953818	0.0845432	1.47787	0.391879	1.33338	0.279364	1.13667	0.421556	1.10506	0.152937	1.1541	0.0761975	1.07625	0.166318	1.08453	0.178015	1.05327	0.0593278	-0.635558	0.107292	-0.584005	0.0845432	2.63017	0.391879	2.5567	0.279364	-0.120309	0.421556	0.968819	0.152937	1.47769	0.0761975	0.946802	0.166318	0.713216	0.178015	1.00397	0.0593278	1	0	6	1	20
Row748	Ketorolac tromethamine	12E10	Expert Opin Pharmacother. 2006 Jan 7(1):99-107	Yes	1.0204	0.087407	1.05586	0.0927167	1.27205	0.318347	1.32723	0.149054	1.0028	0.43213	1.16405	0.108241	1.14554	0.116349	0.979077	0.155643	1.03087	0.232315	1.03061	0.0586178	-0.132583	0.087407	0.0463624	0.0927167	1.36278	0.318347	2.50674	0.149054	-0.260103	0.43213	1.44699	0.108241	1.40499	0.116349	-0.110057	0.155643	0.161099	0.232315	0.683495	0.0586178	1	0	0	0	0
Row749	Protriptyline hydrochloride	12E11	Drugs. 2004 64(13):1385-99	Yes	0.992089	0.0876193	0.953398	0.10151	0.910214	0.133284	1.09418	0.155964	0.765354	0.307577	1.08795	0.134716	1.05017	0.0962051	1.03815	0.207729	1.12013	0.174747	0.985444	0.0673289	-0.299906	0.0876193	-0.586597	0.10151	-0.86534	0.133284	0.613281	0.155964	-0.508061	0.307577	0.830102	0.134716	0.594378	0.0962051	0.532481	0.207729	1.07948	0.174747	0.0449144	0.0673289	1	0	0	0	0
Row750	Propofol	12F02	CNS Drugs. 2003 17(4):235-72	Yes	0.919711	0.110298	1.11672	0.0970535	1.05015	0.261063	1.13223	0.212457	0.692915	0.202286	1.03366	0.122736	1.00344	0.12279	1.02628	0.182112	1.06775	0.172176	0.976784	0.0312949	-0.727647	0.110298	0.422346	0.0970535	-0.00362345	0.261063	0.922418	0.212457	-0.583705	0.202286	0.38998	0.122736	0.197248	0.12279	0.403351	0.182112	0.540536	0.172176	-0.0775318	0.0312949	0	0	0	0	0
Row751	Primidone	12F04	Seizure. 2006 Jan 15(1):64-6	Yes	1.04539	0.0659609	1.00979	0.115287	1.09029	0.227576	0.957361	0.153434	0.835088	0.332692	1.00812	0.0748715	1.00764	0.125547	0.985081	0.19577	1.01386	0.200144	0.974417	0.0630678	0.0150617	0.0659609	-0.238205	0.115287	0.243526	0.227576	-0.49834	0.153434	-0.435239	0.332692	0.182925	0.0748715	0.232901	0.125547	-0.0447512	0.19577	-0.0139251	0.200144	-0.110997	0.0630678	1	1	0	0	0
Row752	Flucytosine	12F05	J Antimicrob Chemother. 2000 Aug 46(2):171-9	Yes	0.99656	0.119987	1.00987	0.151285	1.0053	0.191965	1.0555	0.266468	0.784212	0.380219	1.00563	0.185405	1.00478	0.182629	0.92841	0.200602	0.969826	0.164091	0.936903	0.0988876	-0.273484	0.119987	-0.237714	0.151285	-0.279838	0.191965	0.298987	0.266468	-0.488367	0.380219	0.162808	0.185405	0.20858	0.182629	-0.661131	0.200602	-0.467016	0.164091	-0.641426	0.0988876	1	1	0	0	0
Row753	Bephenium hydroxynaphthoate	12F07	Invert Neurosci. 2012 Jun 12(1):43-51	n/a	1.12797	0.158666	1.20346	0.098975	1.20732	0.185539	1.17524	0.155571	2.04618	0.795506	0.996932	0.0922205	0.99486	0.0974491	0.943698	0.208752	0.949106	0.1354	0.88407	0.0403161	0.503109	0.158666	0.958196	0.098975	0.964173	0.185539	1.27186	0.155571	0.829463	0.795506	0.0922703	0.0922205	0.124288	0.0974491	-0.494852	0.208752	-0.680215	0.1354	-1.38846	0.0403161	4	0	0	0	20
Row754	Dehydroisoandosterone 3-acetate	12F08	J Nutr. 1986 Oct 116(10):1977-83	n/a	0.992575	0.079437	1.05372	0.0950794	1.04767	0.132712	1.00995	0.154998	1.1315	0.34568	0.935464	0.138678	0.856059	0.110197	0.927147	0.152468	0.944139	0.21216	1.00631	0.0574675	-0.297038	0.079437	0.0331301	0.0950794	-0.0188921	0.132712	-0.0710652	0.154998	-0.125702	0.34568	-0.406031	0.138678	-1.05543	0.110197	-0.674862	0.152468	-0.731322	0.21216	0.34001	0.0574675	0	0	0	0	0
Row755	Iodipamide	12F10	J Clin Invest. 1975 Mar 55(3):528-35	Yes	1.00719	0.0734746	1.00611	0.0687853	1.10157	0.20154	1.11618	0.14475	0.85709	0.541309	1.10669	0.0996021	0.999842	0.0811367	1.01524	0.164977	1.03755	0.230329	0.97331	0.0516588	-0.210671	0.0734746	-0.260944	0.0687853	0.312985	0.20154	0.791993	0.14475	-0.412263	0.541309	0.982012	0.0996021	0.166629	0.0811367	0.283293	0.164977	0.22979	0.230329	-0.126649	0.0516588	2	1	0	0	0
Row756	Allopurinol	12F11	Clin Pharmacokinet. 1986 Sep-Oct 11(5):343-53	Yes	0.967244	0.0418316	0.977383	0.074957	1.04443	0.206748	0.922524	0.0978906	0.837344	0.223886	0.971184	0.105004	0.995978	0.0887551	1.00843	0.166372	0.967062	0.108691	1.01012	0.0590671	-0.446734	0.0418316	-0.438431	0.074957	-0.0388539	0.206748	-0.781379	0.0978906	-0.432883	0.223886	-0.116459	0.105004	0.133788	0.0887551	0.209231	0.166372	-0.49545	0.108691	0.393835	0.0590671	0	0	0	0	0
Row757	Pentetic acid	12G02	Int J Toxicol. 2008 27 Suppl 2:71-92	Yes	0.992833	0.0631227	0.984827	0.0886442	1.1014	0.153509	1.12887	0.215104	1.23478	0.47101	0.991873	0.178004	0.968565	0.168397	0.900262	0.114865	1.05989	0.155268	0.95384	0.0485266	-0.295513	0.0631227	-0.392445	0.0886442	0.311972	0.153509	0.895139	0.215104	-0.0178541	0.47101	0.0512562	0.178004	-0.0992085	0.168397	-0.967279	0.114865	0.45972	0.155268	-0.401949	0.0485266	0	0	0	0	0
Row758	Bretylium tosylate	12G03	Clin Ther. 1985 7(2):205-24	Yes	1.00197	0.144687	0.962369	0.069708	1.04451	0.148078	0.952268	0.0877046	0.630687	0.229017	0.95978	0.134992	0.973079	0.128663	0.967801	0.0996967	1.09432	0.222253	1.00392	0.0673922	-0.241493	0.144687	-0.531178	0.069708	-0.0383678	0.148078	-0.539724	0.0877046	-0.648689	0.229017	-0.208911	0.134992	-0.0608396	0.128663	-0.232695	0.0996967	0.813985	0.222253	0.30621	0.0673922	0	0	0	0	0
Row759	Pralidoxime chloride	12G04	Drug Intell Clin Pharm. 1987 Jul-Aug 21(7-8):590-3	Yes	1.03151	0.10177	1.04585	0.102395	0.972808	0.250295	1.11288	0.159755	0.691144	0.383116	0.955771	0.129686	0.960678	0.0710383	1.00364	0.126703	1.03	0.100825	0.966136	0.0575095	-0.066914	0.10177	-0.0154451	0.102395	-0.4799	0.250295	0.765176	0.159755	-0.585555	0.383116	-0.241413	0.129686	-0.166235	0.0710383	0.157094	0.126703	0.152181	0.100825	-0.228095	0.0575095	2	0	0	0	0
Row760	Phenoxybenzamine hydrochloride	12G05	Anesthesiol Res Pract. 2013 2013:978615	Yes	1.17045	0.218649	1.11999	0.118985	0.996064	0.25475	0.990649	0.162631	1.04902	0.593034	0.812356	0.174483	0.855452	0.162818	1.02415	0.200361	0.964869	0.208107	0.962577	0.1181	0.754161	0.218649	0.442505	0.118985	-0.336692	0.25475	-0.227893	0.162631	-0.211831	0.593034	-1.40402	0.174483	-1.0606	0.162818	0.380146	0.200361	-0.51802	0.208107	-0.278414	0.1181	0	0	0	0	0
Row761	Salmeterol	12G06	Br J Pharmacol. 2009 Sep 158(1):180-2	Yes	1.71328	0.0949412	1.58999	0.0886358	1.47566	0.384129	1.14853	0.169144	5.52966	1.45428	0.653118	0.170931	0.676605	0.0723076	0.881927	0.199044	1.0104	0.140451	0.833226	0.0570009	3.96219	0.0949412	3.34599	0.0886358	2.61656	0.384129	1.05487	0.169144	4.46716	1.45428	-2.69491	0.170931	-2.58068	0.0723076	-1.1667	0.199044	-0.0495477	0.140451	-2.10735	0.0570009	5	15	15	0	20
Row762	Altretamine	12G07	Drugs. 1995 Jun 49(6):932-53	Yes	1.01582	0.100972	1.10346	0.169059	0.965684	0.216526	0.916862	0.140445	0.997596	0.462241	0.915701	0.153112	0.930534	0.164235	0.929545	0.109775	1.0273	0.19673	0.950723	0.0764928	-0.159685	0.100972	0.340397	0.169059	-0.523769	0.216526	-0.827382	0.140445	-0.265536	0.462241	-0.566238	0.153112	-0.422441	0.164235	-0.648783	0.109775	0.124405	0.19673	-0.446016	0.0764928	1	1	0	0	0
Row763	Prazosin hydrochloride	12G08	Drugs. 1983 Apr 25(4):339-84	Yes	1.05832	0.0608785	1.00233	0.0714439	0.986797	0.117017	1.01798	0.147176	0.617815	0.156665	0.988579	0.172234	1.0186	0.12798	1.06599	0.0968461	1.04471	0.148682	0.967336	0.0407427	0.0914835	0.0608785	-0.284302	0.0714439	-0.393759	0.117017	-0.00581199	0.147176	-0.66213	0.156665	0.0245517	0.172234	0.326094	0.12798	0.835284	0.0968461	0.303444	0.148682	-0.21112	0.0407427	2	0	0	0	0
Row764	Timolol maleate salt	12G09	Drugs. 1979 Jan 17(1):38-55	Yes	1.00047	0.0440879	0.997278	0.120162	1.00329	0.17914	0.995252	0.192716	0.812301	0.367016	0.995429	0.150964	1.00352	0.121898	1.06835	0.177874	0.988997	0.216989	0.99655	0.0374585	-0.2504	0.0440879	-0.315524	0.120162	-0.292224	0.17914	-0.190495	0.192716	-0.459035	0.367016	0.0800795	0.150964	0.19793	0.121898	0.860949	0.177874	-0.269763	0.216989	0.201942	0.0374585	2	0	0	0	0
Row765	(+,-)-Octopamine hydrochloride	12G10	Neuroscientist. 2007 Aug 13(4):304-22	n/a	1.02903	0.185819	0.945591	0.135201	1.09939	0.314871	0.936346	0.174846	0.969976	0.661238	0.969439	0.214189	0.909924	0.127158	0.990731	0.183777	0.93542	0.0893253	0.987651	0.0818096	-0.0816094	0.185819	-0.634823	0.135201	0.299575	0.314871	-0.669081	0.174846	-0.29438	0.661238	-0.130611	0.214189	-0.597617	0.127158	0.0166895	0.183777	-0.821029	0.0893253	0.0761135	0.0818096	2	0	0	0	0
Row766	Stavudine	12G11	Drugs. 1999 Nov 58(5):919-49	Yes	0.97364	0.122132	0.972259	0.0873176	0.833198	0.0686569	0.982034	0.118517	0.929189	0.299793	0.87299	0.110317	0.87497	0.154	0.965713	0.154015	0.892012	0.174157	0.982801	0.0637136	-0.408937	0.122132	-0.470084	0.0873176	-1.33958	0.0686569	-0.297882	0.118517	-0.336972	0.299793	-0.912485	0.110317	-0.894706	0.154	-0.255404	0.154015	-1.26767	0.174157	0.00754459	0.0637136	0	0	0	0	0
Row767	Toremifene	12H03	Breast. 2006 Apr 15(2):142-57	Yes	1.05183	0.0995498	1.02632	0.124666	0.990975	0.18925	1.011	0.172713	0.880691	0.388619	0.847385	0.222227	0.960973	0.112619	1.02264	0.158357	0.956426	0.158327	0.960094	0.0558935	0.053174	0.0995498	-0.136096	0.124666	-0.368027	0.18925	-0.062568	0.172713	-0.387617	0.388619	-1.12005	0.222227	-0.163728	0.112619	0.363709	0.158357	-0.604894	0.158327	-0.313517	0.0558935	2	1	1	0	0
Row768	(R)-(+)-Atenolol	12H04	Chirality. 1993 5(1):15-9	Yes	0.997969	0.10539	0.956334	0.0833296	0.917117	0.228989	0.965848	0.123364	0.655057	0.155918	0.95139	0.183507	1.00307	0.195373	0.949561	0.151656	0.866615	0.187777	0.99672	0.0489376	-0.26516	0.10539	-0.568459	0.0833296	-0.822832	0.228989	-0.429389	0.123364	-0.62324	0.155918	-0.276927	0.183507	0.194046	0.195373	-0.431088	0.151656	-1.52899	0.187777	0.204349	0.0489376	1	0	0	0	0
Row769	Tyloxapol	12H05	Clin Immunol Immunopathol. 1995 Nov 77(2):201-5	Yes	1.01863	0.0905578	1.08291	0.103364	0.924057	0.200324	0.962694	0.149809	0.926464	0.589656	0.863231	0.234871	1.05192	0.177173	0.963334	0.155762	1.00868	0.180801	0.976868	0.0631921	-0.14305	0.0905578	0.213484	0.103364	-0.780096	0.200324	-0.455011	0.149809	-0.339817	0.589656	-0.991595	0.234871	0.609263	0.177173	-0.281287	0.155762	-0.0672089	0.180801	-0.0763504	0.0631921	0	0	0	0	0
Row770	Megestrol acetate	12H07	Anticancer Res. 1997 Jan-Feb;17(1B):657-62	Yes	0.996228	0.114217	0.985162	0.149644	0.87027	0.0885297	0.817831	0.168814	1.26977	0.822063	0.843337	0.125273	0.884182	0.130529	1.00764	0.165806	0.985816	0.113926	0.948649	0.0934691	-0.275448	0.114217	-0.390376	0.149644	-1.1113	0.0885297	-1.63197	0.168814	0.0186893	0.822063	-1.15287	0.125273	-0.816403	0.130529	0.200579	0.165806	-0.302493	0.113926	-0.475347	0.0934691	0	0	1	0	0
Row771	Deoxycorticosterone	12H08	Endocr Rev. 1982 Fall 3(4):396-403	n/a	1.02928	0.142496	0.93811	0.0920469	1.05376	0.15161	1.04502	0.196611	1.43134	0.628807	0.969321	0.0690448	0.996894	0.176068	0.874884	0.130321	0.899918	0.14584	0.996207	0.0803264	-0.0800986	0.142496	-0.681043	0.0920469	0.0185603	0.15161	0.213849	0.196611	0.187409	0.628807	-0.131566	0.0690448	0.141572	0.176068	-1.24329	0.130321	-1.18632	0.14584	0.197097	0.0803264	0	1	0	0	0
Row772	Urosiol	12H09	Clin Liver Dis. 2004 Feb 8(1):67-81	n/a	0.987827	0.120503	0.941984	0.13516	1.10801	0.188238	1.10837	0.194855	1.29984	0.699047	0.8274	0.138288	0.722183	0.137197	1.01448	0.167219	0.931745	0.173031	0.999712	0.0600001	-0.325095	0.120503	-0.657109	0.13516	0.352629	0.188238	0.72858	0.194855	0.0500823	0.699047	-1.28207	0.138288	-2.1933	0.137197	0.275017	0.167219	-0.858845	0.173031	0.246657	0.0600001	0	0	3	0	20
Row773	Proparacaine hydrochloride	12H10	Br J Ophthalmol. 1998 Nov 82(11):1285-7	Yes	0.969078	0.0568957	1.02663	0.154357	1.02154	0.127335	0.888039	0.163419	0.767649	0.387763	0.893719	0.187245	0.966839	0.143051	0.99157	0.162114	0.900309	0.132246	0.968406	0.0474988	-0.435899	0.0568957	-0.134177	0.154357	-0.179797	0.127335	-1.06156	0.163419	-0.505663	0.387763	-0.744443	0.187245	-0.113872	0.143051	0.0258199	0.162114	-1.1823	0.132246	-0.196001	0.0474988	2	1	0	1	0
Row774	Aminocaproic acid	12H11	Urol Nurs. 2003 Apr 23(2):156-8	Yes	0.979233	0.0999131	1.0574	0.126988	0.886705	0.116346	0.991543	0.142272	0.833213	0.354556	0.945346	0.153723	0.976764	0.125886	0.955685	0.164108	0.909112	0.221326	1.0119	0.0511764	-0.375883	0.0999131	0.055899	0.126988	-1.0101	0.116346	-0.220629	0.142272	-0.437197	0.354556	-0.325925	0.153723	-0.0295203	0.125886	-0.364477	0.164108	-1.09172	0.221326	0.419003	0.0511764	2	0	0	0	0
Row775	Canrenone	13A03	Br J Clin Pharmacol. 1976 Aug 3(4):607-12	n/a	1.08904	0.154815	1.04476	0.107304	1.02442	0.0915093	0.906312	0.180671	1.24016	0.511751	0.784009	0.0403125	0.812532	0.108227	0.828323	0.149409	0.806266	0.0921384	0.887082	0.077553	0.273081	0.154815	-0.0222025	0.107304	-0.162078	0.0915093	-0.9131	0.180671	-0.0122393	0.511751	-1.63382	0.0403125	-1.42539	0.108227	-1.7497	0.149409	-2.14994	0.0921384	-1.34587	0.077553	0	0	0	0	20
Row776	Methacycline hydrochloride	13A05	Scand J Urol Nephrol. 1975 9(3):198-204	Yes	0.996436	0.114299	0.97103	0.0805506	1.04611	0.115462	0.960053	0.152101	0.723739	0.395035	1.10356	0.0651172	1.11701	0.141513	0.971829	0.120336	1.02861	0.260926	1.02482	0.0368631	-0.274219	0.114299	-0.477675	0.0805506	-0.0285116	0.115462	-0.476472	0.152101	-0.551518	0.395035	0.956667	0.0651172	1.16253	0.141513	-0.188886	0.120336	0.13786	0.260926	0.601597	0.0368631	2	0	0	0	0
Row777	Sotalol hydrochloride	13A07	Am Heart J. 1999 Mar 137(3):388-409	Yes	0.981802	0.083361	1.04217	0.144612	0.88516	0.101323	1.06191	0.221811	0.819765	0.229864	0.989628	0.125575	1.07748	0.158238	1.03794	0.126368	1.08707	0.0933336	0.98916	0.101367	-0.360704	0.083361	-0.0382318	0.144612	-1.01961	0.101323	0.351068	0.221811	-0.45124	0.229864	0.0330552	0.125575	0.826523	0.158238	0.530172	0.126368	0.739347	0.0933336	0.0974481	0.101367	0	0	0	0	0
Row778	Gestrinone	13A08	Lancet. 1992 Jan 25 339(8787):205-8	n/a	1.05894	0.0933222	1.00565	0.11451	1.40315	0.219964	1.47242	0.179681	1.63583	0.906665	1.12261	0.115921	1.11431	0.204947	1.10669	0.115198	0.952467	0.22355	1.10072	0.0702353	0.0951698	0.0933222	-0.263794	0.11451	2.17008	0.219964	3.68635	0.179681	0.400952	0.906665	1.11111	0.115921	1.13954	0.204947	1.27794	0.115198	-0.64563	0.22355	1.67491	0.0702353	2	0	0	0	0
Row779	Darifenacin hydrobromide	13A10	Expert Opin Pharmacother. 2007 Mar 8(4):511-23	Yes	0.979051	0.131134	1.02062	0.133716	1.11214	0.197931	1.1014	0.26908	0.962565	0.388143	1.10373	0.177659	1.07666	0.0936725	1.08549	0.26422	1.0895	0.217846	0.989209	0.0374736	-0.376963	0.131134	-0.17132	0.133716	0.378085	0.197931	0.671904	0.26908	-0.302119	0.388143	0.958022	0.177659	0.819539	0.0936725	1.04736	0.26422	0.764304	0.217846	0.0981419	0.0374736	2	1	0	0	0
Row780	Remoxipride Hydrochloride	13B02	Drugs. 1990 Dec 40(6):863-79	n/a	0.953325	0.0747881	0.99804	0.0991564	1.02261	0.13196	1.00391	0.104755	0.777142	0.378207	0.962206	0.0617087	1.07484	0.135779	1.08102	0.193391	0.924015	0.115818	1.01793	0.0239055	-0.528998	0.0747881	-0.31082	0.0991564	-0.17323	0.13196	-0.120138	0.104755	-0.49575	0.378207	-0.189242	0.0617087	0.804048	0.135779	0.998666	0.193391	-0.938376	0.115818	0.504257	0.0239055	0	0	0	0	0
Row781	Memantine Hydrochloride	13B09	Curr Opin Pharmacol. 2006 Feb 6(1):61-7	Yes	0.94691	0.0600778	0.958345	0.0446009	1.02347	0.187952	1.02211	0.144582	1.00294	0.336989	1.10404	0.116731	0.991825	0.162838	0.920973	0.0964096	0.990846	0.149539	1.00161	0.0520663	-0.566906	0.0600778	-0.556038	0.0446009	-0.167951	0.187952	0.0277469	0.144582	-0.259961	0.336989	0.960517	0.116731	0.0984934	0.162838	-0.742018	0.0964096	-0.250735	0.149539	0.273464	0.0520663	1	1	0	0	0
Row782	Piribedil hydrochloride	13B11	J Neurol. 1992 239 Suppl 1:S2-8	n/a	0.967452	0.0583061	1.0448	0.0766276	1.02748	0.11555	0.985459	0.0759039	1.01134	0.403707	0.9824	0.216384	0.942527	0.140482	1.029	0.137085	0.924336	0.109008	0.995909	0.057333	-0.445508	0.0583061	-0.0219619	0.0766276	-0.143223	0.11555	-0.270061	0.0759039	-0.251181	0.403707	-0.0255391	0.216384	-0.320512	0.140482	0.43297	0.137085	-0.93508	0.109008	0.192883	0.057333	0	0	1	0	0
Row783	Nandrolone	13C03	Handb Exp Pharmacol. 2010 (195):127-54	Yes	0.96027	0.0920445	0.938951	0.083378	1.00622	0.128527	1.06407	0.12379	1.01748	0.422052	0.894344	0.080059	0.901214	0.171655	0.970186	0.171395	0.869586	0.190944	1.05539	0.0616535	-0.487954	0.0920445	-0.675847	0.083378	-0.274126	0.128527	0.368665	0.12379	-0.244774	0.422052	-0.73938	0.080059	-0.671643	0.171655	-0.206758	0.171395	-1.49842	0.190944	1.0339	0.0616535	0	0	2	0	0
Row784	Guaiacol	13C06	Gut. 1982 Dec 23(12):1044-7	n/a	0.999545	0.0826109	1.04887	0.105845	0.953109	0.160192	0.929031	0.0992623	1.03338	0.300078	1.00414	0.0962821	1.00922	0.103958	0.907221	0.15614	0.873588	0.197206	1.01055	0.0346362	-0.255844	0.0826109	0.00320141	0.105845	-0.601199	0.160192	-0.728517	0.0992623	-0.228167	0.300078	0.150678	0.0962821	0.246331	0.103958	-0.891583	0.15614	-1.45725	0.197206	0.399916	0.0346362	3	0	0	0	0
Row785	Proscillaridin A	13C07	Clin Pharmacol New Drugs. 1971 Mar-Apr 11(2):135-45	n/a	1.25991	0.256204	1.26084	0.233436	1.43116	0.268332	1.1986	0.139273	3.65826	1.06951	0.695659	0.148065	0.735897	0.244274	0.951178	0.0993019	0.86108	0.114772	1.09072	0.076073	1.28284	0.256204	1.31264	0.233436	2.34254	0.268332	1.46168	0.139273	2.51291	1.06951	-2.35004	0.148065	-2.07673	0.244274	-0.413498	0.0993019	-1.58594	0.114772	1.53348	0.076073	3	17	17	0	20
Row786	Pramipexole dihydrochloride	13C08	Expert Rev Neurother. 2011 Jul 11(7):925-35	Yes	0.977018	0.119062	1.04198	0.141458	1.00749	0.21102	1.14966	0.158544	0.857422	0.43788	1.00023	0.145636	1.0689	0.17868	1.0617	0.248373	0.919238	0.135858	0.982593	0.0597092	-0.388974	0.119062	-0.0394066	0.141458	-0.266354	0.21102	1.06403	0.158544	-0.411917	0.43788	0.119014	0.145636	0.753609	0.17868	0.788624	0.248373	-0.98753	0.135858	0.00459825	0.0597092	1	1	0	0	0
Row787	Norgestimate	13C09	J Reprod Med. 2001 Jul 46(7):647-61	Yes	1.36165	0.230813	1.38219	0.205923	1.42072	0.23838	1.04659	0.153591	2.80787	1.18413	0.815769	0.174005	0.899453	0.186431	0.793432	0.134008	0.871276	0.123806	0.848265	0.0755288	1.88413	0.230813	2.06226	0.205923	2.27821	0.23838	0.226598	0.153591	1.62487	1.18413	-1.37636	0.174005	-0.686613	0.186431	-2.12919	0.134008	-1.48103	0.123806	-1.89472	0.0755288	8	12	12	0	20
Row788	Chlormadinone acetate	13C10	Eur J Contracept Reprod Health Care. 2005 10 Suppl 1:7-11	n/a	1.23605	0.240914	1.10502	0.162671	1.12821	0.312383	0.929518	0.167994	1.25683	0.618086	0.871509	0.16255	0.946861	0.123259	0.802536	0.197086	0.784517	0.130833	0.914596	0.0552186	1.14185	0.240914	0.350077	0.162671	0.477061	0.312383	-0.724554	0.167994	0.00517629	0.618086	-0.924494	0.16255	-0.283675	0.123259	-2.03017	0.197086	-2.37372	0.130833	-0.956836	0.0552186	0	2	20	0	20
Row789	Phenylbutazone	13C11	Vet J. 2013 Jun 196(3):294-303	Yes	1.64905	0.11765	1.69356	0.11124	1.06387	0.186954	1.00913	0.157707	5.0129	1.56524	0.545658	0.108556	0.557536	0.12123	0.854196	0.158766	0.902656	0.150691	0.822128	0.0785682	3.58261	0.11765	3.98579	0.11124	0.0808655	0.186954	-0.0777377	0.157707	3.92753	1.56524	-3.56604	0.108556	-3.59269	0.12123	-1.4683	0.158766	-1.15815	0.150691	-2.26428	0.0785682	1	0	19	0	20
Row790	Gliquidone	13D02	Drugs R D. 2006 7(6):331-7.	n/a	1.09278	0.108688	1.14744	0.0652828	1.12352	0.173296	0.991802	0.164341	1.07349	0.535166	0.891072	0.127418	0.875203	0.104153	0.853835	0.17779	1.0477	0.147563	0.854321	0.0738015	0.295167	0.108688	0.612125	0.0652828	0.448177	0.173296	-0.218525	0.164341	-0.186281	0.535166	-0.765904	0.127418	-0.892722	0.104153	-1.47223	0.17779	0.33422	0.147563	-1.80909	0.0738015	4	0	0	0	20
Row791	Pizotifen malate	13D03	Drugs. 1972 3(3):159-203	n/a	1.05805	0.122179	1.06211	0.0832257	0.973261	0.127193	0.942531	0.181501	1.26437	0.479419	0.848803	0.0786022	0.84804	0.0868718	0.896087	0.0965426	1.07179	0.226311	0.933085	0.0419365	0.0898855	0.122179	0.084965	0.0832257	-0.477106	0.127193	-0.61883	0.181501	0.013042	0.479419	-1.10856	0.0786022	-1.12359	0.0868718	-1.01268	0.0965426	0.582139	0.226311	-0.695409	0.0419365	4	1	0	0	0
Row792	Ribavirin	13D04	Expert Opin Pharmacother. 2010 Mar 11(4):673-83	Yes	0.997143	0.110005	0.973664	0.113091	1.00006	0.211836	0.898612	0.151047	0.912913	0.300448	0.947663	0.160577	0.982986	0.074085	0.846691	0.149281	1.01036	0.210416	1.00143	0.0522083	-0.270038	0.110005	-0.461404	0.113091	-0.312083	0.211836	-0.975658	0.151047	-0.353969	0.300448	-0.307138	0.160577	0.0233631	0.074085	-1.54992	0.149281	-0.0499398	0.210416	0.270938	0.0522083	0	0	3	0	0
Row793	Cyclopenthiazide	13D05	Q J Med. 1991 Feb 78(286):135-43	n/a	0.991648	0.0808381	1.00897	0.104207	0.958047	0.139704	1.08356	0.158158	0.818035	0.224584	0.956081	0.125193	0.913151	0.116539	0.944757	0.123042	1.00994	0.123865	0.962635	0.0531794	-0.302512	0.0808381	-0.243304	0.104207	-0.570791	0.139704	0.526992	0.158158	-0.453047	0.224584	-0.238895	0.125193	-0.570191	0.116539	-0.483332	0.123042	-0.0542484	0.123865	-0.2776	0.0531794	1	0	0	0	0
Row794	Fluvoxamine maleate	13D06	J Psychopharmacol. 2009 Jul 23(5):539-50	Yes	0.982994	0.093166	1.00861	0.087879	0.927962	0.215555	0.998762	0.198228	1.04715	0.390908	0.920937	0.123392	0.899549	0.0967816	0.860688	0.159552	0.932785	0.111618	0.972438	0.0767823	-0.353657	0.093166	-0.245542	0.087879	-0.756047	0.215555	-0.161977	0.198228	-0.21379	0.390908	-0.523794	0.123392	-0.685799	0.0967816	-1.39769	0.159552	-0.848138	0.111618	-0.138984	0.0767823	2	1	1	0	0
Row795	Prothionamide	13D07	Tuberculosis (Edinb). 2008 Mar 88(2):139-40	n/a	1.01246	0.129306	1.00074	0.0900419	1.06438	0.146518	1.09546	0.198437	0.956628	0.361076	0.977503	0.100292	0.971722	0.0915112	0.940761	0.175123	0.997927	0.174417	0.982478	0.0583861	-0.179532	0.129306	-0.294169	0.0900419	0.0839799	0.146518	0.623659	0.198437	-0.308318	0.361076	-0.0652337	0.100292	-0.0723716	0.0915112	-0.526796	0.175123	-0.177874	0.174417	0.00297117	0.0583861	1	0	0	0	0
Row796	Fluticasone propionate	13D08	Expert Opin Pharmacother. 2000 Sep 1(6):1227-44	Yes	1.09999	0.107076	0.988215	0.076766	1.13099	0.204086	1.13167	0.24791	1.84378	0.751961	1.28297	0.165642	1.25369	0.131937	0.951893	0.143627	0.974525	0.143784	0.969531	0.0309938	0.337775	0.107076	-0.371512	0.076766	0.494164	0.204086	0.91784	0.24791	0.618111	0.751961	2.41106	0.165642	2.32417	0.131937	-0.405725	0.143627	-0.418668	0.143784	-0.180087	0.0309938	3	1	3	0	0
Row797	Zuclopenthixol dihydrochloride	13D09	Schizophr Bull. 2009 Sep 35(5):855-6	n/a	0.986967	0.0891451	1.04254	0.0967029	0.964097	0.148805	0.999265	0.179448	1.17329	0.21027	0.972117	0.109029	0.972828	0.136269	0.981167	0.107842	1.26081	0.276309	0.95908	0.0308336	-0.330175	0.0891451	-0.0359356	0.0967029	-0.533537	0.148805	-0.157887	0.179448	-0.0820665	0.21027	-0.1089	0.109029	-0.0629713	0.136269	-0.0873217	0.107842	2.527	0.276309	-0.327866	0.0308336	0	0	0	0	0
Row798	Proguanil hydrochloride	13D10	J Travel Med. 1999 May 6 Suppl 1:S13-7	Yes	0.984822	0.0765476	1.06186	0.11449	1.00867	0.190765	0.865033	0.117965	1.19883	0.524083	0.985071	0.149635	0.971135	0.156291	0.969841	0.165079	1.07245	0.223685	0.983073	0.0405658	-0.342852	0.0765476	0.0834579	0.11449	-0.259048	0.190765	-1.24847	0.117965	-0.0553961	0.524083	-0.00388486	0.149635	-0.0773621	0.156291	-0.210512	0.165079	0.588909	0.223685	0.011385	0.0405658	1	0	0	0	0
Row799	Lymecycline	13D11	Eur J Dermatol. 2003 Mar-Apr 13(2):130-5	n/a	0.953767	0.0799366	0.986928	0.0903304	0.92057	0.125515	0.922939	0.104813	1.19952	0.476109	0.906336	0.0826044	0.925746	0.121237	0.982711	0.147967	1.05209	0.205952	0.988229	0.0659651	-0.52638	0.0799366	-0.379462	0.0903304	-0.801566	0.125515	-0.778007	0.104813	-0.0546769	0.476109	-0.642157	0.0826044	-0.463141	0.121237	-0.0705323	0.147967	0.379446	0.205952	0.0842921	0.0659651	1	0	0	0	0
Row800	Alfaxalone	13E03	Mol Pharmacol. 1980 Jul 18(1):144-7	n/a	1.03551	0.0585748	0.996859	0.0553679	1.22271	0.19447	1.16999	0.259555	0.895999	0.360197	0.960058	0.150942	0.953913	0.159573	0.820369	0.153061	0.914589	0.137663	0.993736	0.0666944	-0.0433087	0.0585748	-0.318113	0.0553679	1.05892	0.19447	1.22921	0.259555	-0.371632	0.360197	-0.206656	0.150942	-0.223739	0.159573	-1.83621	0.153061	-1.03537	0.137663	0.162149	0.0666944	2	0	0	0	0
Row801	Azapropazone	13E04	Curr Med Res Opin. 1976 4(1):3-16	n/a	1.01634	0.120285	1.02045	0.102804	1.10075	0.192011	0.993939	0.111342	1.15572	0.341185	0.999492	0.0841987	0.968325	0.0914698	1.05414	0.118772	1.06745	0.230028	0.948324	0.0642109	-0.156616	0.120285	-0.172394	0.102804	0.307937	0.192011	-0.201159	0.111342	-0.100413	0.341185	0.113017	0.0841987	-0.101242	0.0914698	0.706318	0.118772	0.537523	0.230028	-0.479939	0.0642109	2	1	0	0	0
Row802	Meptazinol hydrochloride	13E05	Drugs. 1985 Oct 30(4):285-312	n/a	1.02624	0.118981	0.94194	0.0427716	1.03988	0.158796	1.04627	0.167542	1.00583	0.346947	0.950183	0.0938211	0.984008	0.144397	1.02274	0.231676	0.851348	0.195055	0.97541	0.0491525	-0.0980917	0.118981	-0.657377	0.0427716	-0.0668696	0.158796	0.224003	0.167542	-0.256941	0.346947	-0.286707	0.0938211	0.0320499	0.144397	0.364803	0.231676	-1.68608	0.195055	-0.096968	0.0491525	0	0	0	0	0
Row803	Darunavir	13E07	Pharmacology. 2012;90(1-2):102-9	Yes	0.962364	0.102145	0.957466	0.073154	1.06769	0.122229	0.948028	0.108813	1.15977	0.424973	0.989024	0.0948501	0.963519	0.145775	1.02617	0.25713	0.967823	0.166879	0.964519	0.0835243	-0.475578	0.102145	-0.561468	0.073154	0.10435	0.122229	-0.574167	0.108813	-0.0961801	0.424973	0.0281622	0.0948501	-0.142093	0.145775	0.402163	0.25713	-0.487628	0.166879	-0.250958	0.0835243	1	1	0	0	0
Row804	Pivampicillin	13E10	Lancet. 1989 Aug 26 2(8661):469-73	n/a	0.956725	0.101579	0.967082	0.0801943	0.940859	0.171165	0.969722	0.158477	1.13593	0.474808	0.995895	0.0876948	1.01088	0.0895296	1.04903	0.123019	1.01394	0.200236	1.00168	0.0557532	-0.508901	0.101579	-0.502062	0.0801943	-0.676631	0.171165	-0.397918	0.158477	-0.12108	0.474808	0.0838575	0.0876948	0.260469	0.0895296	0.650725	0.123019	-0.0130747	0.200236	0.274542	0.0557532	0	2	0	0	0
Row805	Lodoxamide	13E11	Ann Pharmacother. 1996 May 30(5):535-7	Yes	1.09144	0.131811	1.00868	0.0642902	0.886403	0.179504	1.03834	0.127292	1.2402	0.544861	0.97816	0.140804	0.983469	0.10074	1.05444	0.224026	0.96798	0.184262	0.987942	0.067262	0.287208	0.131811	-0.245121	0.0642902	-1.01196	0.179504	0.159607	0.127292	-0.0121915	0.544861	-0.0599074	0.140804	0.0274735	0.10074	0.709638	0.224026	-0.486013	0.184262	0.0802375	0.067262	0	2	2	0	0
Row806	Flucloxacillin sodium	13F02	Med J Aust. 1999 Mar 15 170(6):270-3	n/a	0.940579	0.0554599	0.976105	0.112979	0.880582	0.124875	0.822271	0.0789918	1.055	0.332362	0.971466	0.0931465	1.00585	0.0943673	1.08219	0.146663	0.974714	0.0737619	0.963159	0.0680844	-0.604321	0.0554599	-0.446326	0.112979	-1.0478	0.124875	-1.5959	0.0789918	-0.205596	0.332362	-0.114176	0.0931465	0.21767	0.0943673	1.0114	0.146663	-0.416721	0.0737619	-0.27019	0.0680844	2	1	0	0	0
Row807	Trapidil	13F03	Circulation. 1994 Dec 90(6):2710-5	n/a	0.958384	0.0583768	1.00732	0.105452	0.914914	0.10726	0.842904	0.15068	0.861449	0.2123	1.01601	0.0916402	1.0042	0.109219	0.880321	0.115705	0.995148	0.167702	1.03463	0.0382699	-0.499099	0.0583768	-0.253497	0.105452	-0.836396	0.10726	-1.42827	0.15068	-0.407711	0.2123	0.246913	0.0916402	0.203667	0.109219	-1.18415	0.115705	-0.206469	0.167702	0.740392	0.0382699	0	1	0	0	0
Row808	Deptropine citrate	13F04	Br J Dis Chest. 1977 Apr 71(2):101-4	n/a	0.98225	0.0670097	0.895805	0.0700521	0.998335	0.196007	0.873741	0.115285	0.934502	0.353325	0.971616	0.0835643	0.922254	0.101352	0.95525	0.101111	1.09581	0.248812	1.00601	0.0626361	-0.358055	0.0670097	-0.942384	0.0700521	-0.322708	0.196007	-1.17773	0.115285	-0.331424	0.353325	-0.112962	0.0835643	-0.492815	0.101352	-0.369203	0.101111	0.829286	0.248812	0.335762	0.0626361	1	1	0	0	0
Row809	Sertraline	13F05	Expert Opin Pharmacother. 2001 May 2(5):883-92	Yes	1.0011	0.112949	0.937317	0.077983	1.13327	0.195107	1.03104	0.180474	0.914106	0.346556	0.998629	0.122801	0.948359	0.117957	0.957247	0.0928904	1.08181	0.174958	0.995758	0.0623184	-0.246666	0.112949	-0.685939	0.077983	0.508199	0.195107	0.100294	0.180474	-0.352723	0.346556	0.106028	0.122801	-0.270945	0.117957	-0.347485	0.0928904	0.68519	0.174958	0.190739	0.0623184	1	0	0	0	0
Row810	Ethamsylate	13F06	Am J Ther. 2006 May-Jun 13(3):236-47	n/a	0.982352	0.0632074	0.98704	0.113232	0.951041	0.16411	0.956818	0.148583	1.11825	0.452948	0.834422	0.0989048	0.946269	0.0964978	0.855581	0.0769793	0.937635	0.185037	1.01806	0.0727757	-0.35745	0.0632074	-0.378775	0.113232	-0.613933	0.16411	-0.502754	0.148583	-0.139546	0.452948	-1.22514	0.0989048	-0.288704	0.0964978	-1.45324	0.0769793	-0.798238	0.185037	0.506045	0.0727757	1	0	0	0	0
Row811	Moxonidine	13F07	Cardiovasc Ther. 2012 Aug 30(4):199-208	n/a	0.967186	0.0780879	0.953532	0.07061	1.09428	0.257744	0.981929	0.188888	1.06682	0.464567	1.0047	0.0894014	1.02032	0.10091	0.959112	0.17197	1.04293	0.186229	1.00281	0.0407376	-0.44708	0.0780879	-0.585771	0.07061	0.268087	0.257744	-0.298739	0.188888	-0.193247	0.464567	0.155213	0.0894014	0.34065	0.10091	-0.327201	0.17197	0.285136	0.186229	0.290501	0.0407376	1	0	0	0	0
Row812	Etilefrine hydrochloride	13F08	Urology. 2005 May 65(5):1002	n/a	0.915732	0.0541666	0.987142	0.071453	1.03219	0.260844	0.898549	0.13456	0.790216	0.225809	0.926119	0.0959044	0.929193	0.0880682	1.11133	0.17323	1.05309	0.222614	1.00379	0.0636735	-0.751163	0.0541666	-0.378141	0.071453	-0.11421	0.260844	-0.976167	0.13456	-0.482097	0.225809	-0.481787	0.0959044	-0.433843	0.0880682	1.32831	0.17323	0.38968	0.222614	0.304367	0.0636735	0	0	0	0	0
Row813	Alprostadil	13F09	Expert Opin Pharmacother. 2008 Jun 9(8):1421-9	Yes	1.05511	0.144824	1.1216	0.10432	0.910494	0.105894	0.837821	0.12888	1.20714	0.521516	0.841476	0.106245	0.892688	0.125422	0.880353	0.198444	0.906663	0.109591	0.783888	0.0670014	0.0725291	0.144824	0.452467	0.10432	-0.863611	0.105894	-1.46956	0.12888	-0.0467131	0.521516	-1.16796	0.106245	-0.744107	0.125422	-1.18381	0.198444	-1.11693	0.109591	-2.80497	0.0670014	0	5	2	0	0
Row814	Tribenoside	13F10	Pharmacology. 1977 15(5):445-60	n/a	1.02201	0.104233	0.997256	0.0763633	1.03061	0.180397	0.959921	0.179876	1.42236	0.962941	0.905027	0.142582	0.825824	0.109058	0.873757	0.158115	0.953298	0.187933	1.01988	0.0460002	-0.123079	0.104233	-0.31566	0.0763633	-0.12397	0.180397	-0.477543	0.179876	0.178035	0.962941	-0.652769	0.142582	-1.31241	0.109058	-1.25555	0.158115	-0.637078	0.187933	0.531818	0.0460002	1	12	19	0	20
Row815	Rimexolone	13F11	Int Ophthalmol. 2008 Aug 28(4):281-5	Yes	0.943401	0.0840476	0.986681	0.113932	1.19766	0.189908	1.04192	0.143851	1.2847	0.360247	1.031	0.12841	1.00668	0.108117	1.00161	0.119522	1.16874	0.274427	1.03769	0.048549	-0.587645	0.0840476	-0.380989	0.113932	0.904666	0.189908	0.188684	0.143851	0.0342789	0.360247	0.368406	0.12841	0.224762	0.108117	0.134992	0.119522	1.57963	0.274427	0.783588	0.048549	3	1	0	0	0
Row816	Isradipine	13G02	Drugs. 1995 Apr 49(4):618-49	Yes	1.01196	0.118155	1.00223	0.099302	1.38974	0.300332	1.27743	0.317949	4.37829	1.43881	0.692433	0.159233	0.640523	0.112905	1.05968	0.180057	1.08846	0.12897	1.07367	0.036852	-0.182451	0.118155	-0.28494	0.099302	2.08746	0.300332	2.10207	0.317949	3.26482	1.43881	-2.37619	0.159233	-2.88735	0.112905	0.766621	0.180057	0.753609	0.12897	1.29234	0.036852	2	5	0	18	20
Row817	Isometheptene mucate	13G04	Expert Rev Neurother. 2012 Feb 12(2):159-67	n/a	0.993451	0.09862	0.960131	0.0722668	0.983801	0.199859	0.995876	0.152015	0.941332	0.256314	0.930554	0.160679	0.985938	0.146619	0.976516	0.156834	1.19679	0.320732	1.01136	0.0527663	-0.291859	0.09862	-0.545002	0.0722668	-0.412208	0.199859	-0.185423	0.152015	-0.324292	0.256314	-0.445833	0.160679	0.0484516	0.146619	-0.137915	0.156834	1.86825	0.320732	0.411337	0.0527663	1	0	0	0	0
Row818	Nifurtimox	13G05	J Pharm Sci. 2012 Mar 101(3):888-94	n/a	0.906077	0.0887166	0.970096	0.0634744	0.963473	0.209697	0.968704	0.152783	0.836701	0.356922	1.01261	0.124641	0.95944	0.102508	0.977221	0.221658	1.0437	0.212939	1.01606	0.0435005	-0.808222	0.0887166	-0.483442	0.0634744	-0.537378	0.209697	-0.406182	0.152783	-0.433554	0.356922	0.219368	0.124641	-0.176762	0.102508	-0.130239	0.221658	0.293099	0.212939	0.477858	0.0435005	0	0	0	0	0
Row819	Letrozole	13G06	Oncologist. 2011 16(12):1762-70	Yes	0.928045	0.125653	0.947918	0.0497963	1.0077	0.234317	0.9073	0.115968	1.10455	0.394793	1.0272	0.132597	1.01893	0.101062	1.03321	0.179096	1.13493	0.161627	1.02833	0.0525369	-0.678396	0.125653	-0.620448	0.0497963	-0.265048	0.234317	-0.905074	0.115968	-0.15385	0.394793	0.337645	0.132597	0.32886	0.101062	0.478713	0.179096	1.23175	0.161627	0.651302	0.0525369	1	0	0	0	0
Row820	Tocainide hydrochloride	13G08	Am Heart J. 1985 Oct 110(4):856-63	Yes	0.906868	0.098785	0.975359	0.0637005	1.05532	0.273942	0.83331	0.136624	1.07705	0.36799	0.9691	0.0925536	0.980856	0.102549	1.06303	0.133035	1.24242	0.216643	1.00807	0.049453	-0.803548	0.098785	-0.450931	0.0637005	0.0281972	0.273942	-1.50622	0.136624	-0.182565	0.36799	-0.133356	0.0925536	0.00525823	0.102549	0.803081	0.133035	2.33782	0.216643	0.364839	0.049453	1	2	2	1	0
Row821	Benzathine benzylpenicillin	13G09	Lancet. 2012 Jan 28 379(9813):342-7	Yes	0.96479	0.0980105	0.93748	0.106583	1.16643	0.130532	1.07198	0.233874	0.906744	0.347732	1.1158	0.0594139	1.01124	0.150203	0.994739	0.132564	1.11144	0.25995	1.00587	0.0552446	-0.461239	0.0980105	-0.684931	0.106583	0.712383	0.130532	0.432934	0.233874	-0.360411	0.347732	1.05589	0.0594139	0.263535	0.150203	0.0602836	0.132564	0.990136	0.25995	0.333727	0.0552446	2	0	0	0	0
Row822	Risperidone	13G10	Adv Ther. 2009 Jun 26(6):588-99.	Yes	0.988962	0.0466163	0.958551	0.0728999	1.09246	0.170608	1.13539	0.20546	0.740506	0.15616	1.06908	0.0776834	1.00866	0.115502	0.992398	0.224707	1.25336	0.207547	1.03072	0.0441663	-0.318387	0.0466163	-0.554763	0.0728999	0.256888	0.170608	0.948049	0.20546	-0.534008	0.15616	0.67717	0.0776834	0.241556	0.115502	0.0348252	0.224707	2.45032	0.207547	0.68502	0.0441663	2	0	0	0	0
Row823	Torsemide	13G11	Future Cardiol. 2012 Sep 8(5):707-28.	Yes	0.883211	0.100905	0.926058	0.107662	0.879558	0.149742	0.980448	0.173979	1.11683	0.302181	0.940082	0.132789	0.96069	0.0993388	1.1517	0.164762	1.06514	0.144373	1.03504	0.073538	-0.943358	0.100905	-0.755493	0.107662	-1.05411	0.149742	-0.310769	0.173979	-0.141023	0.302181	-0.368595	0.132789	-0.166136	0.0993388	1.76748	0.164762	0.513664	0.144373	0.746164	0.073538	0	0	0	0	0
Row824	Halofantrine hydrochloride	13H02	Ann Trop Med Parasitol. 1997 Oct 91(7):867-73	Yes	1.27546	0.351999	1.3617	0.312134	1.53078	0.293073	1.35584	0.352908	4.42533	1.74604	0.628094	0.115872	0.681801	0.225775	0.972973	0.213858	1.00748	0.254381	1.06682	0.0922492	1.37474	0.351999	1.93574	0.312134	2.95595	0.293073	2.73918	0.352908	3.31394	1.74604	-2.89777	0.115872	-2.53652	0.225775	-0.17645	0.213858	-0.079579	0.254381	1.19553	0.0922492	2	18	18	0	20
Row825	Nomegestrol acetate	13H04	Drugs. 2010 Mar 26 70(5):541-59	n/a	1.12501	0.138146	1.13694	0.176348	1.03772	0.181815	1.00078	0.169328	1.0227	0.295118	0.915307	0.107438	0.991081	0.153662	1.07836	0.235361	1.07976	0.2683	0.941767	0.0556585	0.485631	0.138146	0.54726	0.176348	-0.080205	0.181815	-0.145597	0.169328	-0.239324	0.295118	-0.569439	0.107438	0.0921664	0.153662	0.969807	0.235361	0.664165	0.2683	-0.572655	0.0556585	0	2	1	0	20
Row826	Pancuronium bromide	13H05	Ann Intern Med. 1978 Jan 88(1):64-8	Yes	0.922188	0.104391	0.988725	0.148913	1.11038	0.145017	0.888868	0.168052	1.23419	0.415482	1.01966	0.14474	0.83579	0.143024	0.971522	0.116598	1.17859	0.154059	1.06085	0.0757209	-0.71301	0.104391	-0.368362	0.148913	0.367238	0.145017	-1.05483	0.168052	-0.0184655	0.415482	0.276514	0.14474	-1.22771	0.143024	-0.19223	0.116598	1.68108	0.154059	1.11112	0.0757209	0	0	1	0	0
Row827	Molindone hydrochloride	13H06	J Clin Psychopharmacol. 1989 Aug 9(4):268-76	Yes	0.957338	0.107279	0.95473	0.0976893	1.21657	0.232174	1.0415	0.174256	0.896806	0.228954	1.01739	0.106918	0.992084	0.0682216	0.995152	0.126646	1.1623	0.125242	1.02435	0.0458924	-0.505279	0.107279	-0.578366	0.0976893	1.02111	0.232174	0.185231	0.174256	-0.370789	0.228954	0.258085	0.106918	0.100694	0.0682216	0.064782	0.126646	1.51347	0.125242	0.594964	0.0458924	1	0	0	0	0
Row828	Alcuronium chloride	13H07	Anesth Analg. 1995 Feb 80(2):373-7.	n/a	0.979162	0.152202	0.936024	0.0918796	1.1013	0.203843	0.987659	0.0600902	1.22605	0.571243	0.993034	0.0777971	1.06692	0.123942	1.02213	0.169766	1.08307	0.201691	1.03016	0.0664061	-0.376302	0.152202	-0.693927	0.0918796	0.311317	0.203843	-0.252182	0.0600902	-0.0269669	0.571243	0.0606656	0.0777971	0.73674	0.123942	0.358208	0.169766	0.698171	0.201691	0.677138	0.0664061	1	0	0	0	0
Row829	Zalcitabine	13H08	Drugs. 1997 Jun 53(6):1054-80	Yes	0.98543	0.0690677	1.00718	0.0844583	0.968507	0.20376	1.008	0.252046	1.08416	0.565251	1.00928	0.178053	0.923596	0.108701	0.919527	0.216243	0.885496	0.117365	0.993046	0.0458913	-0.339264	0.0690677	-0.254368	0.0844583	-0.506383	0.20376	-0.0868927	0.252046	-0.175139	0.565251	0.192348	0.178053	-0.481412	0.108701	-0.757743	0.216243	-1.33472	0.117365	0.152398	0.0458913	0	1	1	0	0
Row830	Levocabastine hydrochloride	13H10	Drugs. 1995 Dec 50(6):1032-49	Yes	0.967322	0.0619553	0.951494	0.0757126	1.0555	0.157273	0.922176	0.114726	1.18958	0.321884	1.08645	0.0865573	1.03912	0.125808	0.994678	0.141861	0.989376	0.171084	1.01584	0.0374851	-0.446274	0.0619553	-0.598363	0.0757126	0.0292839	0.157273	-0.784212	0.114726	-0.0650583	0.321884	0.817954	0.0865573	0.500488	0.125808	0.0596264	0.141861	-0.265856	0.171084	0.474655	0.0374851	1	0	0	0	0
Row831	Pyrvinium pamoate	13H11	Antimicrob Agents Chemother. 2008 Sep 52(9):3106-12	Yes	1.00092	0.0902533	1.04883	0.106445	0.966366	0.162008	0.936602	0.118737	1.1187	0.414361	0.989554	0.146192	0.959978	0.117883	0.834657	0.100877	0.993496	0.201264	0.936703	0.0712509	-0.247711	0.0902533	0.00295607	0.106445	-0.519567	0.162008	-0.667004	0.118737	-0.139075	0.414361	0.0324564	0.146192	-0.17219	0.117883	-1.68082	0.100877	-0.223464	0.201264	-0.644263	0.0712509	0	2	0	0	0
Row832	Etomidate	14A02	Anesthesiology. 2011 Mar 114(3):695-707	Yes	1.03521	0.0869322	1.01896	0.0695304	0.904698	0.142385	0.999654	0.182601	0.978197	0.273966	0.996309	0.140057	0.901898	0.081861	0.825387	0.0982031	0.985257	0.139673	0.970117	0.0676878	-0.0450809	0.0869322	-0.181566	0.0695304	-0.899307	0.142385	-0.154726	0.182601	-0.285795	0.273966	0.0872134	0.140057	-0.665829	0.081861	-1.78164	0.0982031	-0.30824	0.139673	-0.171808	0.0676878	0	0	0	0	0
Row833	Tridihexethyl chloride	14A03	Neurology. 1991 Nov 41(11):1737-41.	Yes	1.05964	0.0764107	1.02254	0.0628566	1.06249	0.116188	0.95989	0.114054	1.13942	0.400444	0.933458	0.0795551	0.916992	0.137314	0.892709	0.198098	1.19211	0.16309	0.936373	0.0364214	0.0993148	0.0764107	-0.15948	0.0628566	0.0723206	0.116188	-0.477796	0.114054	-0.117439	0.400444	-0.42229	0.0795551	-0.53754	0.137314	-1.04942	0.198098	1.82018	0.16309	-0.648928	0.0364214	1	0	0	0	0
Row834	Penbutolol sulfate	14A04	DICP. 1990 Apr 24(4):403-8	Yes	1.00252	0.0845242	1.03104	0.0748489	0.968832	0.168955	1.00669	0.108169	0.660934	0.152302	1.00214	0.157935	0.973425	0.133738	0.894795	0.18229	0.928925	0.15757	0.959825	0.0298073	-0.238268	0.0845242	-0.106988	0.0748489	-0.504383	0.168955	-0.0975492	0.108169	-0.617102	0.152302	0.134503	0.157935	-0.0578996	0.133738	-1.02673	0.18229	-0.887863	0.15757	-0.317332	0.0298073	2	0	0	0	0
Row835	Prednicarbate	14A05	Skin Therapy Lett. 2004 Dec-2005 Jan 9(10):5-6, 9	Yes	1.06979	0.146316	0.987929	0.120054	1.22627	0.166311	1.19181	0.160793	1.88583	0.709907	1.15239	0.214014	1.05961	0.125188	0.97261	0.0959325	0.959844	0.168926	1.02748	0.0598472	0.15928	0.146316	-0.373282	0.120054	1.08085	0.166311	1.4065	0.160793	0.662021	0.709907	1.35247	0.214014	0.674641	0.125188	-0.18039	0.0959325	-0.569726	0.168926	0.639241	0.0598472	1	0	2	0	0
Row836	Sertaconazole nitrate	14A06	Expert Rev Anti Infect Ther. 2013 Apr 11(4):347-58	Yes	1.59826	0.152062	1.52402	0.163077	1.34585	0.255357	1.22083	0.238959	3.81821	1.81008	0.75512	0.239767	0.699558	0.218048	0.788199	0.16228	0.849572	0.124308	0.785443	0.0513181	3.28247	0.152062	2.93842	0.163077	1.81719	0.255357	1.64228	0.238959	2.67994	1.81008	-1.86801	0.239767	-2.38559	0.218048	-2.18611	0.16228	-1.70435	0.124308	-2.78298	0.0513181	8	11	12	0	0
Row837	Repaglinide	14A07	Drugs. 2012 Jan 22 72(2):249-72	Yes	1.03767	0.084402	1.08828	0.0548898	1.10842	0.276352	0.956238	0.150669	1.44464	0.913091	0.962348	0.0946282	0.92312	0.188038	1.00766	0.171183	1.00094	0.218169	0.95645	0.0630768	-0.0305136	0.084402	0.246661	0.0548898	0.355176	0.276352	-0.507469	0.150669	0.201299	0.913091	-0.18809	0.0946282	-0.485459	0.188038	0.200767	0.171183	-0.146909	0.218169	-0.365044	0.0630768	1	0	1	0	0
Row838	Piretanide	14A08	Drugs. 1985 Jun 29(6):489-530	n/a	1.06129	0.117031	1.00807	0.0924399	1.01719	0.224087	0.962903	0.12456	1.07537	0.675789	1.05418	0.121755	0.985669	0.094323	0.999836	0.229523	1.14199	0.180735	0.961161	0.0394054	0.109083	0.117031	-0.248862	0.0924399	-0.206614	0.224087	-0.453317	0.12456	-0.184318	0.675789	0.556332	0.121755	0.0461706	0.094323	0.11572	0.229523	1.30448	0.180735	-0.298433	0.0394054	1	0	0	0	0
Row839	Oxyphenbutazone	14A10	Jpn J Pharmacol. 1965 Jun 15(2):187-98	Yes	1.04079	0.133156	0.955987	0.0871243	1.14654	0.222168	1.02138	0.107986	1.26677	0.439859	0.964389	0.161338	1.00213	0.119115	0.879566	0.167868	1.00575	0.26789	1.02159	0.0362918	-0.012121	0.133156	-0.570606	0.0871243	0.589892	0.222168	0.0217993	0.107986	0.0155566	0.439859	-0.171547	0.161338	0.186096	0.119115	-1.19237	0.167868	-0.097338	0.26789	0.556012	0.0362918	1	0	0	0	0
Row840	Quinethazone	14A11	Can Med Assoc J. 1966 Jul 9 95(2):62-7	Yes	1.0636	0.132695	1.02603	0.143477	1.04467	0.155133	0.989839	0.237849	0.950991	0.371682	1.09717	0.129289	1.00775	0.108121	1.01213	0.18988	1.04956	0.129228	0.959056	0.0649028	0.122701	0.132695	-0.137892	0.143477	-0.0374132	0.155133	-0.234471	0.237849	-0.314205	0.371682	0.904828	0.129289	0.233849	0.108121	0.249441	0.18988	0.353374	0.129228	-0.328192	0.0649028	1	0	1	0	0
Row841	Moricizine hydrochloride	14B02	Cleve Clin J Med. 1992 Jan-Feb 59(1):79-86	Yes	1.03133	0.105812	0.953703	0.0781564	0.989722	0.117519	0.877484	0.0748708	0.635085	0.175928	1.04578	0.180123	1.02688	0.117085	0.914634	0.157605	0.99215	0.213523	1.00609	0.0619392	-0.0679989	0.105812	-0.584712	0.0781564	-0.375749	0.117519	-1.14732	0.0748708	-0.644096	0.175928	0.48822	0.180123	0.396425	0.117085	-0.810961	0.157605	-0.237316	0.213523	0.336845	0.0619392	0	0	0	0	0
Row842	Pivmecillinam hydrochloride	14B04	Int J Antimicrob Agents. 2003 Oct 22 Suppl 2:73-8	n/a	1.04409	0.108765	1.0273	0.0862812	0.975692	0.151108	1.04585	0.19537	0.77226	0.169507	1.09505	0.193873	1.10786	0.0916891	0.975471	0.231106	1.06879	0.135858	0.985836	0.065465	0.00740485	0.108765	-0.130078	0.0862812	-0.462138	0.151108	0.220584	0.19537	-0.500848	0.169507	0.887698	0.193873	1.08474	0.0916891	-0.149275	0.231106	0.551249	0.135858	0.0504613	0.065465	2	0	0	0	0
Row843	Piperidolate hydrochloride	14B06	AMA Arch Surg. 1957 Nov 75(5):780-4	n/a	0.99097	0.0680781	0.968088	0.092429	1.03405	0.192021	1.1051	0.230908	0.836018	0.276939	0.989458	0.0781563	1.00379	0.157655	0.845129	0.149137	0.96154	0.161883	0.992359	0.0777112	-0.306518	0.0680781	-0.495848	0.092429	-0.102757	0.192021	0.702005	0.230908	-0.434268	0.276939	0.0316811	0.0781563	0.200209	0.157655	-1.56692	0.149137	-0.552273	0.161883	0.142685	0.0777112	1	0	0	0	0
Row844	Trifluridine	14B07	Drugs. 1982 May 23(5):329-53	Yes	0.980612	0.0851193	0.99968	0.0301323	1.03505	0.176396	1.01404	0.23689	0.964714	0.279329	0.9872	0.0779925	0.980537	0.135981	0.923963	0.14259	1.02869	0.315238	0.96853	0.0377746	-0.367736	0.0851193	-0.300686	0.0301323	-0.0966109	0.176396	-0.0378258	0.23689	-0.299874	0.279329	0.0133705	0.0779925	0.0025476	0.135981	-0.709498	0.14259	0.138655	0.315238	-0.194246	0.0377746	0	0	0	0	0
Row845	Oxprenolol hydrochloride	14B08	Pharmacotherapy. 1983 Mar-Apr 3(2 Pt 1):68-81	Yes	1.00509	0.125797	1.00575	0.0942955	1.03225	0.193394	1.035	0.104517	0.750698	0.341527	1.00656	0.13513	0.998226	0.093636	0.89341	0.138657	1.05202	0.24096	0.990723	0.0468283	-0.223102	0.125797	-0.26319	0.0942955	-0.113874	0.193394	0.132473	0.104517	-0.523365	0.341527	0.170346	0.13513	0.152892	0.093636	-1.0418	0.138657	0.378674	0.24096	0.119559	0.0468283	0	1	0	0	0
Row846	Ondansetron Hydrochloride	14B09	Am J Hosp Pharm. 1994 Mar 15 51(6):762-71	Yes	0.961986	0.121938	0.960654	0.121936	0.935113	0.149234	1.04254	0.130309	1.04862	0.346286	1.01825	0.0964485	1.00377	0.140965	0.932793	0.149973	1.06522	0.117582	0.99172	0.0800536	-0.477812	0.121938	-0.541771	0.121936	-0.712014	0.149234	0.19371	0.130309	-0.212257	0.346286	0.265081	0.0964485	0.19999	0.140965	-0.613462	0.149973	0.514518	0.117582	0.133654	0.0800536	1	1	0	0	0
Row847	Oxaprozin	14B11	Expert Opin Pharmacother. 2005 May 6(5):777-85	Yes	1.96571	0.0672004	1.77365	0.121529	1.46822	0.366997	1.27497	0.278194	4.33226	1.47087	0.649087	0.131555	0.694814	0.13452	0.749506	0.207947	0.7524	0.194815	0.642397	0.0655298	5.45402	0.0672004	4.48056	0.121529	2.57072	0.366997	2.0821	0.278194	3.21675	1.47087	-2.72759	0.131555	-2.42592	0.13452	-2.60694	0.207947	-2.70419	0.194815	-4.80557	0.0655298	10	10	10	0	20
Row848	Phensuximide	14C02	Epilepsia. 1963 Mar 4:66-76	Yes	0.987567	0.0870836	1.00631	0.100376	1.0246	0.162113	1.03721	0.249668	0.924152	0.425733	0.939273	0.149963	0.947526	0.167889	0.94627	0.220553	1.01922	0.195748	0.998411	0.0626968	-0.326631	0.0870836	-0.259721	0.100376	-0.161001	0.162113	0.150415	0.249668	-0.342232	0.425733	-0.375154	0.149963	-0.27802	0.167889	-0.466874	0.220553	0.0412142	0.195748	0.228264	0.0626968	1	0	1	0	0
Row849	Ioxaglic acid	14C03	Invest Radiol. 1984 Nov-Dec 19(6 Suppl):S289-392	Yes	0.956423	0.0934852	1.00661	0.098265	1.07941	0.2033	1.06902	0.205041	0.975023	0.388789	1.00218	0.140271	1.05472	0.111168	0.953017	0.195964	0.917849	0.189921	1.00572	0.0441283	-0.510689	0.0934852	-0.257889	0.098265	0.176503	0.2033	0.408837	0.205041	-0.289109	0.388789	0.134803	0.140271	0.633094	0.111168	-0.393494	0.195964	-1.00182	0.189921	0.331534	0.0441283	0	0	0	0	0
Row850	Naftifine hydrochloride	14C04	J Cutan Med Surg. 2008 Mar-Apr 12(2):51-8	Yes	0.926888	0.0878706	1.03692	0.133006	0.986592	0.210264	1.02883	0.188972	1.02881	0.337408	0.990437	0.0964121	0.928645	0.155999	0.936775	0.156639	0.932126	0.167054	1.04397	0.0541617	-0.685235	0.0878706	-0.0706268	0.133006	-0.395019	0.210264	0.0822899	0.188972	-0.232941	0.337408	0.0396122	0.0964121	-0.438496	0.155999	-0.570152	0.156639	-0.854924	0.167054	0.872405	0.0541617	0	0	0	0	0
Row851	Milrinone	14C06	Basic Res Cardiol. 1989 84 Suppl 1:85-103	Yes	0.976658	0.0533879	0.975138	0.0826738	1.05946	0.186365	1.11513	0.18525	1.12577	0.365378	0.976074	0.134539	1.04291	0.0760466	0.927671	0.121313	0.879926	0.139622	0.987374	0.0723995	-0.3911	0.0533879	-0.452295	0.0826738	0.0537088	0.186365	0.783467	0.18525	-0.131691	0.365378	-0.0768214	0.134539	0.532712	0.0760466	-0.669161	0.121313	-1.39203	0.139622	0.0721997	0.0723995	1	0	0	0	0
Row852	Methantheline bromide	14C07	J Eur Acad Dermatol Venereol. 2013 Oct 27(10):1278-84	Yes	1.0499	0.114145	1.0405	0.0829586	1.07127	0.183422	1.14942	0.109548	0.979431	0.445949	1.01629	0.124692	0.975052	0.0683713	0.977319	0.25201	0.867605	0.158646	0.968442	0.050637	0.0417666	0.114145	-0.048501	0.0829586	0.126437	0.183422	1.06204	0.109548	-0.284506	0.445949	0.249194	0.124692	-0.0440649	0.0683713	-0.129175	0.25201	-1.51881	0.158646	-0.195481	0.050637	1	0	0	0	0
Row853	Ticarcillin sodium	14C08	Ann Pharmacother. 1998 Jan 32(1):S17-21	Yes	1.01274	0.10563	0.999427	0.0823587	1.09947	0.192256	1.07543	0.199702	0.953105	0.362917	0.975703	0.130128	1.0435	0.100779	0.952293	0.194761	0.833113	0.149143	0.964855	0.0269715	-0.177839	0.10563	-0.302254	0.0823587	0.300082	0.192256	0.460887	0.199702	-0.311998	0.362917	-0.0798295	0.130128	0.5377	0.100779	-0.401365	0.194761	-1.87371	0.149143	-0.246202	0.0269715	1	0	0	0	0
Row854	Thiethylperazine dimalate	14C09	Can Med Assoc J. 1965 Feb 20 92:422-3	Yes	0.971034	0.0678898	0.982164	0.0927821	0.928421	0.180388	1.02926	0.129779	0.677061	0.222705	1.0472	0.0649859	1.06016	0.152706	0.977185	0.109555	1.03024	0.146743	0.991674	0.0266636	-0.424341	0.0678898	-0.408895	0.0927821	-0.753226	0.180388	0.0857874	0.129779	-0.600261	0.222705	0.499765	0.0649859	0.679308	0.152706	-0.130633	0.109555	0.154655	0.146743	0.132997	0.0266636	0	0	0	0	0
Row855	Mesalamine	14C10	Arzneimittelforschung. 2012 Feb 62(2):53-8	Yes	0.983906	0.0907888	0.957827	0.0650425	1.02748	0.12903	1.01114	0.110009	1.22853	0.358421	0.978414	0.153952	0.932689	0.0598965	0.924199	0.119512	1.03589	0.233583	1.01587	0.0517436	-0.348269	0.0907888	-0.559239	0.0650425	-0.143243	0.12903	-0.0614362	0.110009	-0.0243814	0.358421	-0.0578477	0.153952	-0.404127	0.0598965	-0.706934	0.119512	0.21273	0.233583	0.475082	0.0517436	0	0	0	0	0
Row856	Vorinostat	14C11	Cancer Lett. 2009 Aug 8 280(2):201-10	Yes	1.04118	0.107754	0.966207	0.0939549	1.06218	0.226186	0.996762	0.327492	1.25494	0.510718	0.907314	0.135439	0.986002	0.0871089	0.911265	0.12687	1.21142	0.125278	0.968156	0.0562205	-0.00977	0.107754	-0.507468	0.0939549	0.0704554	0.226186	-0.178221	0.327492	0.00319744	0.510718	-0.634236	0.135439	0.0490019	0.0871089	-0.847598	0.12687	2.01885	0.125278	-0.199534	0.0562205	2	0	0	0	0
Row857	Lansoprazole	14D03	Curr Pharm Des. 2013 19(1):67-75	Yes	1.14677	0.0883746	1.19457	0.125994	1.1808	0.258127	1.28178	0.219165	1.25102	0.572324	0.977458	0.0942629	0.921234	0.0867197	0.894889	0.155812	0.913361	0.094195	0.941198	0.061135	0.614251	0.0883746	0.903259	0.125994	0.80084	0.258127	2.13748	0.219165	-0.000890522	0.572324	-0.0655995	0.0942629	-0.501485	0.0867197	-1.02571	0.155812	-1.04801	0.094195	-0.580701	0.061135	0	0	20	0	0
Row858	Bethanechol chloride	14D04	Urology. 1976 Nov 8(5):455-8	Yes	1.01457	0.081254	0.980947	0.151359	1.09778	0.312617	1.05228	0.186122	0.945524	0.3159	1.02471	0.0943211	1.02084	0.0507843	0.969039	0.196185	0.93931	0.220547	0.98163	0.0387757	-0.167041	0.081254	-0.416411	0.151359	0.289662	0.312617	0.272837	0.186122	-0.319914	0.3159	0.317479	0.0943211	0.345095	0.0507843	-0.219231	0.196185	-0.781003	0.220547	-0.00901571	0.0387757	1	0	0	0	0
Row859	Cyproterone acetate	14D05	Urol Clin North Am. 1991 Feb 18(1):111-22	n/a	0.964584	0.086168	0.988798	0.108099	1.19661	0.164385	0.966012	0.105404	1.19757	0.455278	0.911098	0.0989	0.951245	0.120991	0.974115	0.203404	1.05208	0.110237	1.00229	0.0576748	-0.462459	0.086168	-0.367911	0.108099	0.898192	0.164385	-0.428055	0.105404	-0.0567136	0.455278	-0.603553	0.0989	-0.246411	0.120991	-0.164024	0.203404	0.379321	0.110237	0.283054	0.0576748	0	0	0	0	0
Row860	(R)-Propranolol hydrochloride	14D06	Am J Med. 1976 May 31 60(6):837-52	Yes	0.984237	0.0713968	0.985266	0.0835049	1.04777	0.153206	1.00989	0.151211	1.07477	0.463921	0.954427	0.239365	0.97215	0.145115	0.91381	0.132396	1.17706	0.264462	0.976536	0.0513141	-0.346314	0.0713968	-0.389733	0.0835049	-0.0183237	0.153206	-0.0715499	0.151211	-0.184948	0.463921	-0.252307	0.239365	-0.0687366	0.145115	-0.81992	0.132396	1.66534	0.264462	-0.0810488	0.0513141	1	0	1	0	0
Row861	Ciprofibrate	14D07	Atherosclerosis. 1996 Jul 124 Suppl:S83-7	n/a	1.07829	0.138964	1.08645	0.0612039	1.22071	0.220743	1.0751	0.108717	1.24524	0.624769	0.95026	0.156238	0.917412	0.0915108	0.909535	0.124019	0.982192	0.18367	1.00823	0.0928839	0.209518	0.138964	0.235312	0.0612039	1.04665	0.220743	0.458255	0.108717	-0.00692669	0.624769	-0.286085	0.156238	-0.533971	0.0915108	-0.866423	0.124019	-0.339782	0.18367	0.367129	0.0928839	2	0	0	0	20
Row862	Formestane	14D08	Drugs Aging. 1996 Oct 9(4):292-306	n/a	0.960715	0.0442112	0.970762	0.125913	1.16179	0.154151	0.91012	0.159739	1.15659	0.453935	0.843956	0.0850735	0.888217	0.105504	0.887291	0.104626	1.05168	0.108229	0.965743	0.048647	-0.485321	0.0442112	-0.47933	0.125913	0.683837	0.154151	-0.882162	0.159739	-0.0995089	0.453935	-1.14786	0.0850735	-0.782111	0.105504	-1.10836	0.104626	0.375213	0.108229	-0.233643	0.048647	1	0	0	0	0
Row863	Benzylpenicillin sodium	14D09	J Antimicrob Chemother. 2004 Apr 53(4):675-7	Yes	1.01329	0.0606648	1.02112	0.0927405	1.04066	0.134423	0.872979	0.154443	0.914906	0.32586	1.02606	0.0684876	1.00591	0.101386	0.883781	0.154824	1.06679	0.295015	0.985952	0.0559746	-0.174585	0.0606648	-0.168268	0.0927405	-0.0620635	0.134423	-1.18391	0.154443	-0.351887	0.32586	0.328379	0.0684876	0.21822	0.101386	-1.14653	0.154824	0.530706	0.295015	0.0520948	0.0559746	1	0	0	0	0
Row864	Methicillin sodium	14D10	Hematol Oncol Clin North Am. 2009 Oct 23(5):1121-35	Yes	1.02962	0.0785913	0.977615	0.0696015	1.35202	0.294149	1.29967	0.225166	1.20886	0.54592	1.09105	0.108266	1.01033	0.192896	0.963005	0.0812773	0.987838	0.155356	0.97698	0.0328411	-0.0780984	0.0785913	-0.436999	0.0696015	1.8552	0.294149	2.28283	0.225166	-0.0449214	0.54592	0.855268	0.108266	0.255734	0.192896	-0.284858	0.0812773	-0.281687	0.155356	-0.0747615	0.0328411	3	0	1	0	0
Row865	(S)-propranolol hydrochloride	14E02	Am J Med. 1976 May 31 60(6):837-52	Yes	0.978834	0.0673981	0.970032	0.0910765	1.03481	0.231146	1.02139	0.123599	0.887873	0.264803	1.03764	0.1709	1.01314	0.0965308	0.975315	0.227845	0.985608	0.128751	0.980938	0.0369486	-0.378242	0.0673981	-0.483843	0.0910765	-0.0980943	0.231146	0.0218435	0.123599	-0.380117	0.264803	0.422273	0.1709	0.279646	0.0965308	-0.150978	0.227845	-0.304632	0.128751	-0.0187966	0.0369486	0	0	1	0	0
Row866	Isosorbide mononitrate	14E04	Am J Cardiol. 1992 Nov 27 70(17):67G-71G	Yes	1.00154	0.132531	0.971358	0.156288	1.02872	0.236196	1.0724	0.0996212	0.951316	0.481668	1.04894	0.0451656	1.02266	0.0842657	0.982952	0.194128	1.16942	0.143761	1.0304	0.0434569	-0.244033	0.132531	-0.475647	0.156288	-0.135579	0.236196	0.436314	0.0996212	-0.313865	0.481668	0.513855	0.0451656	0.360538	0.0842657	-0.067914	0.194128	1.58667	0.143761	0.680612	0.0434569	2	0	1	0	0
Row867	Levalbuterol hydrochloride	14E05	Curr Allergy Asthma Rep. 2007 Jul 7(4):310-4	Yes	1.02	0.0693308	0.975959	0.0572985	1.03764	0.147479	1.03464	0.119251	0.811238	0.271449	1.09003	0.154044	1.04592	0.149821	1.01044	0.124379	1.15165	0.185893	1.00313	0.0483697	-0.13498	0.0693308	-0.447224	0.0572985	-0.0806682	0.147479	0.129501	0.119251	-0.460145	0.271449	0.847013	0.154044	0.558288	0.149821	0.231019	0.124379	1.4038	0.185893	0.294928	0.0483697	0	0	0	0	0
Row868	Topiramate	14E06	CNS Neurosci Ther. 2008 Summer 14(2):120-42	Yes	1.0203	0.128444	0.985399	0.118132	1.30226	0.156755	1.11796	0.177224	1.17892	0.509712	1.08921	0.0532345	1.08272	0.0776739	0.971895	0.187173	1.20183	0.187898	1.00569	0.0625925	-0.133176	0.128444	-0.388909	0.118132	1.54882	0.156755	0.806506	0.177224	-0.076186	0.509712	0.840371	0.0532345	0.871017	0.0776739	-0.188175	0.187173	1.92012	0.187898	0.331209	0.0625925	2	0	2	0	0
Row869	D-cycloserine	14E07	Curr Pharm Des. 2012 18(35):5659-62	Yes	0.988829	0.0541197	0.995282	0.0990488	1.08148	0.149029	1.1214	0.187183	0.795964	0.238203	1.02881	0.206007	0.92316	0.172029	0.906601	0.174453	0.968357	0.162223	0.991141	0.0400679	-0.319175	0.0541197	-0.327859	0.0990488	0.189269	0.149029	0.83442	0.187183	-0.476095	0.238203	0.350709	0.206007	-0.48512	0.172029	-0.898335	0.174453	-0.482132	0.162223	0.125459	0.0400679	1	0	2	0	0
Row870	Nelarabine	14E08	Clin Microbiol Rev. Apr 1988; 1(2): 173–186	Yes	0.931629	0.0794303	1.0355	0.0884824	0.961146	0.243059	1.04772	0.2925	0.929206	0.387581	0.951374	0.143606	1.03321	0.106288	1.01397	0.127802	1.1736	0.124598	1.02138	0.0456463	-0.657214	0.0794303	-0.079388	0.0884824	-0.551707	0.243059	0.235765	0.2925	-0.336954	0.387581	-0.277053	0.143606	0.450275	0.106288	0.269432	0.127802	1.6297	0.124598	0.553056	0.0456463	0	0	0	0	0
Row871	(+,-)-Synephrine	14E09	Phytother Res. 2011 Oct 25(10):1421-8	n/a	1.01612	0.118858	1.01788	0.141607	1.08456	0.246895	1.05721	0.17069	1.01282	0.408981	0.947874	0.0546753	0.969341	0.14361	0.96228	0.126413	1.09445	0.187184	0.998159	0.0631504	-0.157914	0.118858	-0.188277	0.141607	0.208253	0.246895	0.312881	0.17069	-0.249643	0.408981	-0.305427	0.0546753	-0.0926093	0.14361	-0.292744	0.126413	0.815312	0.187184	0.224701	0.0631504	2	1	0	0	0
Row872	(S)-(-)-Cycloserine	14E10	Can J Physiol Pharmacol. 1978 Feb 56(1):62-8	Yes	1.01914	0.132983	1.03109	0.0796748	1.14373	0.151761	1.00331	0.182694	0.898362	0.502649	0.900348	0.138774	0.884611	0.22215	0.881056	0.0737186	1.10633	0.227368	0.969916	0.0457052	-0.140043	0.132983	-0.106665	0.0796748	0.57261	0.151761	-0.125026	0.182694	-0.369164	0.502649	-0.6907	0.138774	-0.812759	0.22215	-1.17617	0.0737186	0.937525	0.227368	-0.174645	0.0457052	2	0	0	0	0
Row873	Spaglumic acid	14F02	Allergol Immunopathol (Madr). 1997 Sep-Oct 25(5):233-7	n/a	0.967528	0.0788136	0.967895	0.0903755	1.22562	0.201212	1.05344	0.118995	0.672268	0.221956	0.942227	0.0924055	1.08845	0.160936	0.929396	0.130631	1.01988	0.200925	1.00952	0.0546898	-0.445059	0.0788136	-0.497042	0.0903755	1.07683	0.201212	0.282236	0.118995	-0.605267	0.221956	-0.351205	0.0924055	0.919712	0.160936	-0.650402	0.130631	0.0480398	0.200925	0.385401	0.0546898	1	1	0	0	0
Row874	Ranolazine	14F03	Am J Cardiovasc Drugs. 2013 Feb 13(1):5-16	Yes	1.035	0.18428	0.993879	0.115505	1.10413	0.249466	0.968929	0.119829	0.738877	0.324603	1.015	0.13214	1.02784	0.0995177	0.964806	0.107129	0.982817	0.121774	0.994634	0.0547028	-0.0462878	0.18428	-0.336527	0.115505	0.328754	0.249466	-0.40436	0.119829	-0.535709	0.324603	0.238741	0.13214	0.404554	0.0995177	-0.26527	0.107129	-0.333341	0.121774	0.174846	0.0547028	1	0	0	0	0
Row875	Misoprostol	14F04	Clin Pharm. 1989 Sep 8(9):627-44	Yes	0.957107	0.109094	1.01356	0.118988	0.916432	0.0966494	0.981644	0.104429	0.762805	0.346287	0.97554	0.12077	0.942242	0.163228	0.978313	0.1135	0.958802	0.209464	0.976369	0.0396447	-0.506647	0.109094	-0.214951	0.118988	-0.82705	0.0966494	-0.301056	0.104429	-0.510722	0.346287	-0.0811511	0.12077	-0.322933	0.163228	-0.118368	0.1135	-0.580449	0.209464	-0.0834066	0.0396447	0	0	1	0	0
Row876	Cyclopentolate hydrochloride	14F06	Ophthalmic Physiol Opt. 1991 Jan 11(1):16-21	Yes	0.998828	0.0948427	1.04766	0.0597583	1.102	0.223501	1.12556	0.180483	0.74484	0.245439	0.933074	0.096033	0.923682	0.0851792	0.985038	0.235771	0.939905	0.173018	0.984656	0.0345021	-0.260084	0.0948427	-0.00425809	0.0597583	0.315649	0.223501	0.86825	0.180483	-0.529482	0.245439	-0.425404	0.096033	-0.480678	0.0851792	-0.045229	0.235771	-0.77488	0.173018	0.033766	0.0345021	1	1	1	0	0
Row877	Estriol	14F07	Acta Endocrinol Suppl (Copenh). 1980 233:51-6	n/a	1.0276	0.0740262	1.02549	0.0906641	1.01041	0.127893	0.962109	0.185066	0.625749	0.199287	0.995485	0.123219	1.0547	0.124726	0.959758	0.103795	1.19194	0.244022	1.02458	0.0687128	-0.0900162	0.0740262	-0.141236	0.0906641	-0.248381	0.127893	-0.459768	0.185066	-0.653846	0.199287	0.0805366	0.123219	0.63286	0.124726	-0.320172	0.103795	1.8184	0.244022	0.598211	0.0687128	1	0	0	0	0
Row878	(-)-Isoproterenol hydrochloride	14F08	Agents Actions Suppl. 1993 43:271-80	Yes	1.03796	0.134176	1.00818	0.0497517	1.02535	0.123513	1.02361	0.0916691	0.880726	0.243645	1.03428	0.0855461	1.03136	0.124901	0.98202	0.191354	0.993069	0.195007	1.03244	0.0371739	-0.0288325	0.134176	-0.248208	0.0497517	-0.15633	0.123513	0.0398714	0.0916691	-0.387581	0.243645	0.395003	0.0855461	0.434498	0.124901	-0.0780493	0.191354	-0.227857	0.195007	0.709465	0.0371739	1	0	0	0	0
Row879	Nialamide	14F10	Biol Psychiatry. 1992 Dec 1 32(11):1042-8	n/a	1.03365	0.156955	0.947156	0.0696924	1.05213	0.141671	0.959015	0.0906792	1.06454	0.394985	1.00931	0.146661	0.93046	0.168866	0.912074	0.0991972	1.11392	0.340595	0.972984	0.0725162	-0.0543101	0.156955	-0.625156	0.0696924	0.00854505	0.141671	-0.484908	0.0906792	-0.195633	0.394985	0.192579	0.146661	-0.423072	0.168866	-0.838804	0.0991972	1.01562	0.340595	-0.131263	0.0725162	0	0	0	0	0
Row880	Perindopril	14G02	Expert Opin Pharmacother. 2011 Jul 12(10):1633-42	Yes	0.961265	0.0729297	0.998109	0.0436354	1.1105	0.149109	1.03776	0.134244	0.826744	0.338871	1.07515	0.127375	1.1149	0.083922	1.00255	0.122842	1.01869	0.208868	1.03785	0.0377088	-0.482069	0.0729297	-0.310391	0.0436354	0.367981	0.149109	0.154838	0.134244	-0.443953	0.338871	0.726371	0.127375	1.14454	0.083922	0.145196	0.122842	0.0357974	0.208868	0.785933	0.0377088	0	0	0	0	0
Row881	Fexofenadine hydrochloride	14G03	Expert Opin Drug Metab Toxicol. 2009 Jul 5(7):813-22	Yes	0.932967	0.104199	0.980023	0.0800911	1.0076	0.215237	0.945999	0.158947	0.858711	0.331857	1.10093	0.160961	1.14048	0.125752	1.02535	0.168858	0.900954	0.169126	1.03817	0.0656888	-0.649304	0.104199	-0.422121	0.0800911	-0.265647	0.215237	-0.590656	0.158947	-0.41057	0.331857	0.935325	0.160961	1.36198	0.125752	0.393204	0.168858	-1.17566	0.169126	0.790398	0.0656888	1	0	0	0	0
Row882	4-aminosalicylic acid	14G04	Gastroenterology. 1992 Feb 102(2):448-52	Yes	1.00777	0.0805029	0.982333	0.0456088	0.952353	0.111731	0.933194	0.171173	0.607773	0.170044	0.954764	0.147256	0.966019	0.0930327	0.839348	0.120672	1.00115	0.243365	1.00013	0.0611267	-0.207216	0.0805029	-0.40785	0.0456088	-0.605855	0.111731	-0.694694	0.171173	-0.672617	0.170044	-0.249572	0.147256	-0.120846	0.0930327	-1.62979	0.120672	-0.144735	0.243365	0.252605	0.0611267	1	0	0	0	0
Row883	Verteporfin	14G06	Clin Ophthalmol. 2013 7:1867-1875	Yes	0.922495	0.0635997	1.03824	0.115793	0.998391	0.167091	0.972417	0.234296	0.98701	0.217691	1.03333	0.141604	0.926609	0.116139	0.989729	0.0815458	1.06977	0.132623	0.951547	0.0596682	-0.711197	0.0635997	-0.0624687	0.115793	-0.322367	0.167091	-0.376015	0.234296	-0.276592	0.217691	0.387311	0.141604	-0.455803	0.116139	0.00580184	0.0815458	0.561372	0.132623	-0.434374	0.0596682	2	0	0	0	0
Row884	Meropenem	14G07	Clin Infect Dis. 2008 Sep 15 47 Suppl 1:S41-51	Yes	1.01129	0.109374	1.01127	0.0627849	1.07868	0.133637	1.01708	0.162949	1.02832	0.345891	0.972214	0.0671703	0.941998	0.155125	0.995321	0.207266	1.02242	0.130984	0.972817	0.0513825	-0.18641	0.109374	-0.229068	0.0627849	0.172042	0.133637	-0.0131074	0.162949	-0.233456	0.345891	-0.108111	0.0671703	-0.325008	0.155125	0.0666213	0.207266	0.0741585	0.130984	-0.133623	0.0513825	2	0	0	1	0
[truncated: 351 more rows]
[truncated: 34 more columns]
