# Supplementary material for: In vivo High-Content Screening in Zebrafish for Developmental Nephrotoxicity of Approved Drugs
Source: Front Cell Dev Biol. 2020 Jul 10;8:583. doi: 10.3389/fcell.2020.00583 (PMC7366291; doi:10.3389/fcell.2020.00583)
Supplement: PRESENTATION S4.ZIP — Supplementary Software 4.zip. [file Presentation_4.ZIP › P - Supplementary Software 4 - ExplorationTool/README.txt]

Download and install a recent version of KNIME from https://www.knime.com/downloads. Install KNIME and import the workflow. Accept installation of all necessary software add-on installations.Then press "shift+F7" to execute the workflow. Right-click on the 'Launch Interactive Exploration View' node and select 'Interactive View: Launch Interactive Exploration View'.

A detailed video tutorial can be found at https://youtu.be/A4Eqe1Aju4A


For more info on KNIME, we recommend to start with:
 - What is KNIME? https://youtu.be/Pom9AuI9yg4
 - How To Install KNIME. https://youtu.be/yeHblDxakLk
