# Supplementary material for: In vivo High-Content Screening in Zebrafish for Developmental Nephrotoxicity of Approved Drugs
Source: Front Cell Dev Biol. 2020 Jul 10;8:583. doi: 10.3389/fcell.2020.00583 (PMC7366291; doi:10.3389/fcell.2020.00583)
Supplement: PRESENTATION S5.ZIP — Supplementary Information.zip. [file Supplementary_Information.zip]

Archive with 6 entries (3 files):
- Q - Supplementary Info/
- Q - Supplementary Info/Q - Supplementary Info/
- Q - Supplementary Info/Q - Supplementary Info/SupplInfo/
- Q - Supplementary Info/Q - Supplementary Info/SupplInfo/Features.csv
- Q - Supplementary Info/Q - Supplementary Info/SupplInfo/MetadataWithATC.csv
- Q - Supplementary Info/Q - Supplementary Info/SupplInfo/TensorflowProjector-README.txt
