# Supplementary material for: In vivo High-Content Screening in Zebrafish for Developmental Nephrotoxicity of Approved Drugs
Source: Front Cell Dev Biol. 2020 Jul 10;8:583. doi: 10.3389/fcell.2020.00583 (PMC7366291; doi:10.3389/fcell.2020.00583)
Supplement: PRESENTATION S5.ZIP — Supplementary Information.zip. [file Supplementary_Information.zip › Q - Supplementary Info/Q - Supplementary Info/SupplInfo/TensorflowProjector-README.txt]

- Go to https://projector.tensorflow.org/

- Click Load

- In "Step 1: Load a TSV file of vector", load the file Features.csv 

- In "Step 2 : Load a TSV file of metadata", load the file MetadataWithATC.csv 
